# Supplementary material for: Functional and structural segregation of overlapping helices in HIV-1
Source: eLife. 2022 May 5;11:e72482. doi: 10.7554/eLife.72482 (PMC9119678; doi:10.7554/eLife.72482)
Supplement: Figure 5—source data 1. [file elife-72482-fig5-data1.xlsx]

## Sheet: 10A
name	RelativeActivity	SD
WT	1	0.0628432
10A	0	0
10A+R770	0.17657	0.0352882
10A+R772	0.0168214	0.00945682
10A+D773	0.312702	0.0480972
10A+HRLRD	0.76671	0.0383173

## Sheet: 10GS
name	RelativeActivity	SD
WT	1	0.0628432
10GS	0	0
10GS+D773	0	0

## Sheet: D mutants
name	RelativeActivity	SD
WT	1	0.0628432
D773A	0.155955	0.0193262
D773E	0.574639	0.102456
D773N	0.219614	0.0341089

## Sheet: Double Mutants
name	RelativeActivity	SD
WT	1	0.0628432
R1D->AA	0	0
R2D->AA	0.48908	0.0774067
RRD->AAA	0.0279395	0.0122879
