# Supplementary material for: Functional and structural segregation of overlapping helices in HIV-1
Source: eLife. 2022 May 5;11:e72482. doi: 10.7554/eLife.72482 (PMC9119678; doi:10.7554/eLife.72482)
Supplement: Supplementary file 1. [file elife-72482-supp1.fasta]

>B.FR.83.HXB2_LAI_IIIB_BRU.K03455
SYHRLRDLLL
>A.CD.87.2106.MH705158
SYHHLRDFIL
>A.CD.87.50.MH705161
SYHRLRDFIL
>A.CD.87.70641.MH705151
SYHRLRDFIL
>A.CD.87.P4039.MH705157
SYHRLRDFIL
>A.CD.87.PBS6126.MH705153
SYHRLRDFIL
>A.CD.87.PBS888.MH705133
SYHRLRDFIS
>A.CH.03.HIV_CH_BID_V3538_2003.JQ403028
SYHRLRDFAL
>A.CM.98.98CM_MP1014.AM279354
SYHRLRDFIL
>A.NG.09.09NG010499.KX389622
SYHRLRDFIL
>A.ZA.04.04ZASK162B1.DQ396400
SYHRLRDFIL
>A1.AU.04.PS1044_Day177.DQ676873
SYHRLRDLLS
>A1.BE.94.VI1383_20.FM165645
SYHLLRDFIL
>A1.BE.97.PIC771_15.FM165628
SYHRLRDFIL
>A1.BE.x.VI2809.EU191615
SYHRLRDFIL
>A1.CD.02.LA01AlPr.KU168256
SYHRLRDFVL
>A1.CM.03.CM54_7.KU168305
SYHRLRDFIL
>A1.CM.07.46_10.KP718918
SYHQLRDFIL
>A1.CM.08.886_24.KP718928
SYHRLRDFIL
>A1.CM.97.97CM_MP582.AM279343
SYHRLRDFIL
>A1.CM.97.97CM_MP640.AM279366
SYHRLRDFIL
>A1.CM.97.97CM_MP812.AM279344
SYHHLRDFIL
>A1.CM.99.99CM_MP1433.AM279348
CYHRLRDFIL
>A1.CY.05.CY023.FJ388894
SYHRLRDFIL
>A1.CY.05.CY051.FJ388903
SYHRLRDFIL
>A1.CY.05.CY064.FJ388909
SYHRLRDFIL
>A1.CY.05.CY106.FJ388925
SYHRLRDFIL
>A1.CY.05.CY121.FJ388932
SYHRLRDFIL
>A1.CY.05.CY140.FJ388938
SYHRLRDFIL
>A1.CY.05.CY153.FJ388942
SYRRLRDFVL
>A1.CY.06.CY154.FJ388943
SYHRLRDFIL
>A1.CY.06.CY164.FJ388946
IYHRLINFIL
>A1.CY.07.CY182.JF683737
SYHHLRDFIL
>A1.CY.07.CY207.JF683759
SYHRLRDFIL
>A1.CY.07.CY208.JF683760
SFLRLRDFIV
>A1.CY.07.CY209.JF683761
SYHRLRDFIL
>A1.CY.08.CY218.JF683767
SYHRLRDFTL
>A1.CY.08.CY230.JF683779
SYHRLRDFIS
>A1.CY.08.CY235.JF683782
SYHRLRDFIL
>A1.CY.08.CY236.JF683783
SYHRLRDFIL
>A1.CY.09.CY243.JF683789
SYHRLRDFIL
>A1.ES.05.X1608_8.FJ670519
SYHRLRDFIL
>A1.ES.06.X2110.FJ670523
SYHQLRDFVL
>A1.ES.15.100_117.KY496622
SYHRLRDFVS
>A1.ES.x.R23.JX422201
SYHRLRDFVL
>A1.FI.91.FIN91121.AF219261
SYHRLKDFIL
>A1.FI.91.FIN9199.AF219265
SYHRLRDFIL
>A1.GB.08.A220_C1.HQ595767
SYRRLRDFIL
>A1.GB.08.CH080117_e_p1.HM204635
SYHRLRDFIL
>A1.GB.08.CH080510_e_p2.HM204648
SYHRLRDFIL
>A1.GB.08.I230_A10.HQ595782
SYHRLRDFTL
>A1.GB.08.K160_H10.HQ595784
SYHHLRDFIL
>A1.GB.13.15171_1_44.3.MF109677
SYHRLRDFTL
>A1.GB.14.13612_1_42.3.MF109427
SYHLLRNFIL
>A1.GB.14.14727_1_50.3.MF109613
SYHRLRDLIL
>A1.GB.14.14727_1_62.3.MF109623
SYHRLRDLTL
>A1.GB.x.MA246.Y13718
SYHRLRDFTL
>A1.GB.x.MC108.Y13717
SYHRLRDFIL
>A1.GM.00.N9845.HQ385459
SYHRLRDFTL
>A1.GM.05.N33456.HQ385452
SYRHLRDFIL
>A1.GM.09.N057856.HQ385453
SYHRLRDLVL
>A1.IN.00.NARI_FLS_VB99_30.KT152846
SYHRLRDFSL
>A1.IN.09.NARI_FLS_IVC19_1.KT152839
SYHRLRDLLL
>A1.IN.97.NARI_FLS_VB6.KT152840
SYHRLRDFXL
>A1.IN.99.NARI_FLS_VB11.KT152841
SYHRLRDFVL
>A1.IN.99.NARI_FLS_VB15.KT152842
SYHRLRDFIL
>A1.IN.99.NARI_FLS_VB81_12.KT152844
SYHRLSDFIL
>A1.KE.00.00KE_KER2008.AY736809
SYHHLRDFIL
>A1.KE.00.00KE_KER2018.AY736810
LYHRLRDFIL
>A1.KE.00.00KE_KNH1144.AY736812
SYHRLRDFAL
>A1.KE.00.00KE_KNH1207.AY736815
SYHRLRDFIL
>A1.KE.00.00KE_KNH1209.AY736813
SYHRLRDFIL
>A1.KE.00.00KE_KSM4030.AY736816
SYHRLRDFIL
>A1.KE.00.KER2009.AF457053
SYHRLRNFIL
>A1.KE.00.KER2012.AF457055
SYHRLRDFIL
>A1.KE.00.KNH1199.AF457067
SYHRLRDFIL
>A1.KE.00.KNH1211.AF457070
SYHRLRDLIL
>A1.KE.00.KSM4024.AF457077
SYHRLRDFIL
>A1.KE.00.MSA4069.AF457080
SYRRLRDFIS
>A1.KE.00.MSA4070.AF457081
SYHRLRDFIL
>A1.KE.00.MSA4072.AF457083
SYHRLRDFIL
>A1.KE.00.MSA4076.AF457084
SYHRLRDFIL
>A1.KE.00.MSA4079.AF457086
SYHRLRDFIL
>A1.KE.00.NKU3005.AF457089
SYHRLRDFIL
>A1.KE.01.ML1945.EU110088
SYHRLRDFIL
>A1.KE.02.ML1990.EU110092
LYHRLRDLTL
>A1.KE.02.ML2014.EU110094
SYRRLRDFIL
>A1.KE.04.04KE169579V3.KT022360
SYHQLRDFVL
>A1.KE.04.04KE263806V2.KT022361
SYHRLRDFIL
>A1.KE.04.04KE354207V3.KT022363
SHHRLRDFIS
>A1.KE.04.04KE378531V2.KT022364
SYHRLRDFIL
>A1.KE.04.04KE406723V2.KT022365
SYHRLRDFIL
>A1.KE.04.04KE649309V2.KT022367
SYHRLRDFSL
>A1.KE.04.04KE809842V2.KT022368
SYHRLRDFIL
>A1.KE.04.04KE860822V3.KT022369
SYHRLRDFIL
>A1.KE.04.QG984_21M_ENV_A3.FJ866117
SYHRLKDFIL
>A1.KE.05.05KE185405V4.KT022370
SYHRLRDFIL
>A1.KE.05.05KE376579V4.KT022372
SYHLLRDFIL
>A1.KE.05.05KE520997V4.KT022373
SYHRLRDFIL
>A1.KE.05.05KE607907V4.KT022374
SYHRLRDFAL
>A1.KE.05.05KE643439V4.KT022375
SYHRLRDCIL
>A1.KE.05.05KE851891V4.KT022376
CYHRLRDFIL
>A1.KE.05.05KE884468V5.KT022377
LYHRLRDFTL
>A1.KE.05.QF495_23M_ENV_D1.FJ866116
SYHRLRDFIL
>A1.KE.05.QH209_14M_ENV_A2.FJ866118
SYHRLRDFIL
>A1.KE.05.QH343_21M_ENV_B5.FJ866120
CYHRLRDFIL
>A1.KE.05.QH359_21M_ENV_C1.FJ866121
SYHRLRDFVL
>A1.KE.06.06KE335214V6.KT022380
SYHRLRDFIL
>A1.KE.06.06KE404877V7.KT022381
SYHRLRDFIL
>A1.KE.06.06KE452693V6.KT022382
SYHRLRDFTL
>A1.KE.06.06KE661996V6.KT022383
SYHRLRDFIL
>A1.KE.06.06KECst_001.FJ623487
SYHRLRDFIL
>A1.KE.06.06KECst_005.FJ623481
SYHRLRDFVS
>A1.KE.06.06KECst_006.FJ623475
SYHRLRDFIS
>A1.KE.06.06KECst_007.FJ623476
SYHRLRDFIL
>A1.KE.06.06KECst_009.FJ623480
SYHRLRDFVL
>A1.KE.06.06KECst_013.FJ623485
SYHRLRDFIL
>A1.KE.06.06KECst_016.FJ623483
SYHRLRDFIL
>A1.KE.06.06KECst_017.FJ623488
SYHRLRDFTL
>A1.KE.06.06KECst_019.FJ623478
SYHRLRDFIL
>A1.KE.06.06KECst_020.FJ623482
CYHRLRDLIS
>A1.KE.06.06KECst_021.FJ623477
SYHRLRDFAL
>A1.KE.06.06KECst_025.FJ623486
SYHRLRDFIL
>A1.KE.06.06KECst_028.FJ623479
SYHRLRDFIL
>A1.KE.07.21020_13.HM215275
SYHRLRDFIL
>A1.KE.08.Donor_64.KT252544
SYHLLRDFVL
>A1.KE.09.12151802.HQ540689
SYHRLRDFIL
>A1.KE.11.023_KE.KU921708
SYHRLRDFVL
>A1.KE.11.024_KE.KU921712
SYHRLRDFIS
>A1.KE.11.103_KE.KU921727
SYHRLRDFIL
>A1.KE.11.209_KE.KU921732
SYHRLRDFIL
>A1.KE.11.211_KE.KU921734
SYHRLRDFIS
>A1.KE.11.263_KE.KU921738
SYHRLRDFIL
>A1.KE.11.320_KE.KU921746
SYHHLRDFAL
>A1.KE.11.339_KE.KU921752
SYHRLRDFIL
>A1.KE.11.366_KE.KU921756
SYHRLKNFIL
>A1.KE.11.374_KE.KU921759
CYHRLRDFIL
>A1.KE.11.388_KE.KU921772
SYHRLRDFIL
>A1.KE.11.391_KE.KU921778
SYHRLRDFSL
>A1.KE.11.405_KE.KU921780
SYQRLRDFTL
>A1.KE.11.407_KE.KU921783
SYHRLRDFIL
>A1.KE.11.426_KE.KU921785
SYHRLRDFIL
>A1.KE.11.467_KE.KU921788
LYRRLRDFIL
>A1.KE.11.511_KE.KU921804
SYHRLRDCSL
>A1.KE.11.655_KE.KU921831
SYHRLRDFIS
>A1.KE.11.657_KE.KU921835
SYHRLRDFIL
>A1.KE.11.713_KE.KU921841
SYHRLRDCIL
>A1.KE.11.717_KE.KU921852
SYHRLRDFIL
>A1.KE.11.DEMA111KE002.KF716474
SYHRLRDFIL
>A1.KE.11.DEMA11KE001.KF716475
SYHRLRDFTL
>A1.KE.86.ML013_10.AY322184
SYHRLRDLIL
>A1.KE.86.ML170_1986.AF539405
SYHRLRDFIL
>A1.KE.90.K89_KENYA_KE89.L22943
SYHRLRDFIL
>A1.KE.94.MF520.W14M.HH2.KX168075
SYHRLRDFIL
>A1.KE.94.Q23_17.AF004885
SYHRLRDFIL
>A1.KE.94.Q259_w6_PNS59d.AF407151
SYHRLRDFIS
>A1.KE.94.Q842_d16.AF407162
SYHRLRDFIL
>A1.KE.95.Q461_e2.AF407156
SYHRLRDFIL
>A1.KE.95.QB850.73p.E3.KT008652
SYHRLRDFIL
>A1.KE.96.Q769_b9_PNS79d.AF407157
SYHRLRDFIL
>A1.KE.96.QB726_70M_ENV_C4.FJ866112
SYHRLRDFIL
>A1.KE.97.ML605_3.AY322190
SYHRLRDFIL
>A1.KE.97.ML752.AY322193
SYHRLRDFIL
>A1.KE.98.QA413_1007M_ENV_E15.FJ396018
SYHRLRDFIL
>A1.KE.99.99KE_KNH1088.AY736811
SYHRLRDFIL
>A1.KE.99.99KE_KNH1135.AY736814
CYHRLRDFIL
>A1.KE.99.KSM4021.AF457075
SYHRLRDFIL
>A1.KE.x.BG505_W6M_ENV_C2.DQ208458
CYHRLRDFIL
>A1.KE.x.BI206_W6P_ENV_C1.DQ208467
SYHRLRDFIS
>A1.KE.x.BJ613_W6M_ENV_E1.DQ208448
SYHRSRDFIL
>A1.PK.14.DEMA114PK013.KU749411
SYHRLRDFIS
>A1.PK.14.PK001.KX232594
SYHRLRDLIL
>A1.PK.14.PK002.KX232595
SYHRLRDFIL
>A1.PK.14.PK004.KX232597
SYHRLRDLLL
>A1.PK.14.PK007.KX232600
SYHRLRDFIW
>A1.PK.14.PK016.KX232609
SYHRLRDLLL
>A1.PK.14.PK017.KX232610
SYHRLRDLLL
>A1.PK.14.PK018.KX232611
SYHRLRDLLL
>A1.PK.14.PK020.KX232613
SYHRLRDFIL
>A1.PK.15.PK021.KX232614
SYLHLRDLVL
>A1.PK.15.PK026.KX232618
SYHRLRDFIL
>A1.PK.15.PK030.KX232620
SYHRLRDFIL
>A1.PK.15.PK034.KX232624
SYHRLRDFIL
>A1.PK.15.PK036.KX232626
SYRRLRDFIL
>A1.RW.06.DEMA106RW003.KU749423
SYHRLRDFIL
>A1.RW.06.R1141M_17Oct06_3A3.KX983643
SYHHLRDFIL
>A1.RW.07.R283F_7Dec07_3C4.KX983542
SYHLLRNLVL
>A1.RW.07.R774F_3SEP07_B22.KX983566
SYHRLRDFIL
>A1.RW.07.pR463F.JX236677
SYHRLRDFIL
>A1.RW.07.pR880F.JX236678
SYHRLRDFIL
>A1.RW.08.DEMA108RW010.KU749424
SYHRLRDFIL
>A1.RW.08.PC64_M03c001.MF565934
SYHRLRDFIL
>A1.RW.08.R1135M_11Feb08_3B9.KX983624
SYHRLRDFIL
>A1.RW.11.DEMA111RW002.KF716472
SYHRLRDLLL
>A1.RW.92.92RW008.AB253421
SYHRLRDFIL
>A1.RW.92.92RW025A.AB287377
SYHRLRDFIL
>A1.RW.93.93RW037A.AB287379
SYHLLRNFIL
>A1.RW.93.93RW_024.AY713406
CYHRLRDFTL
>A1.RW.x.PVPI_KIG93.L07082
SYHRLRDFIL
>A1.SE.12.064GR.MF373167
SYRRLRDCIL
>A1.SE.12.065SE.MF373168
IYHRLRDFIL
>A1.SE.13.078SE.MF373181
SYHRLRDLVL
>A1.SE.13.079KE.MF373182
SYHRLRDFIL
>A1.SE.93.001UG.MF373124
SYHRLRDFIL
>A1.SE.94.SE7253.AF069670
SYHRLRHFIL
>A1.SE.94.SE7535.AF069671
SYHRLRDLIL
>A1.SE.95.SE8538.AF069669
SYHRLRDFIL
>A1.SE.95.SE8891.AF069673
CYRRLRDFIL
>A1.SE.95.UGSE8131.AF107771
SYHRLRDFIS
>A1.TZ.00.216_F2_A1.HQ659604
SYHRLRDFIL
>A1.TZ.00.21_F1_D2.HQ659597
SYHRLRDFIL
>A1.TZ.00.398_F1_A1.HQ697994
SYHRLRDFIL
>A1.TZ.00.515_F4_A9.HQ698029
SYHRLRDFIL
>A1.TZ.01.A173.AY253305
SYHRLRDFTL
>A1.TZ.01.A341.AY253314
SYHRLRDFIL
>A1.TZ.02.CO0783V0.KX907352
SYHRLRDFIL
>A1.TZ.03.CO0543V2.KX907348
RYHRLRDFTL
>A1.TZ.04.CO0272V4.KX907336
SYHQLRDFIL
>A1.TZ.04.CO0330V4.KX907343
SYHRLRDFIL
>A1.TZ.04.CO3365V2.KX907372
SYHRLRDLIL
>A1.TZ.04.CO3718V3.KX907383
SYHRLRDFIL
>A1.TZ.04.CO3878V2.KX907389
SYHRLRDFIL
>A1.TZ.05.CO0260V5.KX907341
SYHRLRDFIL
>A1.TZ.05.CO0439V5.KX907347
SYHRLRDFIL
>A1.TZ.05.CO3083V4.KX907364
SYHRLRDCIL
>A1.TZ.05.CO6161V5.KX907401
SYHRLRDFIL
>A1.TZ.05.CO6592V5.KX907412
SYHRLRDFIL
>A1.TZ.06.CO0434V7.KX907346
SYHRLRDFIL
>A1.TZ.06.CO3504V7.KX907378
SYHRLRDFIL
>A1.TZ.06.CO6637V7.KX907414
SYHRLRDFIL
>A1.TZ.06.CO6830V7.KX907423
CYHRLRDFIL
>A1.TZ.06.CO6974V7.KX907431
SYHRLRDFIL
>A1.TZ.08.707010095_D8.HQ615968
SYHRLRDFTL
>A1.TZ.08.707010117_C3.HQ615970
SYHRLRDFIL
>A1.TZ.08.707010240_A7.HQ615971
SYHHLRDFIL
>A1.TZ.08.707010627_E3.HQ615979
SYHRLRDFIL
>A1.TZ.08.CH0175_e2.HM204620
SYHRLRDFVL
>A1.TZ.08.CH0219_e4.HM204621
SYHRLRDFIL
>A1.TZ.08.DEMA108TZ002.KY658694
SYHRLRDFIL
>A1.TZ.08.DEMA108TZ004.KY658695
SYHQLRDFVL
>A1.TZ.08.DEMA108TZ012.KY658696
SYHHLRDLVL
>A1.TZ.97.97TZ02.AF361872
SYHRLRDFIL
>A1.TZ.97.97TZ03.AF361873
IYHRLRDLAL
>A1.UG.00.PP6_F2_B1.HM027846
SYHRLRDFIL
>A1.UG.07.0086_A1.JX877522
CYHRLRDFIL
>A1.UG.07.191955_A11.HM215272
SYHRLRDLLL
>A1.UG.07.PP6_F3_B2.HM027824
SYHRLRDFIL
>A1.UG.07.p191084.JX236669
SYHHLRDLIL
>A1.UG.07.p191845.JX236671
SYHRLRDFTL
>A1.UG.07.p9004SDM.JX236676
CYHRLRDFIL
>A1.UG.09.DEMA109UG001.KF716478
SYRRLKDLIL
>A1.UG.09.DEMA109UG017.KP109490
SYHRLRDLTL
>A1.UG.09.M160b_p1.JF680921
SYHHLRDFIL
>A1.UG.11.DEMA110UG001.KF859745
SYHLLRDFIL
>A1.UG.11.DEMA110UG009.KF716486
SYHRLRDFGL
>A1.UG.85.U455_U455A.M62320
SYHRLRDFAL
>A1.UG.90.UG273A.L22957
SYHRLRDFIL
>A1.UG.90.UG275A.L22951
SYHRLRDFIL
>A1.UG.92.92UG037_A40.AB253429
SYHRLRDFIL
>A1.UG.92.UG029.AY494973
SYHQLRDFIL
>A1.UG.97.368MPc02.EU853062
SYHRLRDFIL
>A1.UG.97.pt185.EU281999
SYHRLRDFIS
>A1.UG.98.120FIc01.EU852958
SYHRLRDFIL
>A1.UG.98.120MPC01.EU852954
SYHRLRDFIL
>A1.UG.98.98UG57134.AF484507
SYHRLRDFIL
>A1.UG.98.98UG57135.AF484508
SYHRLRDLVL
>A1.UG.98.98UG57136.AF484509
SYHRLRDFIL
>A1.UG.98.98UG57142.AF484512
SYHRLRDFIL
>A1.UG.99.601MPC7.EU853030
SYHRLRDFIL
>A1.UG.99.99UGA07072.AF484478
SYHRLRDFIL
>A1.UG.99.99UGG03379.AF484493
SYHRLRDFVL
>A1.UG.x.UG031.AB098330
SYHRLRDFIS
>A1.US.x.HCPI_13_01.GU367412
SYHRLRDFTL
>A1.ZA.00.TV096.KJ948658
SYHRLRDFIW
>A1.ZA.01.TV314.FJ647148
SYHRLRDFIL
>A1.ZA.04.503_15344_T10_A1.KT183312
SYHRLRDCVL
>A1.ZA.06.C.x.06.CF01_C8.KC863311
SYHHLRDFIL
>A1.ZA.09.707PKE02N3.HM623589
SYHRLRDLVL
>A1.ZA.09.MSM066.KF725913
SYHRLRDFIL
>A2.CD.87.PBS1195.MH705163
SYHRLRDCIL
>A2.CD.97.97CDKS10.AF286241
SYHRLRDCIL
>A2.CD.97.97CDKTB48.AF286238
SYHRLRDCIL
>A2.CM.01.01CM_1445MV.GU201516
SYHRLRDCIS
>A2.CY.94.94CY017_41.AF286237
SYHRLRDCIL
>A3.SN.01.DDI579.AY521629
SYHRLRDFTL
>A3.SN.01.DDJ369.AY521631
SYHRLRDFTL
>A3.SN.96.DDJ360.AY521630
SYHRLRDFTL
>A4.CD.97.97CD_KCC2.AM000053
VYHRSRDFIL
>A4.CD.97.97CD_KTB13.AM000054
SYHRLRDFIL
>A6.BY.13.PV85.KT983615
SYHRLRDLIS
>A6.CY.05.CY021.FJ388892
SYHQLRDFIL
>A6.CY.06.CY171.FJ388950
SYHRLIDFIS
>A6.CY.07.CY213.JF683763
LYHRLRDFIS
>A6.CY.09.CY255.JF683798
IYHRLRDLIS
>A6.GB.13.15228_1_59.3.MF109697
SYHRLRDLIS
>A6.IT.02.60000.EU861977
SYHRLKDFVS
>A6.RU.00.RU00051.EF545108
LYHRLRDFIL
>A6.RU.05.RU_560_1125_JA.JQ292895
LYHRLRDFIL
>A6.RU.06.06_RU_SP_SC1233_VI_2D6.GU481566
SYHRLRDFIL
>A6.RU.06.06_RU_SP_SC1457_VI_E12.GU481615
SYHRLRDLIS
>A6.RU.06.RU_39_1119_JA_A6_4.HQ896489
SYHRLRDFIS
>A6.RU.06.RU_915_1013_A8.HQ385830
SYHRLRDFIS
>A6.RU.06.RU_915_1016.JQ292896
SYHRLRDFIL
>A6.RU.06.RU_915_1035.JQ292897
SYHRLRDFIS
>A6.RU.06.RU_915_1038.JQ292898
SYHRLRDFIS
>A6.RU.06.RU_915_1041.JQ292899
SYHRLRDFIS
>A6.RU.06.RU_915_1074_F2.HQ385841
SYRRLRDFIL
>A6.RU.06.RU_915_1080_D4.HQ385843
SYHRLRDFIS
>A6.RU.06.RU_D_03_B10.HQ385846
SYHRLRDFIL
>A6.RU.06.RU_SP_B_049.JQ292900
SYHRLRDFIS
>A6.RU.07.07_RU_SP_R497_IV_B16.GU481434
SYHRLRDFIS
>A6.RU.07.07_RU_SP_R526_IorII_A30.GU481486
SYHRLRDFIS
>A6.RU.07.07_RU_SP_SC3208_VI_H7.GU481644
SYHRLRDFIL
>A6.RU.07.Irkutsk_5.JQ292891
SYHRLRDFIS
>A6.RU.07.RU_064_07_B2.HQ385818
SYHRLRDFIS
>A6.RU.07.RU_26_07_A8.HQ385820
SYHRLRDFIS
>A6.RU.07.RU_35_07_D2.JF952018
SYHRLRDFIL
>A6.RU.07.RU_41_07_A9_2.HQ338112
SYHRLRDFIL
>A6.RU.08.08_RU_SP_K08_VI_C11.GU481276
SYHRLRDLIL
>A6.RU.08.08_RU_SP_K84_IV_A3.GU481277
SYHRLRDFIS
>A6.RU.08.08_RU_SP_R053_IV_D11.GU481350
LYHRLGDFIS
>A6.RU.08.08_RU_SP_R589_VI_0A3.GU481544
SYHLLRDFIL
>A6.RU.08.08_RU_SP_SC3410_VI_C2.GU481661
SYHRLRDFIS
>A6.RU.08.DEMA108RU003.KF716491
SYHRLRDLIS
>A6.RU.08.DEMA108RU004.KF716492
SYHRLRDFIL
>A6.RU.08.MSK_SK_006_2.KY238327
SYHRLRDFIS
>A6.RU.08.PokA1Ru.FJ864679
SYHRLRDFIS
>A6.RU.08.RUA001.JQ292893
SYHRLRDFIS
>A6.RU.08.RUA004g.HQ834965
SYHRLRDLIS
>A6.RU.08.RUA007.JQ292894
SYHRLRDFIL
>A6.RU.08.RUA009h.JF430898
SYHRLRDFIS
>A6.RU.08.RUA021c3.HQ834967
SYHRLRDFIS
>A6.RU.10.10RU6617.JX500696
SYHRLRDFIS
>A6.RU.10.10RU6792.JX500695
SYHRLRDLIS
>A6.RU.11.11RU6950.JX500694
SYHRLRDFIL
>A6.RU.11.AHI_A_1_2C12.MH603967
CYHRLRDFIL
>A6.RU.11.AHI_D_10_2B11.MH604120
CYHRLRDFIS
>A6.RU.11.AHI_K_1_2B6.MH604308
SYHRLRDFIS
>A6.RU.11.AHI_M_2_A4.MH604056
SYHLLRDFIS
>A6.RU.11.AHI_N_1_2A12.MH604408
SYHRLRDFIL
>A6.RU.11.CHR_E_B11.MH604109
SYHRLRDFIS
>A6.RU.11.CHR_H_A2.MH604508
SYHRLRDFIL
>A6.RU.11.CHR_I_B10.MH604524
SYHRLRDFIS
>A6.RU.11.CHR_J_D7.MH604541
SYHRLRDFIS
>A6.RU.13.ARH001.MG902950
SYHRLRDFIS
>A6.RU.13.ARH011.MG902951
SYHRLRDFIS
>A6.RU.x.RUA022a2.HQ616082
SYHRLRDFIS
>A6.UA.01.01UADN139.DQ823357
SYHRLRDFIS
>A6.UA.11.DEMA111UA002.KU749399
SYRRLRDFIL
>A6.UA.11.DEMA111UA008.KU749400
SYRLLRDFVS
>A6.UA.11.DEMA111UA009.KU749401
SYHRLRDFIL
>A6.UA.12.DEMA112UA013.KY658681
CYRRLRDFIL
>A6.UA.12.DEMA112UA014.KU749402
SYHQLRDFIL
>A6.UA.12.DEMA112UA024.KU749403
SYHRLRDFIL
>A6.UA.12.DEMA112UA030.KU749404
SYHRLKDFIL
>A6.UA.12.DEMA112UA034.KU749405
SYHRLRDFIL
>A6.UA.12.DEMA112UA036.KU749406
SYHRLRDFIL
>A6.UA.12.DEMA112UA040.KY658682
SYHRLRDFIL
>A6.UA.12.DEMA112UA042.KU749407
SYHRLRDFIS
>A6.UA.97.ukr970063.AF082486
SYRRLRDFIS
>B.AR.00.85096FL_2000.KY968401
SYRRLSDLLL
>B.AR.00.85323FL_2000.KY968402
SYHRLRDLLL
>B.AR.00.85891FL_2000.KY968403
SYHRLRDLLL
>B.AR.00.86218FL_2000.KY968404
SYHRLRDLLL
>B.AR.00.ARMS008.AY037269
SYHHLRDLIL
>B.AR.01.101815FL_2001.KY968394
SYHRLTDFLL
>B.AR.01.107878FL_2001.KY968395
SYHQLRNLLL
>B.AR.01.89825FL_2001.KY968407
SYHRLRDLLL
>B.AR.01.89886FL_2001.KY968408
SYHRLRDLLL
>B.AR.02.02AR114146.DQ383746
SYHRLRDLLL
>B.AR.02.116877FL_2002.KY968396
SYHRLRDLLL
>B.AR.03.03AR137681.DQ383748
SYRRLRDLLL
>B.AR.03.03AR138910.DQ383749
SYHRLRDLLL
>B.AR.03.134742FL_2003.KY968397
SYRRLRDLLL
>B.AR.04.04AR151263.DQ383751
SYHRLRDLLL
>B.AR.04.04AR151516.DQ383752
SYRHLRDLLL
>B.AR.04.145447FL_2004.KY968398
SYHRLRDLLL
>B.AR.04.159687FL_2004.KY968399
SYHHLRDFLL
>B.AR.07.DEURF07AR001.KY658686
SYHHLRDLLL
>B.AR.08.DEMB08AR002.KY658683
SYHQLRDLLL
>B.AR.09.DEMB09AR010.MH078530
SYHRLRDLLL
>B.AR.10.DEMB10AR006.KY658684
CYHRLRDLLL
>B.AR.14.DEMB14AR003.KY658685
SYHHLRDLLL
>B.AR.14.DEMB14AR012.MH078531
SYHRLRDLIL
>B.AR.15.DEMB15AR013.MH078532
SYHRLRDLLL
>B.AR.15.DEMB15AR014.MH078533
IYHRLRDLVL
>B.AR.98.ARCH054.AY037268
IYHRLRDLLL
>B.AR.99.ARMA132.AY037282
SYHRLRDLLL
>B.AT.x.Au02.FJ952154
SYHRLRDLLL
>B.AU.03.PS2008_Day182.DQ676875
SYHRLRDLLL
>B.AU.03.PS2019_Day171.DQ676881
SYHRLRDFLL
>B.AU.03.PS3002_Day385.DQ676885
SYHHLRDLLL
>B.AU.03.PS4048_Day0.DQ676886
SYHRLRDLLL
>B.AU.04.MS2004_37_060.EF178358
SYHRLRDLLL
>B.AU.04.PS1038_Day174.DQ676871
SYHRLRDLLL
>B.AU.04.PS2016_Day380.DQ676879
SYHRLRDLLL
>B.AU.86.MBC200.AF042100
SYHRLRDLLS
>B.AU.87.MBC925.AF042101
SYHRLRDLLL
>B.AU.93.MBC18_MBCC18.AF042102
SYHRLRDLLL
>B.AU.95.C24.AF538304
SYHRLRDLLL
>B.AU.95.C76.AF538306
SYRLLRDLLL
>B.AU.95.C92.AF538307
SYHRLRDLLL
>B.AU.95.MBCC54.AF042103
SYHHLRDLLL
>B.AU.96.MBCC98.AF042104
SYHHLRDLLL
>B.AU.96.MBCD36.AF042105
LYHHLRDLLL
>B.AU.99.1181.AF538302
SYHRLRDLLL
>B.AU.x.15888_12.AY624305
SYRHLRDLLL
>B.AU.x.2870718.AY857022
SYHRLRDLLL
>B.AU.x.4675282.AY857052
SYHRLRDLLL
>B.AU.x.7894552.AY857127
SYHRLRDLLL
>B.AU.x.8634991.AY857144
SYHRLRDLLL
>B.AU.x.9125091.AY857165
SYHRLRDLLL
>B.AU.x.CB1pbmc2.JN002002
SYHRLRDLLL
>B.AU.x.CB3csf2.JN002009
SYHRLRDLLL
>B.AU.x.HCPI_07_01.GU367406
SYHRLRDLLL
>B.AU.x.HCPI_08_02.GU367398
SYRHLRDLLL
>B.AU.x.HCPI_10_01.GU367395
SYHCLRDLLL
>B.AU.x.HCPI_11_01.GU367404
SYHRLRDLHL
>B.AU.x.VH_VHPCR.AF146728
SYHRLRDLLL
>B.BE.05.N2_WEEK_8.FJ653258
SYHRLRDLLL
>B.BE.90.VI423___53.DQ313249
IYHRLRDLLL
>B.BE.91.SIMI84_HSIMI84.L07421
SYHRLRDLLL
>B.BE.93.VI843_172.DQ313250
SYHRLRDLLL
>B.BE.94.VI1399.DQ313253
LYHRLRDLLL
>B.BE.96.VI1273.DQ313252
SYHRLRDLLL
>B.BE.x.VI886_1.EU191616
SYHRLRDLLL
>B.BO.99.BOL0122.AY037270
SYHRLRDLLL
>B.BR.02.02BR002.DQ358805
SYHRLRDLLL
>B.BR.02.02BR008.DQ358808
SYHRLRDLLL
>B.BR.02.02BR011.DQ358809
SYHRLRDLLL
>B.BR.02.02BR013.DQ358810
SYHRLRDLLL
>B.BR.02.02BR1013.JN692432
SYHRLIDLLL
>B.BR.02.02BR2025.JN692435
SYHRLRDLLL
>B.BR.02.02BR2032.JN692439
LYHRLRDLLL
>B.BR.02.02BR2033.JN692440
SYHRLRDLLL
>B.BR.02.02BR2041.JN692443
LYHRLRDLLL
>B.BR.02.02BR2042.JN692444
SYRRLRDLLL
>B.BR.02.04BR1064.JN692433
SYHRLRDLLL
>B.BR.03.03BR1020.JN692445
SYHHLRDLLL
>B.BR.03.03BR1046.JN692447
SYHRLKDLLL
>B.BR.03.BREPM1023.EF637057
SYPRLEDLPP
>B.BR.03.BREPM1024.EF637056
SYHHLRDLLL
>B.BR.03.BREPM1027.EF637054
SYRHLRNLLL
>B.BR.03.BREPM1028.EF637053
SYHLLRDLLL
>B.BR.03.BREPM1032.EF637051
SYHRLRDLLL
>B.BR.03.BREPM1033.EF637050
SYRRLRDLLL
>B.BR.03.BREPM1035.EF637049
SYHRLRDLLL
>B.BR.03.BREPM1038.EF637048
SYRHLRDLLL
>B.BR.03.BREPM1040.EF637047
SYHRLRDLLL
>B.BR.03.BREPM2012.EF637046
SYHRLRDLLL
>B.BR.04.04BR1047.JN692450
SYRHLRDLLL
>B.BR.04.04BR1049.JN692451
SYHRLRDLLL
>B.BR.04.04BR1051.JN692452
SYHRLRDLLL
>B.BR.04.04BR1054.JN692453
SYHRLRDLLL
>B.BR.04.04BR1055.JN692454
SYHLLRDFLL
>B.BR.04.04BR1057.JN692455
SYHHLRNLLL
>B.BR.04.04BR1068.JN692457
SYHRLTDLLL
>B.BR.04.BREPM1066.FJ195090
SYHRLRDLLL
>B.BR.04.BREPM1070.FJ195086
IYHRLRDLLL
>B.BR.05.05BR1074.JN692459
SYHRLRDLLL
>B.BR.05.05BR1077.JN692460
SYHRLRDLLL
>B.BR.05.05BR1078.JN692461
SYHHLRDLLL
>B.BR.05.05BR1079.JN692462
SYHRLRDLLL
>B.BR.05.05BR1080.JN692463
SYHHLRDLLL
>B.BR.05.05BR1082.JN692465
SYHQLRDLLL
>B.BR.05.05BR1089.JN692467
SYHRLRDLLL
>B.BR.05.05BR1092.JN692468
SYHRLRDLLL
>B.BR.05.05BR1095.JN692471
SYHLLRDSLL
>B.BR.05.05BR1101.JN692473
SYHRLRDLLL
>B.BR.05.05BR1104.JN692474
SYHRLRDLLL
>B.BR.05.05BR1107.JN692475
SYHRLRDLLL
>B.BR.05.BREPM1081.FJ195091
SYHRLRDLLL
>B.BR.05.BREPM1084.FJ195088
SYHRLRDLLL
>B.BR.05.BREPM1093.FJ195089
SYHRLRDLLL
>B.BR.06.06BR1115.JN692479
SYHRLRDLLL
>B.BR.06.06BR1119.JN692480
SYHRLRDLLL
>B.BR.06.P1357_E2.HQ236571
SYHRLRDLLS
>B.BR.06.subject_498_day1_clone_25.HQ377443
SYRRLRDLLL
>B.BR.06.subject_784_day1_clone_16.HQ377487
LYHRLRDLLL
>B.BR.07.BP00047_RH01.JN687739
SYRHLRDLLL
>B.BR.07.subject_485_week48_clone_02.HQ377423
SYHRLRDLLL
>B.BR.07.subject_500_day1_clone_04.HQ377459
SYHRLRDLLL
>B.BR.09.C522_p1.JF680907
SYHRLRDLLL
>B.BR.09.DEMB09BR040.KU749389
SYHRLRDLLL
>B.BR.10.10BR_MG006.KT427690
SYHHLRDLLL
>B.BR.10.10BR_MG007.KJ849786
SYHRLRDSLL
>B.BR.10.10BR_MG009.KT427689
SYRNLRDLLL
>B.BR.10.10BR_MG011.KT427688
--------AL
>B.BR.10.10BR_MG012.KT427687
SYRQLRNLLS
>B.BR.10.10BR_MG013.KT427686
SYHRLRDLLL
>B.BR.10.10BR_MG014.KT427685
SYRNLRDLLL
>B.BR.10.10BR_MG016.KT427684
SYHRLRDLLL
>B.BR.10.10BR_MG018.KT427683
IYHRLRDLLL
>B.BR.10.10BR_MG020.KT427682
SYHRLRDLLL
>B.BR.10.10BR_MG024.KT427681
SYHRLADLLS
>B.BR.10.10BR_MG028.KT427680
SYHRLRDLLL
>B.BR.10.10BR_MG031_2.KT427841
SYHRLRDLLL
>B.BR.10.10BR_MG035.KJ849804
SYHRLRDLLL
>B.BR.10.10BR_MG038.KT427676
SYHRLRDLLL
>B.BR.10.10BR_MG039.KT427675
SYHRLRDLLL
>B.BR.10.10BR_MG041.KT427673
SYHRLRDLLL
>B.BR.10.10BR_MG044.KT427671
IYHHLRDLLL
>B.BR.10.10BR_MG045.KT427670
SYHRLRDLLL
>B.BR.10.10BR_MG049.KT427669
SYRQLRDLIL
>B.BR.10.10BR_PE003.KT427747
IYHQLRDLLL
>B.BR.10.10BR_PE006.KT427745
SYHRLRDLLL
>B.BR.10.10BR_PE010.KJ849788
SYHRLRDLLL
>B.BR.10.10BR_PE012.KT427744
SYHRWRDLLL
>B.BR.10.10BR_PE013.KT427743
SYHRLSDLLL
>B.BR.10.10BR_PE014.KT427742
SYHRLRDLLS
>B.BR.10.10BR_PE019.KT427740
SYRRLSDLLL
>B.BR.10.10BR_PE020.KT427739
SYHRLRDLLL
>B.BR.10.10BR_PE021.KT427738
LYHRLRDLLL
>B.BR.10.10BR_PE022.KT427737
SYHSLRDLLL
>B.BR.10.10BR_PE024.KT427735
CYHRLTDLLS
>B.BR.10.10BR_PE028.KT427734
SYHRLTDLLL
>B.BR.10.10BR_PE030.KT427733
SYHRLRDLLL
>B.BR.10.10BR_PE031.KT427732
SYHRLRDLLL
>B.BR.10.10BR_PE033.KT427731
SYHRLRDLLL
>B.BR.10.10BR_PE034.KJ849803
SYHRLRDLLL
>B.BR.10.10BR_PE035.KT427730
SYRRLRDLLL
>B.BR.10.10BR_PE036.KT427729
SYHRLRDLLL
>B.BR.10.10BR_PE037.KT427728
SYHRLRDLLL
>B.BR.10.10BR_PE038.KT427727
SYHRLRDLLL
>B.BR.10.10BR_PE040.KT427725
SYXXLRDLLX
>B.BR.10.10BR_PE041.KT427724
CYHRLRDLLL
>B.BR.10.10BR_PE042.KT427723
SYHRLRDLLL
>B.BR.10.10BR_PE044.KT427721
SYHRLRDLLL
>B.BR.10.10BR_PE045.KT427720
CYRLLRDLLL
>B.BR.10.10BR_PE047.KT427719
SYHRLRDLLL
>B.BR.10.10BR_PE048.KT427718
SYHRLRDLLL
>B.BR.10.10BR_PE049.KT427717
SYHRLRDLIL
>B.BR.10.10BR_PE051.KT427716
SYHRLRDLLL
>B.BR.10.10BR_PE052.KT427715
SYHRLRDLLL
>B.BR.10.10BR_PE053.KJ849767
IYHHLRDFLL
>B.BR.10.10BR_PE054.KT427714
SYHRLRDLLL
>B.BR.10.10BR_PE055.KT427847
SYRHLRDLLL
>B.BR.10.10BR_PE058.KT427713
LYHRLRDLLL
>B.BR.10.10BR_PE061.KT427870
SYHRLRDLLL
>B.BR.10.10BR_PE067.KT427712
SYHRLRDLLL
>B.BR.10.10BR_PE068.KT427711
SYHHLRDLLL
>B.BR.10.10BR_PE070_2.KT427853
SYHRLRDLLL
>B.BR.10.10BR_PE072.KT427709
SYHRLRDLLL
>B.BR.10.10BR_PE074.KT427708
SYHRLRDLLL
>B.BR.10.10BR_PE076.KT427707
SYHRLRDLLL
>B.BR.10.10BR_PE077.KT427706
SYHRLRDLLL
>B.BR.10.10BR_PE079.KT427704
SYHRLRDLLL
>B.BR.10.10BR_PE081.KT427872
SYHRLRDLLL
>B.BR.10.10BR_PE082.KT427703
SYHRLRDLLL
>B.BR.10.10BR_PE083.KT427702
LYHRLRDLLL
>B.BR.10.10BR_PE089.KT427873
SYHRLRDLLL
>B.BR.10.10BR_PE091.KJ849817
SYHRLRDLLW
>B.BR.10.10BR_PE093.KT427701
SYHRLRDLLL
>B.BR.10.10BR_PE095.KT427700
SYHRLRDLLL
>B.BR.10.10BR_PE096.KT427699
SYHRLRDLLL
>B.BR.10.10BR_PE097.KJ849818
SYHRLRDLLL
>B.BR.10.10BR_PE100.KJ849820
IYHRLRDLLL
>B.BR.10.10BR_PE101.KT427697
SYHRLRDLLL
>B.BR.10.10BR_PE103.KT427696
SYHRLRDLLL
>B.BR.10.10BR_PE104.KJ849780
SYHRLRDLIL
>B.BR.10.10BR_PE105.KT427695
SYHRLRDLLL
>B.BR.10.10BR_PE106.KT427694
SYHRLRDLLL
>B.BR.10.10BR_PE110.KT427692
SYHRLRDLLL
>B.BR.10.10BR_PE112.KT427691
SYRRLRDLLL
>B.BR.10.10BR_RJ005.KT427792
SYHRLRDLLL
>B.BR.10.10BR_RJ008.KT427791
SYLRLRDLIL
>B.BR.10.10BR_RJ016.KT427788
SYHRLRDLLL
>B.BR.10.10BR_RJ017.KT427787
SYHRLKDLLL
>B.BR.10.10BR_RJ018_2.KT427861
SYHRLRDLLL
>B.BR.10.10BR_RJ019.KT427786
SYHHLRDLIL
>B.BR.10.10BR_RJ020.KT427785
SYHRLRDLLL
>B.BR.10.10BR_RJ024.KT427784
SYHLLRDLLL
>B.BR.10.10BR_RJ025.KT427783
SYRHLRDLLL
>B.BR.10.10BR_RJ030.KT427781
SYHRLRDLLL
>B.BR.10.10BR_RJ032.KJ849801
SYHRLRDLLL
>B.BR.10.10BR_RJ033_2.KT427656
SYRHLRDLLL
>B.BR.10.10BR_RJ040.KT427650
SYHRLRDLLL
>B.BR.10.10BR_RJ042.KT427777
SYHRLRDLLL
>B.BR.10.10BR_RJ050.KJ849811
SYHRLRDLLL
>B.BR.10.10BR_RJ051.KJ849825
SYHRLRDLLL
>B.BR.10.10BR_RJ052.KT427775
SYHRLRDLLL
>B.BR.10.10BR_RJ054.KJ849814
SYHRLRDLLL
>B.BR.10.10BR_RJ065.KT427866
SYHHLRDLLL
>B.BR.10.10BR_RJ067.KT427771
SYHRLRDLLS
>B.BR.10.10BR_RJ068.KT427770
SYHRLRDLLL
>B.BR.10.10BR_RJ078.KT427769
SYHRLRDLLL
>B.BR.10.10BR_RJ079.KT427768
SYHRLRDLLL
>B.BR.10.10BR_RJ081.KT427767
SYHRLRDLLL
>B.BR.10.10BR_RJ083.KT427766
SYHRLSDLLL
>B.BR.10.10BR_RJ085.KT427765
SYRHLRDLLL
>B.BR.10.10BR_RJ086.KT427764
SYHHLRDFLL
>B.BR.10.10BR_RJ088.KT427763
SYHRLRDLLL
>B.BR.10.10BR_RJ090.KT427761
SYHRLRDLLL
>B.BR.10.10BR_RJ097.KT427757
SYHRLRDLLL
>B.BR.10.10BR_RJ098.KT427756
SYHRLRDLIL
>B.BR.10.10BR_RJ099.KT427755
SYHHLRDLLL
>B.BR.10.10BR_RJ100.KT427754
SYHRLRDLLL
>B.BR.10.10BR_RJ101.KT427753
SYHRLRDLLL
>B.BR.10.10BR_RJ105_2.KT427654
SYHRLRDLLL
>B.BR.10.10BR_RJ106.KT427751
SYHRLRNLLL
>B.BR.10.10BR_RJ107.KT427750
SYRHLRDLLL
>B.BR.10.10BR_RJ110.KT427749
SYHRLRDLLL
>B.BR.10.10BR_RJ111.KT427748
SYHRLRDLLL
>B.BR.10.10BR_SP002.KT427830
SYHRLRDLLS
>B.BR.10.10BR_SP003.KJ849785
SYHRLRDLLL
>B.BR.10.10BR_SP004.KT427829
SYHRLRDLIL
>B.BR.10.10BR_SP006.KT427827
SYHHLRDLLL
>B.BR.10.10BR_SP007.KT427826
SYHHLRDLLL
>B.BR.10.10BR_SP008.KJ849821
SYHLLRDLIL
>B.BR.10.10BR_SP012.KT427824
SYHRLRDLLL
>B.BR.10.10BR_SP014.KJ849790
SYRRLRDLIL
>B.BR.10.10BR_SP019.KT427819
SYHRLRDLLL
>B.BR.10.10BR_SP021.KJ849796
SYRHLRDLLL
>B.BR.10.10BR_SP027.KT427815
SYHRLRDLLL
>B.BR.10.10BR_SP032.KT427811
SYHRWRDFLL
>B.BR.10.10BR_SP036.KT427808
SYHRLRDLLL
>B.BR.10.10BR_SP038.KJ849805
IYHRLRDLLL
>B.BR.10.10BR_SP043.KJ849807
LYHRLSDLLL
>B.BR.10.10BR_SP044.KT427805
SYRHLRDLLL
>B.BR.10.10BR_SP045.KJ849808
SYHQLRNLIL
>B.BR.10.10BR_SP047.KT427804
SYHRLRDLLL
>B.BR.10.10BR_SP050.KJ849812
SYHRLRDLLL
>B.BR.10.10BR_SP051.KT427803
SYHRLRDLLL
>B.BR.10.10BR_SP052.KT427802
SYHRLRDLLL
>B.BR.10.10BR_SP055.KJ849815
SYHRLRDLLL
>B.BR.10.10BR_SP062.KT427799
SYHRLRDLLS
>B.BR.10.10BR_SP065.KT427797
LYHRLRDLLL
>B.BR.10.10BR_SP067.KT427796
SYHHLRDLLL
>B.BR.10.10BR_SP073_2.KT427667
SYRHLRDLLL
>B.BR.10.10BR_SP074.KT427794
SYHRLRDLLL
>B.BR.10.DEMB10BR038.KU749390
IYHRLRDLLL
>B.BR.11.2011BRRJNEUT26.KX181912
SYHRLRDLLL
>B.BR.11.2011BRRJNEUT4.KX181894
SYHRLRDLLL
>B.BR.11.2011BRRJNEUT6.KX181896
SYRHLRDLLL
>B.BR.12.2012BRRJNEUT17.KX181905
SYRRLRDLLL
>B.BR.12.2012BRRJNEUT20.KX181906
SYRLLRDFLL
>B.BR.12.2012BRRJNEUT23.KX181909
SYHRLRDLLL
>B.BR.13.2013BRRJNEUT10.KX181900
SYHRLRDLLL
>B.BR.13.2013BRRJNEUT11.KX181901
SYHHLRDLLL
>B.BR.13.2013BRRJNEUT13.KX181903
SYRHLRDLLL
>B.BR.13.2013BRRJNEUT1.KX181891
LYRHLRDLLL
>B.BR.13.2013BRRJNEUT21.KX181907
SYHRLRDLLL
>B.BR.13.2013BRRJNEUT22.KX181908
SYHLLRDLLL
>B.BR.13.2013BRRJNEUT24.KX181910
SYHQLRDLIL
>B.BR.13.2013BRRJNEUT25.KX181911
SYHHLRDLLL
>B.BR.13.2013BRRJNEUT28.KX181914
SYHRLRDLLL
>B.BR.13.2013BRRJNEUT5.KX181895
SYHRLRDLLL
>B.BR.13.2013BRRJNEUT7.KX181897
SYHHLRDSLL
>B.BR.13.2013BRRJNEUT8.KX181898
SYHRLSDLLL
>B.BR.14.2014BRRJNEUT9.KX181899
SYHRLTDLIL
>B.BR.15.2015BRRJNEUT27.KX181913
SYHRLRDLLL
>B.BR.15.2015BRRJNEUT29.KX181915
SYHHLRDLLL
>B.BR.15.2015BRRJNEUT30.KX181916
SYHRLRDLLL
>B.BR.16.HI2016_02.MG571981
SYHRLSDLLL
>B.BR.16.HI2016_03.MG571982
SYHRLRDLLL
>B.BR.16.HI2016_04.MG571983
SYHRLRDLLL
>B.BR.16.HI2016_12.MG571987
SYRHLRDLLL
>B.BR.16.HI2016_14.MG571990
SYHRLRDLLL
>B.BR.16.HI2016_15.MG571991
SYHRLRDLLL
>B.BR.16.HI2016_19.MG571996
SYRHLRDLLL
>B.BR.16.HI2016_21.MG571999
SYHRLRDLLL
>B.BR.16.HI2016_22.MG572001
SYHSLRDLLL
>B.BR.16.HI2016_23.MG572002
SYHHLRDLLL
>B.BR.16.HI2016_27.MG572006
SYHRLRDLLL
>B.BR.16.HI2016_31.MG572010
SYHRLRDLLL
>B.BR.89.BZ167.AY173956
SYHRLRDLLL
>B.CA.00.CANA6FULL.AY779552
SYHRLRDLLL
>B.CA.03.HDNDRPI032B2.GU562135
SYHRLRDLLL
>B.CA.03.PSL024B10.GU562272
SYHHLRDLLL
>B.CA.04.HDNDRPI034A4.GU562155
LYHRLRDLLL
>B.CA.05.P6_DAY_1.FJ653506
SYHRLSDLLL
>B.CA.06.502_1027_wg01.JF320413
SYHHLRDLLL
>B.CA.06.502_1799_FL02.JF320427
SYHRLRDLLL
>B.CA.06.HTM385B7.GU562266
SYHRLRDLLL
>B.CA.07.502_1191_03.JF320424
LYHRLRDLLL
>B.CA.96.WC10C_10.AY314061
IYHCLRDLLL
>B.CA.97.ACTDM580208A15.GU562033
SYRRLRDLLL
>B.CA.97.CQLDR03A1.GU562058
SYHHLRDLLL
>B.CA.97.HTM319C1.GU562236
SYHRLRDLLL
>B.CA.98.ACT54869022A2.GU562001
SYHRLRDLLL
>B.CA.98.HDNDRPI001B10.GU562080
SYHRLRDLLL
>B.CA.x.GOL016V01.DQ322223
SYHRLRDLLL
>B.CA.x.HDM003V01.DQ322227
SYHRLTDLLL
>B.CA.x.HND_DRPI039V01.DQ322225
SYHRLRDLLL
>B.CA.x.HTM360V05_variant_3.DQ322239
SYRRLRDLLS
>B.CH.00.HIV_CH_BID_V3529_2000.JQ403022
SYHHLRDLLL
>B.CH.00.HIV_CH_BID_V3530_2000.JQ403023
SYHRLRDLIL
>B.CH.00.M1_0007251_NFLG95.KC797171
SYHHLRDLLL
>B.CH.01.HIV_CH_BID_V3531_2001.JQ403024
SYRRLRDLLL
>B.CH.01.HIV_CH_BID_V3533_2001.JQ403025
SYHRLRDLLL
>B.CH.01.HIV_CH_BID_V3534_2001.JQ403026
SYHRLRDLLL
>B.CH.01.NAB1pre_cl_12.EU023916
LYHRLRDLLL
>B.CH.02.HIV_CH_BID_V3511_2002.JQ403019
SYHRLRDLLL
>B.CH.02.HIV_CH_BID_V3527_2002.JQ403021
SYHRLRDLLL
>B.CH.02.HIV_CH_BID_V3539_2002.JQ403029
SYHRLIDLLS
>B.CH.02.HIV_CH_BID_V4404_2002.JQ403041
SYHHLRDLLL
>B.CH.02.HIV_CH_BID_V4424_2002.JQ403044
SYHRLRDLLL
>B.CH.02.HIV_CH_BID_V4478_2002.JQ403047
SYHRLRDLLL
>B.CH.02.T1SHCS901cl_D2_T1.KX792621
SYHRLTDLLL
>B.CH.03.HIV_CH_BID_V4421_2003.JQ403043
SYHRLRDLLL
>B.CH.03.HIV_CH_BID_V4470_2003.JQ403045
SYHRLRDLLL
>B.CH.03.HIV_CH_BID_V4474_2003.JQ403046
SYRHLRDLLL
>B.CH.03.NAB2pre_cl_3.EU023919
GYHRLRDLLL
>B.CH.03.NAB3pre_cl_43.EU023921
SYRHLRDILL
>B.CH.03.NAb4pre_cl_1.EU023922
SYHRLRDLLL
>B.CH.03.R9ZPHI39SGA_1_R9.KX792557
SYHRLRDLLL
>B.CH.03.T2SHCS396SGA_11_T2.KX792831
IYHRLRDLLL
>B.CH.04.HIV_CH_BID_V4408_2004.JQ403042
SYRHLRDLLL
>B.CH.06.T3SHCS566SGA_17_T3.KX792664
SYHRLRDLLL
>B.CH.06.T5ZPHI67SGA_11_T5.KX792688
SYHRLRDLIL
>B.CH.07.T4SHCS617SGA_13_T4.KX792771
SYHRLRDLLL
>B.CH.07.T6SHCS604SGA_10_T6.KX792725
SYRRLRDLLL
>B.CH.08.M2_0803101_NFLG8.KC797225
SYHRLRDLLL
>B.CH.08.T7ZPHI80SGA_1_T7.KX792808
SYHRLRDLLL
>B.CH.x.NAB10pre_cl_2.EU023929
SYHHLRDLLL
>B.CH.x.NAB11pre_cl_18.EU023932
SYHHLRNLLL
>B.CH.x.NAB12pre_cl_7.EU023933
SYHRLRDLLL
>B.CH.x.NAB8pre_cl_11.EU023927
SYHLLRDLLL
>B.CH.x.R11_8.1_cl57.MH714351
SYHRLRDLLL
>B.CH.x.R282_3.4_cl56.MH714324
SYHRLRDLLL
>B.CH.x.T11_10.6_cl17.MH714343
SYHRLRDLLS
>B.CH.x.T294_3.8_cl28.MH714329
SYHRLRDLLL
>B.CH.x.ZEnv07_0504_15.KU600814
SYHRLRDLLL
>B.CH.x.ZEnv16_1202_7.KU600818
SYHRLGDLLL
>B.CH.x.ZEnv91_0505_12.KU600815
SYHRLRDLLL
>B.CN.01.CNHN24.AY180905
SYHRLRDLLW
>B.CN.03.B01.EU363825
SYHHLRDLLL
>B.CN.03.B03.EU363827
SYHHLRDLLL
>B.CN.03.CHNHLJBSF03009c34.AY905493
NYHRLRDLLL
>B.CN.03.SHXDC0081.JF932492
SYHNLRDLLL
>B.CN.04.CHNHLJBF04016c4.AY905497
SYHRLRDLLL
>B.CN.04.CHNHLJBF04029c2.AY905495
SYHRLRDLLL
>B.CN.04.CHNHLJSM04028c3.AY905494
SYHRLRDLLL
>B.CN.04.CNE10.HM215397
SYHRLRDLLL
>B.CN.04.CNE63.HQ699978
SYHRLRDLLL
>B.CN.04.CNE83_U.HQ699990
SYHRLRDLLL
>B.CN.04.CNE99_U.HQ699996
SYHHLRDLLS
>B.CN.04.CNHLJBF04019.EU131792
SYHHLRDLLL
>B.CN.04.CNHLJBF04021.EU131801
SYHRLRDLLL
>B.CN.04.CNHLJBF04023.EU131797
SYHHLRDLLL
>B.CN.04.CNHLJBF04024.EU131791
SYHRLRDLLL
>B.CN.04.CNHLJBF04025.EU131790
SYHHLRDLLL
>B.CN.04.CNHLJBF04026.EU131788
SYHHLRDLLL
>B.CN.04.CNHLJBF04030.EU131808
SYRHLRDLLL
>B.CN.04.CNHLJBM04020.EU131789
SYHRLRDLLL
>B.CN.05.05071.MK053935
SYHLLRDFLL
>B.CN.05.05CNHB_hp3.DQ990880
SYHRLRDLLL
>B.CN.05.CNE57.HM215420
SYHHLRDLLL
>B.CN.05.CNE95_U.HQ699995
SYHRLRDLLL
>B.CN.05.CNE9.HM215428
SYHRLRDLLL
>B.CN.05.CNHLJBM05036.EU131803
SYHRLRDLLL
>B.CN.06.B04.EU363828
SYHRLRDLLL
>B.CN.06.B05.EU363829
SYHRLRDLLL
>B.CN.06.CBJC515_20060418_14.MF591612
SYRRLRDLLL
>B.CN.06.CC056.JF932482
SYHHLRDLLL
>B.CN.06.CNE1.HQ699949
SYRRLRDLLL
>B.CN.06.CNE4.HM215413
SYHLSRDSLL
>B.CN.06.CNE6.HM215423
SYHRLRDLLL
>B.CN.06.CNHLJBF06044.EU131805
SYHRLRDLLL
>B.CN.06.CNHLJBF06051.EU131802
SYHRLRDLLL
>B.CN.06.CNHLJBM06050.EU131798
SYHRLRDLLL
>B.CN.06.CNHLJBM06057.EU131800
SYHRLRDLLL
>B.CN.06.CNHLJSF06056.EU131804
SYHRLRDLLL
>B.CN.06.CNHLJSF06060.EU131810
SYHHLRDLLL
>B.CN.06.CNHLJSM06048.EU131794
SYHLLRDLLL
>B.CN.06.CNHLJ_M06053.EU131807
SYHRLRDLLL
>B.CN.06.CNHLJ_M06058.EU131809
SYHHLRDLLL
>B.CN.07.AH070011.JF932468
SYHQLRDLLL
>B.CN.07.AH070014.JF932469
SYHRLRDLLL
>B.CN.07.AH070017.JF932470
SYHRLRDLLL
>B.CN.07.AH070018.JF932471
SYHHLRDLLL
>B.CN.07.AH070057.JF932472
SYHRLRDLLL
>B.CN.07.BJ070030.JF932473
SYRHLRNLLL
>B.CN.07.BJOX003000.e02.KM217584
SYHRLSDLLS
>B.CN.07.BJOX006000.e05.KM217662
SYHRLRDLLL
>B.CN.07.BJOX014000.e37.KM217802
IYHRLRDLLL
>B.CN.07.BJOX022000.e02.KM217995
SYHRLSDLLS
>B.CN.07.CBJC261.JF932474
SYRHLRDLLL
>B.CN.07.CBJC392.JF932475
SYHRLRDLLL
>B.CN.07.CBJC394.JF932476
SYHRLRDLLL
>B.CN.07.CBJC396.JF932477
SYHRLRDLLL
>B.CN.07.FJ070016.JF932483
SYLRLRDLLL
>B.CN.07.GS070017.JF932484
IYHRLRDLLL
>B.CN.07.GZ070002.JF932485
SYHHLRDLLL
>B.CN.07.GZ070030.JF932486
SYHRLRDLLL
>B.CN.07.HB070006.JF932487
SYHRLRDLLL
>B.CN.07.HB070022.JF932488
SYHRLRDLLW
>B.CN.07.HB070035.JF932489
SYHRLRDLLL
>B.CN.07.JL070038.JF932490
SYHRLRDLLS
>B.CN.07.JS070389.JF932491
SYHLLRDLLL
>B.CN.07.SX070080.JF932493
SYHRLRDLLL
>B.CN.07.hb070025.JF932499
SYHRLRDLLL
>B.CN.07.hen1345.JF932500
SYHRLRDLLL
>B.CN.08.1106.HQ215554
SYHRLRDLLL
>B.CN.08.BJOX035000.e01.KM218138
IYHRLRDLLL
>B.CN.08.BJOX041000.e10.KM218168
SYRRLSDLLL
>B.CN.08.BJOX046000.e14.KM218195
SYHRLSDLLL
>B.CN.08.BJOX047000.e19.KM218228
CYHRLSDLLS
>B.CN.08.CBJC476.JF932478
SYHHLRDLLL
>B.CN.08.CBJC489.JF932479
SYHHLRDLLL
>B.CN.08.CBJC500.JF932480
SYHRLRDLLL
>B.CN.08.CBJC502.JF346917
SYHRLRDLLL
>B.CN.08.CBJC503.JF932481
SYHRLRDLLL
>B.CN.08.CBJC507.JF346918
SYRHLRDLLL
>B.CN.08.CBJC513.JF346919
SYHRLRDLLL
>B.CN.08.cbjc468.JF932498
SYHLLRDLLL
>B.CN.09.09LNA014.JX960597
SYHRLRDLLL
>B.CN.09.09LNA336.JX960599
IYHRSRDLLL
>B.CN.09.09LNA439.JX960598
IYHRLRDLLL
>B.CN.09.09YNRL215042sg.KC899011
SYHRLRDLLL
>B.CN.09.1121.HQ215556
LYHRLRDLLL
>B.CN.09.CBJC485.JF346916
SYHRLRDLLL
>B.CN.09.DEMB09CN002.KC596066
CYHRLSDLLS
>B.CN.09.YN09P0014.JF932494
SYHRLRDLLL
>B.CN.09.ZK042.JF932497
SYHRLRDLLL
>B.CN.10.DEMB10CN002.JX140658
SYQRLRDLLL
>B.CN.12.134_0_27.KX692916
SYHRLRDLLL
>B.CN.12.15_0_17.KX692929
SYHRLRDLLL
>B.CN.12.2019_0_2.KX692941
SYHRLRDLLL
>B.CN.12.2039_2_13.KX693556
SYHSLRDLLL
>B.CN.12.2079_17.KX692973
SYHLLRDLLL
>B.CN.12.2081_10.KX692981
SYHRLRDLLL
>B.CN.12.2092_0_13.KX693001
SYHRLRDLLL
>B.CN.12.2097_0_16.KX693029
SYHHLRDLLL
>B.CN.12.2110_10.KX693036
SYHRLRDLLL
>B.CN.12.2124_3_35.KX693575
SYHRLRDLLL
>B.CN.12.2142_0_13.KX693068
SYHRLRDLLL
>B.CN.12.2157_8.KX693091
SYHRLRDLLL
>B.CN.12.2162_3.KX693093
SYHHLRDLLL
>B.CN.12.2243_1_7.KX693642
SYHQLRDFLL
>B.CN.12.2350_0_10.KX693114
SYHRLRDLLL
>B.CN.12.2357_18.KX693136
SYHLLRDLLL
>B.CN.12.2358_2_16.KX693689
SYHRLRDLLL
>B.CN.12.2360_2_93.KX693720
SYHLLRDLLL
>B.CN.12.2361_0_1.KX693171
SYHHLRDLLL
>B.CN.12.2362_2_19.KX693770
SYHRLRDLLL
>B.CN.12.2363_21.KX693223
SYHRLSDLLL
>B.CN.12.2406_12.KX693238
SYHRLRDLLL
>B.CN.12.2408_0_1.KX693247
SYHHLRDLLL
>B.CN.12.2418_0_18.KX693268
SYHHLRDLLL
>B.CN.12.2460_26.KX693292
SYHRLRDLLL
>B.CN.12.3124_1_18.KX693886
SYRRLSDLLW
>B.CN.12.3559_2.KX693309
SYRHLRDLLL
>B.CN.12.3560_1.KX693314
SYHHLRDLLL
>B.CN.12.3581_19.KX693326
SYHRLRDLLL
>B.CN.12.3596_10.KX693339
SYHRLRDLLL
>B.CN.12.3617_4.KX693362
SYHRLRDLLL
>B.CN.12.3624_20.KX693374
SYHRLRDLLL
>B.CN.12.3627_4.KX693390
SYHLLRDLLL
>B.CN.12.3786_7.KX693411
SYHRLRDLLL
>B.CN.12.3832_20.KX693437
SYHLLRDSLL
>B.CN.12.3841_12.KX693455
SYLRLRDLLL
>B.CN.12.3856_10.KX693469
SYHHLRDFLL
>B.CN.12.3858_11.KX693475
SYHRLRDLLL
>B.CN.12.3879_2.KX693489
SYHHLRDLLL
>B.CN.12.3899_2.KX693491
SYHRLRDLLL
>B.CN.12.3954_0_1.KX693496
SYHRLRDLLL
>B.CN.12.555_0_8.KX693539
SYHHLRDLLL
>B.CN.12.DEMB12CN006.KP109511
SYHRLNDLLS
>B.CN.12.DEMB12CN010.KP109512
SYHRLRDLLL
>B.CN.13.BJMP3116B.KU724103
SYRHLRDLLL
>B.CN.13.BJMP3294B.KU724105
SYHRLSDLLS
>B.CN.98.YN9802.JF932495
SYHLLRDSLL
>B.CN.98.YN9838.JF932496
SYHRLRDLLL
>B.CN.99.plwj11_6.GU647196
IYHRLRDLLL
>B.CN.x.B06.EU363830
SYHRLRDLLL
>B.CO.01.PCM001.AY561236
SYHLLRDSIL
>B.CO.01.PCM013.AY561237
SYHRLRDLLL
>B.CO.01.PCM034.AY561238
SYRHLRDLLL
>B.CO.01.PCM039.AY561239
VYHRLRDLLL
>B.CO.01.PCM074.AY561240
SYHRLRDLLL
>B.CO.06.subject_247_day1_clone_15.HQ377377
SYHRLRDLLL
>B.CU.12.12CU087.KR914675
SYHRLRDLLL
>B.CU.14.14CU005.KR914676
SYHRLRDLLS
>B.CU.14.14CU007.KR914678
SYHRLRDLLL
>B.CU.99.Cu19.AY586542
SYHRLRDLLL
>B.CU.99.Cu43.AY586543
SYHRLRDLLL
>B.CY.03.CY005.EU668963
SYHRLRDLLL
>B.CY.05.CY018.FJ388890
SYHRLRDLLL
>B.CY.05.CY020.FJ388891
SYHRLRDLLL
>B.CY.05.CY028.FJ388895
SYHRLRDLLL
>B.CY.05.CY030.FJ388956
SYHRLRDLLL
>B.CY.05.CY032.FJ388898
SYHRLRDLLL
>B.CY.05.CY035.FJ388958
SYHRLRDLLS
>B.CY.05.CY037.FJ388899
SYHRLRDLLL
>B.CY.05.CY055.FJ388904
SYRRLTDLLS
>B.CY.05.CY056.FJ388905
SYHRLRDLLL
>B.CY.05.CY065.FJ388910
SYHRLRDLLL
>B.CY.05.CY067.FJ388911
SYHRLRDLLL
>B.CY.05.CY068.FJ388912
LYHRLRDLLL
>B.CY.05.CY070.FJ388960
SYHHLRDLLL
>B.CY.05.CY072.FJ388914
SYHRLRDLLL
>B.CY.05.CY074.FJ388915
LYHRLRDLLL
>B.CY.05.CY075.FJ388916
SYRRLRDLLS
>B.CY.05.CY082.FJ388962
SYHRLRDLLL
>B.CY.05.CY087.FJ388918
SYHRLRDLLL
>B.CY.05.CY089.FJ388920
SYHRLRDLLL
>B.CY.05.CY093.FJ388923
SYHRLRDLLL
>B.CY.05.CY096.FJ388963
SYHRLRDLLL
>B.CY.05.CY097.FJ388924
SYHRLRDLLL
>B.CY.05.CY100.FJ388964
SYHRLKDLLL
>B.CY.05.CY110.FJ388927
SYHRLRDLLL
>B.CY.05.CY113.FJ388930
SYHRLRDLIL
>B.CY.05.CY122.FJ403482
SYHRLRDLLL
>B.CY.05.CY124.FJ388933
SYRRLRDLLL
>B.CY.05.CY131.FJ388935
SYHRLRDLLS
>B.CY.05.CY132.FJ388936
SYHHLRDLLL
>B.CY.05.CY137.FJ388937
SYHRLRDLLL
>B.CY.05.CY141.FJ388939
LYRRLTDLLL
>B.CY.05.CY142.FJ388965
SYHRLRDLLL
>B.CY.05.CY149.FJ388940
SYHRLRDLLL
>B.CY.06.CY168.FJ388949
SYHRLRDLLL
>B.CY.06.CY180.FJ388955
SYHRLRDLLS
>B.CY.07.CY181.JF683736
LYRHLRDLLL
>B.CY.07.CY184.JF683738
SYRRLRDCLL
>B.CY.07.CY188.JF683741
SYHRLRDLLL
>B.CY.07.CY189.JF683742
SYHRLRDLLL
>B.CY.07.CY190.JF683743
SYHRLRDLLS
>B.CY.07.CY195.JF683747
SYHRLRDLLL
>B.CY.07.CY197.JF683749
SYHRLRDLLS
>B.CY.07.CY198.JF683750
SYHRLRDLLL
>B.CY.07.CY199.JF683751
SYRHLRDLLL
>B.CY.07.CY201.JF683753
SYPLLRDFLL
>B.CY.07.CY202.JF683754
SYHRLRDLLL
>B.CY.07.CY204.JF683756
SYHRLRDLLL
>B.CY.07.CY214.JF683764
SYHRLRDLLL
>B.CY.07.CY216.JF683765
LYHRLRDLLL
>B.CY.08.CY220.JF683769
SYHRLRDLLL
>B.CY.08.CY224.JF683773
SYHHLRDLLL
>B.CY.08.CY226.JF683775
LYHRLRDLLL
>B.CY.08.CY229.JF683778
SYHHLRDLLL
>B.CY.08.CY232.JF683781
SYHRLRDLLL
>B.CY.08.CY237.JF683784
SYHRLGDLLL
>B.CY.08.CY238.JF683785
IYRHMRDLLL
>B.CY.09.CY241.JF683787
SYHRLRDLIL
>B.CY.09.CY242.JF683788
SYLRLRVLLL
>B.CY.09.CY244.JF683790
SYHRLRDLLL
>B.CY.09.CY250.JF683793
CYHRLRDLLL
>B.CY.09.CY251.JF683794
SYHHLRDLLL
>B.CY.09.CY253.JF683796
SYHHLRDLLL
>B.CY.09.CY254.JF683797
IYHRLRDLLL
>B.CY.09.CY258.JF683801
SYHRLRDLLL
>B.CY.09.CY262.JF683804
SYHRLRDLLL
>B.CY.09.CY263.JF683805
SYHRLRDLLL
>B.CY.09.CY266.JF683807
LYHRLIDLLS
>B.DE.03.HIV_DE_BID_V3307_2003.JQ403048
SYHHLRDLLL
>B.DE.04.9213_d0.JQ416158
SYHRLTDLLL
>B.DE.04.963987.KT124812
SYHRLRDLLL
>B.DE.04.HIV_DE_BID_V4131_2004.JQ403037
SYRHLRDLLL
>B.DE.07.906153.KT124803
SYHRLRDLLL
>B.DE.08.147984.KT124751
SYHRLRDLLL
>B.DE.08.154162.KT124752
SYHRLRDLLL
>B.DE.08.176952.KT124755
SYRHLRDLLL
>B.DE.08.255524.KT124757
SYHRLRDLSL
>B.DE.08.296004.KT124762
SYRRLTDLLL
>B.DE.08.637829.KT124788
SYHRLRDLLL
>B.DE.08.654207.KT124789
SYHHLRDLLL
>B.DE.08.822582.KT124794
LYHRLTDLLL
>B.DE.08.882283.KT124800
SYHHLRDLLL
>B.DE.08.954229.KT124810
SYHLLRDLLL
>B.DE.09.136172.KT124749
SYRRLIDLLL
>B.DE.09.159793.KT124753
FYHRLRDLLL
>B.DE.09.172508.KT124754
LYHRLRDLLL
>B.DE.09.585067.KT124782
SYRHLRDLLL
>B.DE.09.923040.KT124805
SYHRLRDLLL
>B.DE.09.C7V00477_E10_116057.KC247954
SYHHLRDLLL
>B.DE.09.C7V00485_E10_116061.KC247955
SYHRLRDLLL
>B.DE.09.C7V00493_E10_116085.KC247957
SYHRLRDLLL
>B.DE.10.290307.KT124760
SYHRLRDLLL
>B.DE.10.320435.KT124763
SYHRLRDLLL
>B.DE.10.464704.KT124772
SYRHLRDLLL
>B.DE.10.556743.KT124779
SYHRLRDLLL
>B.DE.10.571373.KT124780
SYHRLRDLLS
>B.DE.10.587196.KT124783
SYHRLRDLLL
>B.DE.10.863847.KT124797
LYHRLRDLLL
>B.DE.10.C7V004G9_E10_116111.KC247963
SYHRLRDLLL
>B.DE.10.C7V006H2_E10_152257.KC248026
SYHRLRDLLL
>B.DE.10.C7V00J67_E10_152238.KC248011
SYHRLRDLXX
>B.DE.10.C7V00J75_E10_152239.KC248012
SYHRLRDLLL
>B.DE.10.C7V00QP8_E10_131969.KC247978
SYRRLRDLLL
>B.DE.10.C7V00QX2_E10_152240.KC248013
SYRRLTDLLL
>B.DE.10.C7V00QY0_E10_152242.KC248015
SYHRLRDLLL
>B.DE.10.C7V00R34_E10_152244.KC248017
SYHRLRDLLL
>B.DE.10.C7V00ZJ2_E10_131972.KC247981
SYHRLRDLLL
>B.DE.10.C7V00ZR5_E10_131974.KC247983
SYHRLRDLLL
>B.DE.10.C7V00ZS3_E10_131975.KC247984
SYHRLRDLLL
>B.DE.10.C7V00ZT1_E10_131976.KC247985
SYHRLIDFLL
>B.DE.10.C7V00ZV7_E10_131978.KC247987
SYHRLRDLLX
>B.DE.10.C7V01AF1_E10_131980.KC247989
SYHRLRDLLL
>B.DE.10.C7V01AK1_E10_131983.KC247992
SYHRLRDLLS
>B.DE.10.C7V01AL9_E10_131985.KC247993
XYHRLRDLLL
>B.DE.10.C7V01AM7_E10_131986.KC247994
LYHRLRDSLL
>B.DE.10.C7V01B31_E10_131993.KC247997
LYHRLRDLLL
>B.DE.10.C7V01C48_E10_152265.KC248034
SYHRLRDLLL
>B.DE.10.iso4_w10.KU612900
SYRRLRDLLL
>B.DE.10.iso5_h10.KU612901
SYHRLRDLLL
>B.DE.11.891676.KT124802
SYHRLRDLLL
>B.DE.12.328893.KT124765
SYHRLRDLLS
>B.DE.12.635056.KT124787
SYRRLRDLLL
>B.DE.12.956306.KT124811
SYHHLRDLLL
>B.DE.13.366396.KT124767
LYHRLRDLLL
>B.DE.13.947915.KT124808
IYHRLTDLLS
>B.DE.16.1HD10K_W4_090516_B8_S15.KY324301
SYHRLRDLLL
>B.DE.16.1HD11K_W4_101416_F11_S16.KY324379
SYRHLRDLLL
>B.DE.16.1HD4K_W4_062316Pl4_E2_S52.KY324591
SYHRLRDLLL
>B.DE.16.1HD5K_W4_061616_G9_S52.KY324630
SYHRLRDLLL
>B.DE.16.1HD6K_D0_061016_A9_S8.KY324641
NYHLLRDLLL
>B.DE.16.1HD8K_D0_062916_C9_S77.KY324761
SYRRLRDLLL
>B.DE.16.1HD9K_D0_070816_B5_S32.KY324808
SYRHLRDLLL
>B.DE.86.D117III_child.AF490512
SYHRLRDLLL
>B.DE.86.D31.U43096
LYHRLRDLLL
>B.DE.86.HAN.U43141
SYRRLRDLLL
>B.DE.x.DEMBXXDE001.KC596067
SYHRLRDLLL
>B.DK.01.CTL_016.EF514704
SYHHLRDLLL
>B.DK.01.CTL_017.EF514705
SYHRLRDLLS
>B.DK.01.CTL_018.EF514706
SYHRLRDLLL
>B.DK.01.CTL_023.EF514707
SYHRLRDLLL
>B.DK.01.CTL_030.EF514708
SYHRLRDLLL
>B.DK.01.CTL_033.EF514709
SYRHLRDLLL
>B.DK.01.CTL_035.EF514710
SYHRLRDLLL
>B.DK.01.CTL_041.EF514711
SYHRLRDLLL
>B.DK.01.CTL_043.EF514712
SYHRLRDLLL
>B.DK.04.PMVL_012.EF514699
SYHRLRDLLL
>B.DK.04.PMVL_013.EF514700
SYHHLRDLLL
>B.DK.04.PMVL_018.EF514697
SYHRLRDLLL
>B.DK.04.PMVL_025.EF514702
SYHRLRDLLL
>B.DK.04.PMVL_027.EF514698
SYRRLRDLLL
>B.DK.04.PMVL_039.EF514703
SYHRLRDLLL
>B.DK.04.PMVL_049.EF514701
IYHRLRDLLL
>B.DK.07.PMVL_011.FJ694790
SYRHLRDLLL
>B.DO.05.05DO_160884.EU839597
SYHRLSDLLL
>B.DO.05.05DO_162387.EU839596
SYHRLRDLLL
>B.DO.05.05DO_163007.EU839598
SYHRLRDLLL
>B.DO.08.X2348_c2_8.FJ817365
LYHRLRDLLL
>B.DO.11.DEMB11DR001.KY658702
SYHRLRDLLL
>B.EC.89.EC003.AY173959
SYHRLRDLLL
>B.EC.89.EC102.AY173960
SYRHLRDLLL
>B.ES.04.12_3_PC_1.KC595150
SYHRLRDLLL
>B.ES.04.18122_3Fc1.KC595152
SYHRLRDLLL
>B.ES.04.20020760_Fc1.KC595154
SYHRLSDLLL
>B.ES.04.251248_7Fc1.KC595157
SYQHLRDLLL
>B.ES.04.3227050_2Fc1.KC595160
SYHRLRDLLL
>B.ES.04.3227057_5Fc1.KC595161
SYHRLRDLLL
>B.ES.04.3227058_6Fc1.KC595162
SYHRLRDLLL
>B.ES.04.357182_1Fc1.KC595163
SYHRLRDLLL
>B.ES.04.357184_1Fc1.KC595164
SYHRLRDLLL
>B.ES.04.40022834_5Fc1.KC595165
SYHRLRDLIL
>B.ES.04.5009564_2Fc1.KC595166
IYHRLRDLLL
>B.ES.04.RF_LTNP_09.KC595194
SYHRLRDLLL
>B.ES.04.RF_LTNP_13.KC595197
SYHRLRDLIL
>B.ES.04.RF_LTNP_37.KC595202
SYHRLRDFLL
>B.ES.04.RF_LTNP_40.KC595203
SYHRLRDLLL
>B.ES.05.1540906_2Fc1.KC595151
SYLRLRDLLL
>B.ES.05.279752_5Fc1.KC595158
SYHRLRDLLL
>B.ES.05.9684_12Fc1.KC595168
SYHRLGDLLL
>B.ES.05.MDM6_4gp160.KC595190
SYHRLRDLLL
>B.ES.05.R15.KT200351
SYRRLSDLLL
>B.ES.05.X1890.EU786672
IYHRLRDLLL
>B.ES.06.R14.KT200350
SYHRLRDLLL
>B.ES.06.X1958.EU786674
SYHRLRDLLL
>B.ES.06.X1959.EU786675
SYHRLRDLLL
>B.ES.06.X1998.EU786676
LYHRLRDLLL
>B.ES.06.X2102.EU786677
SYHRLRDLLS
>B.ES.07.RF_LTNP_12.KC595196
SYHRLRDLLL
>B.ES.07.X2149.EU786678
SYRHLRDLLL
>B.ES.07.X2210_3.EU786679
SYHRLRDLLL
>B.ES.07.X2231.EU786680
SYHRLRDLLS
>B.ES.07.X2236_C6.HQ236609
SYHRLRDLLL
>B.ES.07.X2278_c2_B6.FJ817366
SYHRLRDLLL
>B.ES.08.ES_X2515_3.GQ372988
SYHRLRDLLL
>B.ES.08.ES_X2556_3.GQ372990
SYHRLRDLVL
>B.ES.08.P2008.FJ670531
SYHRLRDLLL
>B.ES.08.P2021_3.FJ853620
SYHRLSDLLL
>B.ES.08.R11.KT200349
SYHRLRDLLL
>B.ES.08.R5.KT200354
SYHRLRDLLL
>B.ES.08.R9.KT200358
IYHRLRDLLL
>B.ES.08.X2425_2.FJ670525
SYHRLRDLLL
>B.ES.08.X2510_2.FJ853622
SYHLLRDLLF
>B.ES.08.X2555_2.GU362883
SYHRLIDFLS
>B.ES.08.X2574_2.GU362886
SYHRLTDLLL
>B.ES.09.DEMB09BO001.JX140656
SYHRLRDLLL
>B.ES.09.DEMB09ES007.KC473841
SYHRLRDLLS
>B.ES.09.Leg3.JN054257
SYHHLRDLLL
>B.ES.09.P2149_3.GU362881
SYHHLRDLLL
>B.ES.09.X2689_2.GU362885
SYHRLRDLLL
>B.ES.09.X2730_2_nt0544_9494.MF157736
IYHRLRDLLS
>B.ES.10.DEMB10ES002.KC473842
SYHRLRDLLL
>B.ES.10.R3.KT200352
SYHHLRNLLL
>B.ES.10.R4.KT200353
SYHRLRDLLL
>B.ES.10.R6.KT200355
SYHRLRDLLL
>B.ES.10.R7.KT200356
SYHRLRDLLL
>B.ES.10.R8.KT200357
SYHRLRDLLL
>B.ES.10.X2899_2s_nt0759_9478.MF157735
SYHRLRDLLL
>B.ES.13.DEMB13ES010.KP109518
LYHRLRDLLL
>B.ES.13.P6.KT200348
SYHRLRDLLL
>B.ES.14.100_112.KY465967
SYHRLRDLLS
>B.ES.14.ARP1195.KT276255
SYHRLRDLLL
>B.ES.14.ARP1196.KT276256
LYHRLRDLLL
>B.ES.14.ARP1202.KT276262
SYHRLTDLLL
>B.ES.14.ARP1203.KT276263
SYHRLRDLLL
>B.ES.14.ARP1204.KT276264
SYHRLRDLLL
>B.ES.14.ARP1206.KT276266
SYHHLRDLLL
>B.ES.14.ARP1207.KT276267
SYHRLRDLLL
>B.ES.14.ARP1208.KT276268
SYHRLRDLLL
>B.ES.14.EUR_0031.KU685591
SYHRLRDLLL
>B.ES.14.EUR_0043.KU685583
SYHRLRDLLL
>B.ES.14.EUR_0044.KU685584
SYHRLTDLLL
>B.ES.14.EUR_0045.KU685585
SYHRLRDLLL
>B.ES.14.EUR_0046.KU685586
SYHRLRDLLL
>B.ES.14.EUR_0052.KU685589
SYHRLRDLLL
>B.ES.14.EUR_0053.KU685590
SYHRLRDSLL
>B.ES.15.100594.KY989951
SYHHLRDLLL
>B.ES.15.100596.KY989953
SYHRLRDLLL
>B.ES.15.100597.KY989949
SYHRLSDLLL
>B.ES.15.100598.KY989954
SYHRLRDLLL
>B.ES.15.100600.KY989956
SYHRLRDLLL
>B.ES.15.100_116.KY465969
SYHHLRDLLL
>B.ES.89.As2_3b.KC595171
SYHRLRDLLL
>B.ES.89.As3.KC595172
IYHRLRDLLL
>B.ES.89.As4_2.KC595173
SYHRLTDLLL
>B.ES.89.As5_1b.KC595174
SYHRLRDLLL
>B.ES.89.As8_8.KC595177
SYHRLRDLLL
>B.ES.89.As9_4.KC595178
SYHRLRDLLL
>B.ES.89.RF_LTNP_10.KC595195
SYHRLRDLLL
>B.ES.89.U61.DQ854716
SYHRLRDLLL
>B.ES.98.HC2988965_5Fc1.KC595182
SYHRLRDLLL
>B.ES.99.30_1_21.KC595159
SYHRLRDLLL
>B.ES.x.10246788_1gp160.KC595225
LYHRLRDLLL
>B.ES.x.64.5_8gp160.KC595222
SYHRLRDLLL
>B.ES.x.EC3_180.KC595204
SYHRLRDLLS
>B.ES.x.EC4_1_117.KC595206
SYHRLRDLLS
>B.ES.x.LMP0501.DQ141341
SYHRLRDLLL
>B.ES.x.LMP0502.DQ141342
SYHRLTDLLL
>B.ES.x.LMP0503.DQ141343
SYHRLRDLLL
>B.ES.x.LMP0519.DQ141345
SYHHLRDLLL
>B.ES.x.LMP0608.DQ448819
SYHRLRDLLL
>B.ES.x.MH01.EF531330
SYHRLRDLLL
>B.ES.x.MH02.EF531331
SYHRLRDLLL
>B.ES.x.MH04.EF531333
SYLRLRDLLL
>B.ES.x.P2317_2.JX422195
SYHRLRDLIS
>B.ES.x.X2886_2.JX422209
SYHRLRDLLL
>B.FR.00.309_L_1.AY535455
SYHRLRDLLL
>B.FR.00.310103.KC699018
SYHRLRDLLL
>B.FR.00.750905.KC699022
SYHRLRDLLL
>B.FR.03.LA06ToXa.KU168261
SYHRLRDLLL
>B.FR.05.DEMB05FR001.JX140652
SYHRLRDLLL
>B.FR.06.FHY01223832.MH000288
SYHRLRDLLL
>B.FR.07.590110.KC699029
SYHRLRDLLL
>B.FR.07.590111.KC699030
SYHRLRDLLL
>B.FR.07.940218.KC699040
SYHRLRDLLL
>B.FR.08.330424.KC699028
SYHRLRDLLL
>B.FR.08.750214.KC699032
SYHRLRDLLL
>B.FR.08.940139.KC699038
SYHRLRDLLL
>B.FR.08.940140.KC699039
SYHRLRDLLL
>B.FR.08.DEMB08FR002.JX140654
SYHRLRDLLL
>B.FR.09.770203.KC699035
SYHRLRDLLL
>B.FR.09.840104.KC699036
SYRRLRDLLL
>B.FR.09.920414.KC699037
SYHRLRDLLW
>B.FR.09.DEMB09FR001.KF716494
SYHRLRDLLL
>B.FR.09.DEMB09FR002.KF716495
CYHRLRDLIL
>B.FR.10.660118.KC699031
SYHRLRDLLL
>B.FR.10.751734.KC699034
SYHRLRDLLL
>B.FR.10.BAH74839248.MH000305
SYHRLTDLLS
>B.FR.11.DEMB11FR001.KF716496
SYHRLRDLLS
>B.FR.12.DVB78224816.MH000302
LCHRLRDLLL
>B.FR.12.IWC73075664.MH000292
LYHRLRDLLL
>B.FR.12.OFN23677004.MH000296
SYHRLRDLLL
>B.FR.13.JBF39579748.MH000299
SYRHLRDLLL
>B.FR.88.36.KC699002
SYHRLRDLLL
>B.FR.88.529.KC699006
SYHRLRDLLL
>B.FR.88.562.KC699011
SYHRLRDLLL
>B.FR.89.1058.KC699010
SYHRLRDLLL
>B.FR.89.1197.KC699007
SYHRLRDLLL
>B.FR.89.657.KC699009
SYHRLRDLLL
>B.FR.89.749.KC699008
SYHRLRDLLL
>B.FR.89.757.KC699003
SYHRLRDLLL
>B.FR.89.819.KC699004
SYHRLRDLLL
>B.FR.91.1639.KC699005
SYHRLRDLLL
>B.FR.91.1644.KC699001
SYHRLRDLLL
>B.FR.92.133_1.AY535425
SYHRLRDLLL
>B.FR.92.92FR_BX08.AY713411
SYHRLRDLLL
>B.FR.92.PHI120.AF041125
SYHRLRDLLL
>B.FR.93.153_10.AY535498
SYHRLRDLLL
>B.FR.93.159_10.AY535471
SYRHLRDLLL
>B.FR.93.PHI146.AF041127
GYHRLRDLLL
>B.FR.93.PIH155.AF041130
SYHRLRDLLL
>B.FR.93.PIH160.AF041131
SYHRLRDLLL
>B.FR.95.PIH373.AF041134
SYHRLRDLLS
>B.FR.95.PIH374.AF041133
SYHRLRDLLL
>B.FR.97.130203.KC699014
SYHRLRDLLL
>B.FR.97.440102.KC699016
SYHRLRDLLL
>B.FR.97.440104.KC699017
SYHRLRDLLL
>B.FR.97.60101.KC699012
SYHRLRDLLL
>B.FR.97.751102.KC699024
SYHRLRDLIL
>B.FR.98.750705.KC699020
SYHRLRDLLL
>B.FR.98.920203.KC699026
SYHRLRDLLL
>B.FR.99.130206.KC699015
SYHRLRDLLL
>B.FR.99.60204.KC699013
SYHRLRDLLL
>B.FR.99.750710.KC699021
SYHHLRDLLL
>B.FR.99.751002.KC699023
SYHRLRDLLL
>B.FR.99.751401.KC699025
SYHRLRDLLL
>B.FR.99.P3_1.KF695111
SYHRLRDLLL
>B.FR.x.208.EF033658
LYHRLRDLLL
>B.FR.x.CHA.AF321080
SYHRLRDLLL
>B.GA.88.OYI_397.M26727
SYHRLRDLIL
>B.GB.00.patient_MM4.JN034158
SYHRLRDLLL
>B.GB.01.patient_MM8.JN034139
SYHRLRDLLL
>B.GB.02.MM27_d0032_ipe012_SGA_8.MG902199
LYHRLRDLLL
>B.GB.03.MM33d12p.HM586187
SYHRLRDLLL
>B.GB.04.MM24_d0941_ipe0027_SGA_12.MG902157
SYHRLRDLLL
>B.GB.04.MM39d11p.HM586193
SYHRLRDLLL
>B.GB.04.MM42d22_GN1.HM586198
SYHRLRDLLL
>B.GB.05.MM43d368_GN1.HM586209
SYRRLSDLLL
>B.GB.05.MM45d22_GN1.HM586210
SYHLLRDLLL
>B.GB.05.P1_DAY_1.FJ653437
SYRRLRDLLL
>B.GB.07.UKBH1BD9.JF706474
SYHRLRDLLL
>B.GB.08.B200_B12.HQ595768
SYHRLRDLTL
>B.GB.08.B650c_E2.HQ595771
SYRLLRDFLL
>B.GB.08.B653_C7.HQ595772
LYHRLRDFLL
>B.GB.08.C500_G5.HQ595774
IYHRLRDLLL
>B.GB.08.CH080024_e_p1.HM204626
SYHRLRDLLL
>B.GB.08.CH080038_e_p2.HM204627
SYHRLRDLLL
>B.GB.08.CH080046_e_p1.HM204628
SYHRLRDLLL
>B.GB.08.CH080052_e_p1.HM204629
SYHRLRDLLL
>B.GB.08.CH080060_e_p1.HM204630
SYHRLRDLLL
>B.GB.08.CH080071_e_p2.HM204631
SYHRLRDLLL
>B.GB.08.CH080087_e_p1.HM204632
SYHRLRDLLL
>B.GB.08.CH080095_e_p1.HM204633
SYRHLRDLLL
>B.GB.08.CH080128_e_p1.HM204636
LYHSLRDLLL
>B.GB.08.CH080134_e_p1.HM204637
SYRRLRDLLL
>B.GB.08.CH080142_e_p1.HM204638
SYRRLSDLLL
>B.GB.08.CH080156_e_p1.HM204639
SYHRLRDLLL
>B.GB.08.CH080169_e_p1.HM204640
SYHRLRDLLL
>B.GB.08.CH080175_e_p2.HM204641
SYHHLRDFLL
>B.GB.08.CH080183_e_p1.HM204642
SYHRLRDLLL
>B.GB.08.CH080191_e_p1.HM204643
SYHRLRDLLL
>B.GB.08.CH080203_e_p1.HM204644
SYHRLRDLLL
>B.GB.08.CH080225_e_p2.HM204646
SYHRLRDLLF
>B.GB.08.D650_E9.HQ595775
SYHRLRDLLL
>B.GB.08.DEMB08UK003.KY658697
SYHRLRDLLL
>B.GB.08.E214_E1.HQ595776
LYRRLRDLLL
>B.GB.08.F455b_B4.HQ595778
SYHRLRDLLL
>B.GB.08.G125b_H6.HQ595779
LYHRLRDLLL
>B.GB.08.G230_H7.HQ595780
SYHRLRDLLL
>B.GB.08.G435_G3.HQ595781
SYHRLRDLLL
>B.GB.08.M425_B8.HQ595788
SYHRLRDLLL
>B.GB.08.M535_A7.HQ595790
SYHRLRDLLL
>B.GB.08.P362_E1.HQ595792
SYHRLRDLLL
>B.GB.08.Q230_F6.HQ595794
SYHRLRDLLL
>B.GB.08.R232_F6.HQ595795
SYHRLRDLLL
>B.GB.08.S230_A12.HQ595798
LYHRLRDLLL
>B.GB.08.T460_C6.HQ595803
SYRRLRDLLL
>B.GB.09.A626_p1.JF680906
SYHHLRDLLL
>B.GB.09.B400_G4.HQ595769
SYHHLRDLIL
>B.GB.09.B520_A3.HQ595770
LYRHLRDLLL
>B.GB.09.C600_p1.JF680909
SYHRLRDLLL
>B.GB.09.C625_p1.JF680910
SYHRLRDLLL
>B.GB.09.E355_A10.HQ595777
SYHRLRDLLL
>B.GB.09.F432b_p1.JF680911
SYHRLRDLLL
>B.GB.09.G652_p5.JF680913
SYQRLRDLLL
>B.GB.09.J525_E4.HQ595783
SYHLLRDLLL
>B.GB.09.L000b_p1.JF680919
SYHRLRDLLL
>B.GB.09.L320_p1.JF680920
SYHRLRDLLL
>B.GB.09.L563_H1.HQ595786
SYRRLRDLLL
>B.GB.09.M263_p1.JF680923
LYHHLRDLLS
>B.GB.09.M600c_p1.JF680924
SYHRLRDLLL
>B.GB.09.P150_p1.JF680928
SYHRLRDLLL
>B.GB.09.P362b_p1.JF680929
SYHRLRDLLL
>B.GB.09.S200c_p1.JF680933
LYHRLRDFLL
>B.GB.09.S225_E7.HQ595797
SYRRLRDLLL
>B.GB.09.S263_p4.JF680934
SYHRLRDLLL
>B.GB.09.S321_E3.HQ595801
SYHRLRDLLL
>B.GB.09.S520_G7.HQ595802
SYHRLRDLLL
>B.GB.09.T516_C7.HQ595804
SYHRLRDLLL
>B.GB.09.T520b_F9.HQ595805
SYHRLRDLLL
>B.GB.09.W450b_C12.HQ595806
SYHRLRDLIL
>B.GB.09.W452_p1.JF680937
SYHRLRDLLL
>B.GB.13.13592_1_17.3.MF109359
LYHRLRDLLL
>B.GB.13.13592_1_20.3.MF109363
SYHRLRDLLS
>B.GB.13.13592_1_21.3.MF109364
SYHHLRDLLL
>B.GB.13.13592_1_26.3.MF109369
SYHHLRDLIL
>B.GB.13.13592_1_29.3.MF109372
SYHRLRDLLL
>B.GB.13.13592_1_33.3.MF109376
SYHRLRDLLL
>B.GB.13.13592_1_4.3.MF109388
SYRHLRDLLL
>B.GB.13.13659_1_66.3.MF109454
SYHRLRDLLL
>B.GB.13.13774_1_47.3.MF109472
SFHLLRDLLL
>B.GB.13.13774_1_50.3.MF109475
SYHRLRDLLL
>B.GB.13.13774_1_54.3.MF109479
SYHRLRDLLL
>B.GB.13.13774_1_55.3.MF109480
SYHRLRDLLL
>B.GB.13.13774_1_63.3.MF109487
SYHRLRDLLL
>B.GB.13.13774_1_71.3.MF109494
SYHHLRDLLL
>B.GB.13.13774_1_77.4.MF109499
CYHRLRDLLL
>B.GB.13.13774_1_79.3.MF109501
SYHRLRDLLL
>B.GB.13.13774_1_84.3.MF109506
SYHRLRDLLL
>B.GB.13.15171_1_25.4.MF109656
SYHRLRDLLL
>B.GB.13.15171_1_32.3.MF109664
SYHRLRDLLL
>B.GB.13.15171_1_35.4.MF109667
SYRLLRDLLL
>B.GB.13.15171_1_42.3.MF109675
LYHRLRDFLL
>B.GB.13.15228_1_67.4.MF109705
SYHRLRDLLL
>B.GB.14.13612_1_11.3.MF109395
SYHHLRDLLL
>B.GB.14.13612_1_12.4.MF109396
SYHRLRDLLL
>B.GB.14.13612_1_17.3.MF109400
SYHHLRDLLL
>B.GB.14.13612_1_25.3.MF109408
SYRRLRDLIL
>B.GB.14.13612_1_34.3.MF109418
IYHRLRDLLL
>B.GB.14.13612_1_38.3.MF109422
SYHRLRDFLL
>B.GB.14.13612_1_41.3.MF109426
SYHRLRDLLL
>B.GB.14.13659_1_58.3.MF109446
SYHRLRDLLL
>B.GB.14.13659_1_59.3.MF109447
SYHRLRDLLL
>B.GB.14.13659_1_61.3.MF109449
SYHRLRDLLL
>B.GB.14.13659_1_64.3.MF109452
SYHRLRDLLL
>B.GB.14.13659_1_65.3.MF109453
IYHRLRDLLL
>B.GB.14.13659_1_69.3.MF109456
SYHRLRDLLL
>B.GB.14.13659_1_75.3.MF109461
SYLRLRDLLL
>B.GB.14.14535_1_27.3.MF109524
SYHRLRDLLL
>B.GB.14.14535_1_28.4.MF109525
SYHRLRDLLL
>B.GB.14.14535_1_5.3.MF109533
SYHRLRDLLL
>B.GB.14.14535_1_7.3.MF109534
SYHRLRDLLL
>B.GB.14.14535_1_9.3.MF109536
SYHHLRDLLL
>B.GB.14.14592_1_44.3.MF109540
SYHRLRDLLL
>B.GB.14.14592_1_47.3.MF109543
SYRHLRDLLL
>B.GB.14.14592_1_52.4.MF109546
SYHRLRDLLL
>B.GB.14.14592_1_57.3.MF109551
SYHRLRDLLL
>B.GB.14.14592_1_64.3.MF109558
SYHRLRDLLL
>B.GB.14.14592_1_67.3.MF109561
SYHRLRDLLL
>B.GB.14.14667_1_16.3.MF109578
SYHRLRDLLL
>B.GB.14.14667_1_2.4.MF109590
LYHRLRDLLL
>B.GB.14.14667_1_36.3.MF109596
SYHRLRDLLL
>B.GB.14.14727_1_40.3.MF109605
SYHRLRDLLL
>B.GB.14.14727_1_53.3.MF109616
SYHRLRDLLL
>B.GB.14.14727_1_63.3.MF109624
SYQRLRDLLL
>B.GB.14.14727_1_66.3.MF109627
IYHRLRDLLL
>B.GB.14.14727_1_69.3.MF109630
SYHRLRDLLL
>B.GB.83.CAM1.D10112
SYHRLRDLLL
>B.GB.86.GB8_C1.Y13716
SYHRLRDLLL
>B.GB.91.E21LnD13.JF706393
SYHLLRDLLL
>B.GB.93.NA20_LN23_14_4.JN786861
SYHRLRDFLL
>B.GB.94.746DEN07.AJ535594
SYHRLRDLLL
>B.GB.94.749CD352.AJ535607
SYRRLRGLIL
>B.GB.94.NIBSC_1.KJ019215
SYHRLRDLLL
>B.GB.95.817CD302.AJ535618
LYHRLRDLLL
>B.GB.95.822CD345.AJ535611
SYHRLRDLLL
>B.GB.96.875DEN49.AJ535612
SYHRLRDLLL
>B.GB.97.CW002.AJ418531
SYRRLRDLLL
>B.GB.97.CW010.AJ418494
SYHRLRDLLL
>B.GB.97.CW012.AJ418495
SYHRLRDLLL
>B.GB.97.CW037.AJ418519
SYHRLRDLLL
>B.GB.97.CW048.AJ418521
SYHRLRDLLL
>B.GB.x.AC_46.U36863
SYHRLRDLLL
>B.GB.x.JB.U36869
SYHRLRDLLL
>B.GB.x.M23470_MOC3.U36872
SYHRLRDLLS
>B.GB.x.M2424.4_clone3.AJ286342
IYHRLRDLLL
>B.GB.x.M26864_M4C4.U36875
SYHRLRDLLL
>B.GB.x.M30156_M6C5.U36877
SYHRLRDLLS
>B.GB.x.M737677_DT14.U36879
SYHRLRDLLL
>B.GB.x.M737685_DT10.U36880
SYHRLRDLLL
>B.GB.x.MANC.U23487
SYHRLRDLLS
>B.GB.x.MB314.Y13719
SYHHLRDLLL
>B.GB.x.PE052_1.AJ286330
SYHRLRDLLL
>B.GB.x.PE101_1.AJ286332
SYHRLRDLLL
>B.GB.x.PE104_38.AJ286334
SYHRLRDLLL
>B.GB.x.PE106_4.AJ286336
SHHRLRDLLL
>B.GB.x.PE124_1.AJ286337
IYHLLRDFLL
>B.GB.x.PE131_3.AJ286339
SYHRLRDLLL
>B.GB.x.UK1BR_15.AF491740
SYHRLRDLLL
>B.GB.x.UK6_5a_9.HQ122397
SYHRLRDLLL
>B.GB.x.UK7br2.JN002029
SYHRLRDLLL
>B.GB.x.WB.U36882
SYHRLRDLLL
>B.GE.03.03GEMZ004.DQ207940
SYHRLRDLLF
>B.GE.03.03GEMZ010.DQ207942
SYHRLRDLLL
>B.GM.09.N059733.HQ385456
SYRHLRDLLL
>B.GW.14.DEMB14GW004.MH078546
SYHLLRNLLL
>B.HK.06.HK002.FJ460499
SYHRLRDLLS
>B.HK.06.HK004.FJ460501
SYHRLRDLLL
>B.HT.05.05HT_129389.EU839602
SYHHLRDFLL
>B.HT.05.05HT_129473.EU839603
SYHRLSDLLL
>B.HT.05.05HT_129517.EU839600
SYHRLRDLLL
>B.HT.05.05HT_129696.EU839601
SYHRLRDLLL
>B.HT.05.05HT_129805.EU839604
SYHHLRDLLL
>B.HT.11.DEURF11HT001.MH078551
SYHRLRDLLL
>B.IN.x.11807.EF694037
SYHRLRDLLL
>B.IT.05.131_D1.GU191372
SYHRLRDLLL
>B.IT.09.P400_p2.JF680930
SYHLLRDSLL
>B.IT.09.T300b_p2.JF680936
LYHRLRDLLL
>B.IT.92.136_3_CHILD_2.KF061032
SYHRLRDLLL
>B.IT.94.306_9_CHILD_1.KF061031
SYHRLRDLLL
>B.IT.95.TRO_11.AY835445
SYHRLRDLLL
>B.IT.96.PVO_4.AY835444
SYHRLTDLLL
>B.JM.05.05JM_KJ108.EU839605
SYHRLRDLTL
>B.JM.08.N242_p1.JF680925
SYHRLRDLLL
>B.JM.09.09JM_PF09WX.HM030564
TYHHLRDLLL
>B.JM.09.09JM_PF09XN.HM030559
SYHLLRNFLL
>B.JM.09.09JM_PF09YT.HM030560
SYHRLRDLLL
>B.JM.09.09JM_PF0B8J.HM030561
SYHRLTDLLL
>B.JM.09.09JM_PF0B97.HM030562
ICRHLRDLLL
>B.JM.09.09JM_PF0B9L.HM030565
SYHRLRDLLL
>B.JM.09.09JM_PF0BB5.HM030563
LYHRLRDLLL
>B.JP.00.117.AB428551
SYHHLRDLLL
>B.JP.00.DR2508.AB289588
SYHRLRDLLL
>B.JP.00.DR2510.AB287372
SYHRLRDLLL
>B.JP.01.134.AB428552
SYHRLRDLLL
>B.JP.01.DR388.AB289590
SYHRLRDLIL
>B.JP.03.227.AB428555
SYHRLRDLLL
>B.JP.03.285.AB428558
SYHRLRDLLL
>B.JP.04.04JPDR6075B.AB221126
SYHHLRDLLL
>B.JP.04.DR5913.AB480697
SYHRLSDLLL
>B.JP.04.DR6174.AB480693
SYHRLRDLLL
>B.JP.04.DR6175.AB480695
SYHRLRDLLL
>B.JP.05.426.AB428556
SYHHLRDLLL
>B.JP.05.DR6538.AB287363
SYRHLRDFLL
>B.JP.05.DR6657.AB588243
SYHRLRDLLL
>B.JP.05.DR6737.AB287364
SYHRLRDLLL
>B.JP.05.DR6739.AB588255
SYHRLIDLLL
>B.JP.05.DR6826.AB588264
IYHRLRDLLL
>B.JP.05.DR6871.AB588271
SYHRLRDLLL
>B.JP.05.DR6946.AB588283
SYHRLRDLLL
>B.JP.05.DR7015.AB588296
SYHRLRDLLL
>B.JP.05.DR7060.AB287367
SYHRLRDLLL
>B.JP.05.DR7065.AB287368
SYHQLRDSIL
>B.JP.06.DR7259.AB588311
LYHHLRDLLL
>B.JP.06.DR7374.AB588331
SYHRLRDLLL
>B.JP.08.NMC104_clone_01.AB731663
SYHRLRDLLL
>B.JP.09.NMC127_clone_07.AB731667
SYHRLRDLTL
>B.JP.11.DEMB11JP002.KF716497
SYRHLRDLLL
>B.JP.11.NMC851C_clone_13.AB731669
SYHRLRDLLL
>B.JP.12.DEMB12JP001.KF716498
SYHRLRDLLL
>B.JP.88.02.AB588201
SYHLLRDLLL
>B.JP.88.03.AB588207
SYHRLRDLLL
>B.JP.89.31.AB588209
SYHRLRDLLL
>B.JP.89.33.AB588211
SYHRLRDLLS
>B.JP.89.40.AB588226
SYHLLRDLLL
>B.JP.89.60.AB588233
SYHRLRDLLL
>B.JP.98.DR1120.AB480698
IYHRLRDLLL
>B.JP.x.DR1673.AB564745
LYHRLRDLLL
>B.JP.x.DR1712.AB604946
SYHRLRDLLL
>B.JP.x.ETR.D12582
SYHRLRDLLL
>B.JP.x.JRC03B.AB565496
SYRHLRDLLL
>B.JP.x.JRC05B.AB565497
SYHHLRDLLL
>B.JP.x.JRC65B.AB565502
SYRHLRDLLL
>B.JP.x.KKwt_12.KT961002
SYHRLRDLLL
>B.JP.x.KP_5_48_C05.AB742153
SYHRLRDLLL
>B.JP.x.MOKW_RNL.AB262961
SYHHLRDFLL
>B.JP.x.pJPDR0796B02.AB565478
SYHHLRDLLL
>B.JP.x.pJRC57B09.AB641836
IYHRLRDFLL
>B.KR.00.00LJI12_13346.KU869602
IYRRLRDLLL
>B.KR.02.HP_19_02LGS11_3443.KJ140264
SYRRLRDLLL
>B.KR.02.HP_20_02KJO10_3480.KJ140265
SYRLLRDLLL
>B.KR.02.HP_4_02KGJ10_4782.KJ140249
SYHRLRDLLL
>B.KR.03.03HJY8.JQ316131
SYHRLRDLLL
>B.KR.03.03KDE11.JQ316128
SYRHLRDLLL
>B.KR.03.03KGS5.JQ316132
SYHRLRDLLL
>B.KR.03.03LSH1.JQ316127
SYRRLRDLLL
>B.KR.03.03YGS3.JQ316135
SYHSLRDLLL
>B.KR.03.HP_15_03LSW3_6491.KJ140260
SYRHLRDLLL
>B.KR.04.04CWS5.JQ316133
SYRSLRDLIL
>B.KR.04.04KJS8.JQ316130
SYRHLRDLLL
>B.KR.04.04KJin8_1955.DQ295195
LYHRLRDLLL
>B.KR.04.04KMH5.DQ295193
SYRRLRDLLL
>B.KR.04.04KMK5.JQ316126
SYRNLRDLLL
>B.KR.04.04KYR8.DQ295196
SYHRLRDLIL
>B.KR.04.04LHS6.AY839827
IYRNLRDLLL
>B.KR.04.04LSK7.DQ295192
SYHSLRDLLL
>B.KR.05.05CSR3.DQ837381
LYHRLRDLLL
>B.KR.05.05YJN2.JQ316134
SYRRLRDLLL
>B.KR.07.HP_18_07JHS10_3909.KJ140263
IYRHLRDLLL
>B.KR.09.KOR_HIV_Env_10.KT878030
SYHRLRDLIL
>B.KR.09.KOR_HIV_Env_11.KT878031
SYHRLRDLLL
>B.KR.09.KOR_HIV_Env_12.KT878032
IYHRLRDLLL
>B.KR.09.KOR_HIV_Env_13.KT878033
SYRHLRDLLL
>B.KR.09.KOR_HIV_Env_15.KT878035
IYLHLRDLLL
>B.KR.09.KOR_HIV_Env_16.KT878036
SYHRLRDLLL
>B.KR.09.KOR_HIV_Env_17.KT878037
SYHRLRDLIL
>B.KR.09.KOR_HIV_Env_18.KT878038
SYHRLRDLLL
>B.KR.09.KOR_HIV_Env_19.KT878039
IYHRLKDLLL
>B.KR.09.KOR_HIV_Env_1.KT878021
SYHRLRDLLL
>B.KR.09.KOR_HIV_Env_2.KT878022
SYHRLRDLLL
>B.KR.09.KOR_HIV_Env_3.KT878023
SYHRLRDLTL
>B.KR.09.KOR_HIV_Env_4.KT878024
IYHRLRDLLL
>B.KR.09.KOR_HIV_Env_5.KT878025
IYRQLRDLLL
>B.KR.09.KOR_HIV_Env_6.KT878026
SYRHLRDLLL
>B.KR.09.KOR_HIV_Env_7.KT878027
SYRRLRDLLL
>B.KR.09.KOR_HIV_Env_8.KT878028
IYRRLRDLLS
>B.KR.09.KOR_HIV_Env_9.KT878029
SYHRLRDLLL
>B.KR.12.12KYY10_10742.KF561441
SYHSLRDLLL
>B.KR.14.HP_14_12KTG8_11243_11035_11272.KU869559
VYHRLRDLLL
>B.KR.91.91OSG10.KF561442
SYRRLRDLLL
>B.KR.92.92CYK6_13395.KU896118
IYRRLRDLLL
>B.KR.92.92KYJ5_13316.KU869580
SYHRLRDLLL
>B.KR.92.92PJA12_13307.KU869596
SYRRLRDLLL
>B.KR.92.92SJCL8_15336.KX960971
SYHRLRDLLL
>B.KR.92.93LSW7_10899.KJ140266
SYHRLRDLLL
>B.KR.92.94KHB5_3295.KJ140267
SYRRLRDLLL
>B.KR.92.HP_10_02SHJ8_6986.KJ140255
SYHRLRDLLL
>B.KR.92.HP_11_02PGU10_4780.KJ140256
SYHRLRDLLL
>B.KR.92.HP_12_02LGH10_3448.KJ140257
SYRHLRDLLL
>B.KR.92.HP_16_12JIS11_6075.KJ140261
SYHLLRDFLL
>B.KR.92.HP_2_97JJW2_12101.KJ140247
SYRHLRDLLL
>B.KR.92.HP_3_02LJW8_4757.KJ140248
SYRLLRDLLL
>B.KR.92.HP_6_03JHJ2_3477.KJ140251
SYRRLRDLLL
>B.KR.92.HP_7_96LSM10_3474.KJ140252
IYHRLRDLLL
>B.KR.92.KR2057_C5.AJ417425
SYHRLRDLLL
>B.KR.93.93JIJ6_14923.KY820529
SYHRLRDLLL
>B.KR.93.93LSY2_13324_13322.KU869586
SYRRLRDLLL
>B.KR.93.HP_17_02LSP11_2268.KJ140262
IYHRLRDLLL
>B.KR.93.KRA812_C3.AJ417422
SYHHLRDLLL
>B.KR.95.95KJHw4_15364.KX960978
SYHRLRDLLL
>B.KR.95.HP_5_95PJH6_10862.KJ140250
SYRRLRDLLL
>B.KR.95.KR5076_K4.AJ417415
SYHRLRDLLL
>B.KR.95.KR5086_C8.AJ417431
SYHILRDLLL
>B.KR.96.KR3026_C4.AJ417428
SYHRLRDLLL
>B.KR.96.KR3042_K4.AJ417410
TYRHLRDLLL
>B.KR.96.KR5058_C8.AJ417413
SYHRLRDLLL
>B.KR.96.KR6035_C4X.AJ417419
SYRRLRDLLL
>B.KR.97.WK.AF224507
SYHLLRDLLL
>B.KR.99.99HYH2.JQ316129
SYHRLRDLLL
>B.MM.99.mSTD101.AB097870
SYHRLRDLLW
>B.NL.00.671_00T103.AY423386
SYHRLRDLLL
>B.NL.02.patient_B_5_11.HQ386159
SYRRLRDLLL
>B.NL.02.patient_C_27_5.HQ386180
SYHRLRDLLL
>B.NL.03.patient_A_20_3.HQ386146
SYHRLRDLLL
>B.NL.04.patient_D_27_9.HQ386198
SYHRLRDLLL
>B.NL.05.patient_E_42_6.HQ386218
SYHRLRDLLL
>B.NL.86.H0320_2A12_ACH3202A12.U34603
SYHRLRDLLL
>B.NL.86.H434_8_A3.AY970946
SYHRLRDLLL
>B.NL.87.19298_9E8.GU455480
SYHRLRDLLL
>B.NL.88.19554_16_1H1.GU455465
SYHRLRDLLL
>B.NL.90.H5_25_7G2.EU744159
SYHRLRDLLL
>B.NL.91.H4_078_1D11.EU744114
SYHRLRDLLL
>B.NL.92.19663_31C9.GU455505
IYHRLRDLLL
>B.NL.93.H3_40_10C9.EU744081
SYHRLRDLLL
>B.NL.94.19642_38_1G7.GU455448
SYHRLRGLLL
>B.NL.94.ACH142_E11.DQ178989
SYHRLRDLLL
>B.NL.94.H1_46_5G2.EU744007
SYHRLRDLLL
>B.NL.95.19956_45_1E8.GU455525
SYHRLRDLLL
>B.NL.95.H2_114_7H3.EU744052
SYHRLRDLLL
>B.NL.x.168A.U15030
SYHRLRDLLL
>B.NL.x.ENVVA_P16C1.L08655
SYHRLRDLLL
>B.PE.06.502_0491_wg5.JF320183
SYHHLRDLLL
>B.PE.06.502_0524_FL04.JF320008
SYHRLRDLLL
>B.PE.06.502_0648_FL02.JF320215
SYHHLRDLLL
>B.PE.06.502_0841_FL04.JF320208
IYHRLRDLLL
>B.PE.06.502_2717_RH03.JF320230
LYHRLRDLLL
>B.PE.06.502_2794_FL05.JF320244
SYHRLRDLLW
>B.PE.07.502_0525_wg5.JF320191
SYHRLRDLLL
>B.PE.07.502_1047_wg5.JF320226
SYHRLRDLLL
>B.PE.07.502_1399_wg4.JF320013
LYHRLRDLLL
>B.PE.07.502_2254_FL6.JF320018
LYHRLRDLLL
>B.PE.07.502_2349_wg2.JF320028
SYHRLRDLLL
>B.PE.07.502_2622_wg1.JF320189
SYHQLRDLLL
>B.PE.07.502_2649_wg8.JF320019
SYHHLRDLLL
>B.PE.12.FOST088.MF990465
SYHRLRDLLL
>B.PE.13.DEMB13PE010.MH078552
SYHRLRDLLL
>B.PE.14.DEMB14PE008.MH078553
SYHRLRDLLL
>B.PE.16.DEMB16PE003.MH078554
SYHRLRDLLL
>B.PE.16.DEMB16PE009.MH078555
SYHQLRDLIL
>B.PE.x.H022_7.EF210725
SYHRLRDLLL
>B.PE.x.H029_12.EF210726
SYHRLRDLLL
>B.PE.x.H030_7.EF210727
SYHRLRDLLL
>B.PE.x.H035_18.EF210729
SYHRLRDLLL
>B.PE.x.H061_14.EF210730
SYHRLRDLLL
>B.PE.x.H077_31.EF210734
SYHRLRDLLL
>B.PE.x.H079_2.EF210731
SYHRLRDLLL
>B.PE.x.H080_23.EF210735
SYHRLRDFLL
>B.PE.x.H086_8.EF210732
SYHRLRDLLL
>B.PH.15.1003.MH327746
SYHRLRDLLS
>B.PH.15.DEMB15PH002.KY658689
SYRRLTDLLL
>B.PH.15.DEMB15PH003.KY658690
SYHRLRDLLS
>B.PH.16.1022.MH327757
SYHHLRDFLL
>B.PL.x.DEMBXXPL001.KC596069
SYHRLRDLLL
>B.PY.02.02PY_PSP0019.JN251896
SYHRLRDLLL
>B.PY.02.02PY_PSP0090.JN251901
SYHRLRDLLL
>B.PY.03.03PY_PSP0115.JN251906
SYHHLRDLLL
>B.RU.04.04RU128005.AY682547
SYHRLRDLLL
>B.RU.04.04RU129005.AY751406
SYHRLRDLLL
>B.RU.04.04RU139089.AY751407
SYHRLRDLLL
>B.RU.04.04RU139095.AY819715
IYHRLRDLLL
>B.RU.07.RU_21_07_A9_9.HQ896488
SYHRLRDLLL
>B.RU.09.09RU4457.JX500709
SYHRLRDLLS
>B.RU.10.10RU6629.JX500707
SYHRLRDLLL
>B.RU.11.11RU21n.JX500708
LYHRLRDLLL
>B.SE.00.P2b_20000615.GU204932
SYHRLRDLLL
>B.SE.03.003SE.MF373125
SYHRLRDLLL
>B.SE.03.005SE.MF373127
SYHRLRDLLS
>B.SE.05.007SE.MF373129
SYHHLRDLLL
>B.SE.05.008SE.MF373130
SYHRLRDLLL
>B.SE.05.SE600063.KP411829
SYHRLRDLLL
>B.SE.08.028SE.MF373142
SYHRLRDLLL
>B.SE.09.030SE.MF373144
SYHHLRDLLL
>B.SE.09.SE600001.KP411822
LYHRLRDLLL
>B.SE.10.040CA.MF373151
SYHRLRDLLL
>B.SE.10.SE600012.KP411823
QFLLLRPLIR
>B.SE.10.SE600046.KP411827
NCLRLRDLIL
>B.SE.11.058SE.MF373161
SYHRLRDLLL
>B.SE.11.059SE.MF373162
SYHRLRDLLL
>B.SE.11.SE600023.KP411824
IFLYRRDLLL
>B.SE.11.SE600034.KP411825
SYHRLRDLLL
>B.SE.12.071EG.MF373174
SYHRLRDLLL
>B.SE.12.SE600057.KP411828
LYHRLRDLLL
>B.SE.13.083ET.MF373185
SYHRLRDLLL
>B.SE.13.084TH.MF373186
RYHRLRDLLL
>B.SE.14.099US.MF373201
SYHRLRDLLL
>B.SE.15.101SE.MF373203
SYHLLRDLLL
>B.SE.15.102SE.MF373204
SYHLLRDLLL
>B.SE.91.P1b_19910605.GU204923
SYHRLRDLLL
>B.SE.92.P8a_19921110.GU204941
SYHRLRDLLL
>B.SE.95.P1a_19950824.GU204920
SYHRLRDLLL
>B.SE.96.P2a_19960723.GU204926
SYHRLRDLLL
>B.SE.96.P4a_19960607.GU204934
SYHRLRDLLL
>B.SE.98.s4_25_9.JN251856
SYHRLSDLLL
>B.SG.08.HM024.KY213741
SYHRLRDLLL
>B.SG.08.HM039.KY213740
SYHRLRDLLL
>B.SG.08.HM075.KY213747
SYRHLRDLLL
>B.SG.08.HM080.KY213743
SYHRLRDLLL
>B.SG.08.HM106.KY213751
SYRHLRDLLL
>B.SG.09.HM122.KY213748
SYRHLRDLLL
>B.SG.09.HM141.KY213745
SYHRLRDLLL
>B.TH.00.00TH_C3198.AY945710
SYHRLSDLLL
>B.TH.00.3045A06.A2.KJ952535
SYRHLRDLLL
>B.TH.04.04TH317223.JN248321
SYHRLIDLLS
>B.TH.04.04TH601066.JN248329
SYRRLIDLLL
>B.TH.04.04TH803686.JN248333
SYHRLRDLLL
>B.TH.04.04TH808998.JN248335
SYRHLRDLLS
>B.TH.04.04TH821921.JN248337
SYHRLRDLLL
>B.TH.05.05TH355614.JN248343
SYHRLRDLLL
>B.TH.05.05TH356764.JN248344
SYHQLRDLLL
>B.TH.05.05TH357801.JN248346
GYHRLSDLLS
>B.TH.05.05TH429730.JN248347
SYRQLRDFLL
>B.TH.05.05TH440248.JN248348
SYHRLRDLLW
>B.TH.05.05TH645189.JN248353
SYHRLRDLLL
>B.TH.05.05TH736580.JN248354
SYHRLRDLLL
>B.TH.05.T286588_sga01.JF297222
SYHHLRDLLL
>B.TH.06.AA010a_WG3.JX446800
SYRQLRDLLL
>B.TH.06.AA011a08R.JX446818
SYHRLTDLLL
>B.TH.06.AA093a_RH1.JX447795
SYHRLRDLLL
>B.TH.06.NPBQC.KJ769147
SYHRLRDLLL
>B.TH.07.AA040a_WG11.JX447156
SYHRWRDLVL
>B.TH.08.AA115c03R.JX448103
SYHRLSDLLS
>B.TH.08.MERLBDTRC10.JN860769
SYRRLRDLLL
>B.TH.08.T503963_sga03.JF297229
SYHRLSDLLL
>B.TH.10.DEMB10TH002.KP109514
SYHRLRDLLS
>B.TH.90.BK132.AY173951
SYHRLRDLLL
>B.TH.93.93TH067.U39258
SYHRLRDLLL
>B.TH.96.M081.DQ354116
SYHRLRDLLL
>B.TH.96.M140.DQ354112
SYHSLRNLLL
>B.TH.96.M145.DQ354118
SYHRLRDLLS
>B.TH.96.M149.DQ354119
SYHRLRDLLS
>B.TH.99.99TH_C1416.AY945711
SFHRLRDLLL
>B.TH.x.NKR_0512_8.HM215431
SYRRLRDLLL
>B.TH.x.RPW_0510_2.HM215435
SYHRLRDCLS
>B.TT.00.00TT_CRC08767.EU839606
SYHRLRDLLL
>B.TT.00.00TT_CRC50018.EU839607
SYHRLRDLLL
>B.TT.00.SC46C_A4.HQ217662
SYHHLRDLLL
>B.TT.01.01TT_CRC50069.EU839608
SYHHLRDLLL
>B.TT.01.TT103C_2E1.EU578539
SYHHLRDLLL
>B.TT.01.TT106C_A1.HQ217760
SYHRLRDLLL
>B.TT.01.TT112PC_DUK50127_1H3.EF593260
SYHRLRDLLL
>B.TT.01.TT113PC_2E7.EU578580
SYHRLRDLLL
>B.TT.01.TT114PC_8A12.EU578603
SYHRLRDLLL
>B.TT.93.QH0016_M.AF277059
SYHRLRDLLL
>B.TT.93.QH0065_M.AF277060
SYHHLRDLLL
>B.TT.94.QH0060_F.AF277055
SYHRLRDLLL
>B.TT.94.QH0692_M.AF277065
SYHRLRDLLL
>B.TT.94.QH0705_M.AF277066
SYHRLRDLLL
>B.TT.94.QH0788_M.AF277067
SYHRLRDLLL
>B.TT.94.SC22_QH0126_3B9.EF593245
SYHRLRDLLL
>B.TT.95.QH0791_M.AF277068
SYHRLTDLLL
>B.TT.95.QH0864_M.AF277070
SYHHLRDLLL
>B.TT.95.QH0865_M.AF277071
SYHRLRDLVL
>B.TT.95.QH0908_F.AF277072
SYHRLRDLLL
>B.TT.95.QH0944_M.AF277073
SYHRLRDLLL
>B.TT.97.SC51C_8A2.EU578429
SYHRLRDLLL
>B.TT.98.SC24C_1B1.EU578386
SYHRLRDLLL
>B.TT.98.TT27P_8G3.EU577148
SYHRLRDLLL
>B.TT.98.TT28P_IHV42011_2C7.EF593264
LYHRLRDLLL
>B.TT.99.TT34P_CRC04276_8D1.EF593267
SYHRLRDLLW
>B.TT.99.TT35P_CRC04429_7H12.EF593268
SYHRLRDLLL
>B.TT.x.QZ4589.U32396
SYHRLRDLLL
>B.TW.94.TWCYS_LM49.AF086817
SYHRLRDLLL
>B.UA.01.01UAKV167.DQ823362
SYHRLRDLLL
>B.UA.01.01UAKV252.DQ823363
SYHRLRDLLL
>B.UA.01.01UAKV259.DQ823364
SYHRLRDLLL
>B.US.00.14294_1.DQ853436
SYHRLRDLLL
>B.US.00.4033_P10.JN562768
SYHRLRDLLL
>B.US.00.929172.KT124806
IYHRLRDLLL
>B.US.00.APV_2.DQ869026
SYHRLRDLLL
>B.US.00.ES1_20.EF363123
SYHRLRDLLL
>B.US.00.PRB958_06_TB1_4305.EU289199
SYRRLRDLLL
>B.US.00.RHPA_TF1.JN944917
SYHRLRDLLL
>B.US.00.THRO_TF1.JN944930
SYHRLRDLLL
>B.US.00.WITO_TF1.JN944938
SYHRLRDLLL
>B.US.00.Z18_SGA_F8.EF593288
SYHRLRDLLL
>B.US.00.Z20_B3.EF593289
IYHRLRDLLL
>B.US.01.108051_006.HM769944
LYHRLRDLLL
>B.US.01.45_01D7.JQ609746
SYHRLRDLLL
>B.US.01.6568SP12_13_18_EPI.JN786692
SYHRLRDLLL
>B.US.01.APV_11.DQ869017
SYHRLRDLLL
>B.US.01.APV_13.DQ869019
SYHRLRDLLL
>B.US.01.APV_1.DQ869014
SYHRLRDLLL
>B.US.01.APV_3.DQ869027
SYHRLRDLLL
>B.US.01.APV_4.DQ869028
SYHRLRDLLL
>B.US.01.CRPE_B13.EU578061
SYHRLRDLLL
>B.US.01.L805.FJ469738
SYHRLRDLLL
>B.US.01.P1189_86.62_7A.KT283937
SYHRLKDFLL
>B.US.01.REJO_TF1.JN944911
SYHRLTDLLL
>B.US.01.SMRE_SGA_C2.EF593254
SYHRLRDLLL
>B.US.01.TRJO_TF1.JN944936
SYHHLRGLLL
>B.US.01.Z23_A2.EF593290
SYHRLRDLLL
>B.US.01.Z27_F10.EF593291
IYHRLRDLLL
>B.US.01.Z29_A12.EU577629
SYHHLRDLLL
>B.US.01.Z30_SGA_E13.EF593293
SYHRLRDLLL
>B.US.01.Z31_B7.EF593294
SYRHLRDLLL
>B.US.02.04013171_3_2A2.GU330249
SYHRLRDLLL
>B.US.02.04013211_3_A10.GU330333
SYHRLRDLLL
>B.US.02.04013226_2_flH11.FJ496078
SYHHLRDLLL
>B.US.02.306029_ENV.JX863967
SYHRLRDLLL
>B.US.02.328659.KT124764
SYHRLRDLLL
>B.US.02.494131.KT124777
SYHRLRDLLL
>B.US.02.848017.KT124795
SYHRLRDLLL
>B.US.02.996401.KT124814
LYHRLRDLLL
>B.US.02.AD75_A11.GU331497
SYHRLRDLLL
>B.US.02.APV_14.DQ869020
LYHRLRDLLL
>B.US.02.APV_15.DQ869021
SYHRLRDLLL
>B.US.02.APV_16.DQ869022
SYHRLRDLLL
>B.US.02.APV_17.DQ869023
SYRLLTDFLL
>B.US.02.CR0017Q.FJ469687
LYHHLRDLLL
>B.US.02.CR0023W.FJ469688
SYHRLRDLLL
>B.US.02.CR0058S.FJ469693
SYHHLIDLLL
>B.US.02.EABE4469_A5.HQ217201
SYHRLRDLLL
>B.US.02.F714.FJ469730
SYRHLRDLLL
>B.US.02.F762P.FJ469735
SYHRLRDLLL
>B.US.02.F797.FJ469737
SYHHLRDLLL
>B.US.02.FOJO_C13.EU578104
SYHRLRDLLL
>B.US.02.HEMA_A13.EU578122
SYHRLRDLLL
>B.US.02.HIV_US_BID_V5249_2002.JQ403102
VYHRLRDLLL
>B.US.02.HIV_US_BID_V5276_2002.JQ403105
SYHRLRDLLL
>B.US.02.L8124P.FJ469741
SYHRLRDLLL
>B.US.02.L861P.FJ469748
SYHRLRDLLL
>B.US.02.L893P.FJ469749
IYHRLRDLLL
>B.US.02.MTF.FJ469751
LYHRLRDLLL
>B.US.02.OLLA_A13.EU578230
SYHSLRDLLL
>B.US.02.PRLS02.FJ469754
IYHRLRDLLL
>B.US.02.PRLS08.FJ469757
SYHRLRDLLL
>B.US.02.PRLS09.FJ469758
SYHRLTDLLL
>B.US.02.PRLS16.FJ469760
SYHRLRDLLL
>B.US.02.PRLS18.FJ469762
SCHRLRDLLL
>B.US.02.SHKE_B1.EU578460
SYHRLSDLLS
>B.US.02.Z32_E11.EF593295
SYHRLRDLLL
>B.US.02.Z33_G11.EF593296
IYHRLRDLLL
>B.US.02.Z34_A3.EF593297
SYHRLRDLLL
>B.US.03.04013240_8_TA3.GU330460
SYHRLRDLLL
>B.US.03.04013296_3_B4.GU330538
SYRHLRDLLL
>B.US.03.04013321_2_2C12.GU330550
SYHRLRDLLL
>B.US.03.043S018.HM234503
LYHRLRDLLL
>B.US.03.1BRHGA_E13_DP.KC312470
SYHRLTDLLL
>B.US.03.574194.KT124781
SYHRLRDLLL
>B.US.03.73739_13874_1.MH060766
SYHRLRDLLL
>B.US.03.933384.KT124807
CYHRLRDLLL
>B.US.03.94959_13871_1.MH060965
SYHRLRDLLL
>B.US.03.981600.KT124813
SYHHLRDLLL
>B.US.03.APV_10.DQ869016
SYHRLRDLLL
>B.US.03.APV_18.DQ869024
SYHHLRDLLL
>B.US.03.APV_19.DQ869025
SYHHLRDLLL
>B.US.03.APV_5.DQ869029
SYRRLRDLLL
>B.US.03.APV_6.DQ869030
LYHRLRDLLL
>B.US.03.APV_7.DQ869031
SYHRLRDLLL
>B.US.03.APV_8.DQ869032
SYHRLRDLLL
>B.US.03.AT01480.FJ469686
SYRRLRDLLL
>B.US.03.CR0154X.FJ469701
LYHRLRDLLL
>B.US.03.DEMB03JP004.KC473846
LYHRLRDLLL
>B.US.03.F7157.FJ469731
SYHRLRDLLL
>B.US.03.FERI_SGA_A1.EF593222
SYHRLRDLLL
>B.US.03.H135v1ed8_6.DQ410465
SYHRLRDLLL
>B.US.03.H28v1e3_3.DQ410422
SYHRLRDLLL
>B.US.03.HIV_US_BID_V5279_2003.JQ403106
SYHRLRDLLL
>B.US.03.L8107.FJ469739
LYHRLRDLLL
>B.US.03.L8152.FJ469742
IYHRLIDLLL
>B.US.03.L8180.FJ469743
SYHRLRDLLL
>B.US.03.MEMI_SGA_E14.EF593228
SYHRLRDLLL
>B.US.03.PRLS01.FJ469753
IYHRLRDLLL
>B.US.03.PRLS04.FJ469755
LYHRLRDLLL
>B.US.03.PRLS12.FJ469759
SYHRLRDLLL
>B.US.03.PRLS24.FJ469764
SYHRLRDLLL
>B.US.03.PRLS25.FJ469765
SYHRLSDLLL
>B.US.03.SH8233.FJ469770
SYHHLRDLLL
>B.US.03.TALA_SGA_B16.EF593256
LYHRLRDLLL
>B.US.03.Z35_C1.EF593298
SYHRLRDLLL
>B.US.03.Z36_E1.EF593299
SYHRLRDLLL
>B.US.04.014837G.FJ469684
LYHRLRDLLL
>B.US.04.1218_A14.HQ216370
SYHRLRDLLL
>B.US.04.1249_D15.HQ216397
SYQNLRDLIL
>B.US.04.1330_C22.HQ216485
SYHRLRDLLL
>B.US.04.1352_A5.HQ216504
SYHRLTDFLL
>B.US.04.154v38Renv_re7.DQ410636
SYHRLRDLLL
>B.US.04.268977.KT124758
SYHRLRDLLL
>B.US.04.306081_ENV.JX863968
IYHHLRDLLL
>B.US.04.306129_ENV.JX863969
SYHQLRDLLL
>B.US.04.306131_ENV.JX863970
SYHHLRDLLL
>B.US.04.3405_B10.EU577792
SYHRLRDLLL
>B.US.04.4051_C35.JN562798
SYHRLRDLLL
>B.US.04.4295_1.EU577811
LYHQLRDLLL
>B.US.04.4911_6.EU577862
IYHRLRDLLL
>B.US.04.5417_B11.EF593190
SYHRLRDLLL
>B.US.04.5539_E6.EU577947
SYHRLRDLLL
>B.US.04.5769_B8.EU577989
SYHHLRDLLL
>B.US.04.6052SP9_27_18.KX156438
SYHRLRDLLL
>B.US.04.6064_10.EU578032
SYHHLRDLLL
>B.US.04.64236_13865_1.MH060681
IYHRLKDLLL
>B.US.04.6771SP10_36_122.KX156451
LYHRLRDLLL
>B.US.04.7036_P9.JN562778
SYHHLRDFLL
>B.US.04.7092_A1.EU578047
IYHRLRDLLL
>B.US.04.7115_C17_0.JN562811
SYHRLRDLLL
>B.US.04.71276_13858_1.MH060746
SYHRLRDLLL
>B.US.04.98158_13868_1.MH060990
LYHRLRDLLL
>B.US.04.APV_20.DQ869015
SYHRLRDLLL
>B.US.04.APV_9.DQ869033
SYHRLRDLLL
>B.US.04.C061711D7.KM259097
SYHRLRDLLL
>B.US.04.C61v1e10.DQ410526
SYHRLRDLIL
>B.US.04.C62v1e2_2.DQ410535
IYHRLRDLLL
>B.US.04.CAAN_A2.AY835452
SYHRLRDLLL
>B.US.04.CE116_FL50_24_93.KX156493
SYHRLRDLLL
>B.US.04.CE148_SP96_46_25.KX156542
SYHRLRDLLL
>B.US.04.CE161PL50_6_82.KX156380
LYHRLRDLIL
>B.US.04.CR0068P.FJ469695
SYHRLTDLLL
>B.US.04.CR0080N.FJ469697
SYHRLRDLLL
>B.US.04.CR0116Y.FJ469698
SYHLLRDLLL
>B.US.04.CR0345Q.FJ469722
SYHRLRDLLL
>B.US.04.DIGA3757_D12.HQ217185
SYHRLRDLLL
>B.US.04.ES10_53.EF363127
SYHRLRDLLL
>B.US.04.ES11_2004_culture.KC935957
SYHRLRDLLL
>B.US.04.ES3v1e10_2.DQ410068
SYHHLRGLLL
>B.US.04.ES4_24.EF363124
SYHRLRDLLL
>B.US.04.ES8_43.EF363126
SYHRLRDLLL
>B.US.04.ES9v1e7_1.DQ410205
SYHRLRDLIL
>B.US.04.F7165.FJ469732
SYHRLRDLLL
>B.US.04.F7172.FJ469733
SYHRLRDLLL
>B.US.04.H148v1ed4_1.DQ410498
SYHRLRDLLL
>B.US.04.H1P2111B4b.JQ251132
SYHRLTDLLL
>B.US.04.H22v1ed5_1.DQ410260
SYHRLRDLLL
>B.US.04.H23v1ed8_3.DQ410292
SYHRLRDLLL
>B.US.04.H25v1e1_3.DQ410356
SYHRLRDLLL
>B.US.04.H26v1e14_2.DQ410403
SYHRLRDLLL
>B.US.04.H9v2ed10.DQ410238
SYHRLRDLLL
>B.US.04.HIV_US_BID_V5258_2004.JQ403103
SYHRLRDLLL
>B.US.04.HIV_US_BID_V5261_2004.JQ403104
LYHLLRDLLL
>B.US.04.HIV_US_BID_V5282_2004.JQ403107
SYHRLTDLLL
>B.US.04.JACH1853_A5.HQ217329
LYHRLRDLLL
>B.US.04.JOTO_A11.EU578165
IYHRLRDLLL
>B.US.04.L819.FJ469745
SYHRLRDLLL
>B.US.04.LAHA_B3.EU578189
CYHRLRDLLL
>B.US.04.P070711B1.KM259452
SYHRLRDLLL
>B.US.04.SAMI_WGA1.EU547186
SYHRLRDLIL
>B.US.04.SH858.FJ469772
SYRQLRDLLL
>B.US.04.UNC2009_1.EF593269
SYHRLRDLLL
>B.US.04.UNC4484_13.EF593271
SYHRLRDLLL
>B.US.04.UNC5283_17.EF593273
SYHRLRDLLL
>B.US.04.UNC5548_11.EF593274
SYHRLTDLLL
>B.US.04.UNC5734_10.EF593275
SYHRLRDLLL
>B.US.04.UNC5799_16.EF593276
FYHRLRDLLL
>B.US.04.USPI71101EI7y04051pcWG2B9.JN024210
SYHRLTDFLL
>B.US.04.USPI83747EI6y04121pcWG2B5.JN024100
SYHRLRDLLL
>B.US.05.012286G.FJ469683
SYHRLTDLLL
>B.US.05.04013383_0_SC13.HQ238279
SYHRLRDLLL
>B.US.05.04013396_0_flG8.FJ496085
LYHRLRDLLL
>B.US.05.05US_SAJ_NVS12.JF689852
SYHRLRDLLL
>B.US.05.05US_SAJ_NVS16.JF689854
SYHRLRDLLL
>B.US.05.05US_SAJ_NVS3.JF689856
IYRHLRDLLL
>B.US.05.05US_SAJ_NVS5.JF689857
SYHRLRDLLS
>B.US.05.05US_SAJ_NVS8.JF689859
SYHRLRDLLL
>B.US.05.05US_SAJ_NVS9.JF689860
SYHRLRDLLL
>B.US.05.1423_F32.HQ216575
SYHRLRDLLL
>B.US.05.1444_A22.HQ216584
SYHRLRDLLL
>B.US.05.1446_A37.HQ216601
SYHRLRDLLS
>B.US.05.1451_C1.HQ216634
SYHRLRDLLL
>B.US.05.1470_D34.HQ216686
LYHRLRDLLL
>B.US.05.1508_E6.HQ216727
SYHHLRDLLL
>B.US.05.1586_B28.HQ216742
SYHRLRDLLL
>B.US.05.1588_A22.HQ216762
SYRHLRDLLL
>B.US.05.1599_A26.HQ216795
SYRHLRDLLL
>B.US.05.1624_A19.HQ216816
SYHRLRDLLL
>B.US.05.1631_A1.HQ216841
SYHRLRDLLL
>B.US.05.1632_A28.HQ216874
SYHRLRDLLL
>B.US.05.306019_ENV.JX863965
SYHRLRDLLL
>B.US.05.306026_ENV.JX863966
SYHRLRDLLL
>B.US.05.306142_ENV.JX863971
IYHRLRDLLL
>B.US.05.306144_ENV.JX863972
SYHRLRDLLL
>B.US.05.306159_FL.JX863919
IYHHLRDLLL
>B.US.05.306196_ENV.JX863983
SYHRLRDLLL
>B.US.05.306203_ENV.JX863984
SYRRLRDLLL
>B.US.05.306209_ENV.JX863985
SYHRLRDLLL
>B.US.05.306212_ENV.JX863986
SYHRLRDLLS
>B.US.05.502_0223_wg1.JF320059
SYHRLRDLLL
>B.US.05.502_1400_FL02.JF320043
LYHHLRDLLL
>B.US.05.502_1926_FL01.JF320361
IYHHLRDLLL
>B.US.05.502_2008_FL04.JF320484
SYHRLTDLLL
>B.US.05.502_2136_FL02.JF320185
SYHRLRDLLL
>B.US.05.502_2495_wg02.JF320054
SYHRLRDLLL
>B.US.05.5057_F11.EU577873
SYHRLRDLLL
>B.US.05.509452.KT124778
SYHRLSDLLS
>B.US.05.5479_A8.EU577917
SYHRLTDLLL
>B.US.05.5791_E6.EU578004
SYHRLRDLLL
>B.US.05.8276SP7_27_177.KX156454
SYRRLRDLLL
>B.US.05.C030913F5.KM258984
SYRRLRDLLL
>B.US.05.C031813E5.KM259000
SYHRLRDLLL
>B.US.05.C063011E10.KM259100
SYHHLRDLLL
>B.US.05.C109v1e18.DQ410616
SYHLLRDLLL
>B.US.05.C93v1e18.DQ410553
SYHRLRDLLL
>B.US.05.C94v1e4.DQ410562
SYHRLTDLLL
>B.US.05.C96v1e10.DQ410585
SYHRLRDLLL
>B.US.05.C98v1e19.DQ410596
SYHRLRDLLL
>B.US.05.CB183SP123_29_53.KX156472
SYHQLRDLLL
>B.US.05.CE104FC1_42_9.KX156483
SYHRLRDLLL
>B.US.05.CE125_SP98_52_1.KX156523
SYHRLRDLLL
>B.US.05.CE128FL55_28_78RNA.KX156374
SYHRLRDLVL
>B.US.05.CR0175S.FJ469703
IYHRLRDLLL
>B.US.05.CR0208W.FJ469706
SYHRLRDLLL
>B.US.05.CR0307R.FJ469717
SYHRLRDLLL
>B.US.05.CR0312W.FJ469718
SYHRLRDLLL
>B.US.05.CR0367Z.FJ469724
SYHRLRDLLL
>B.US.05.ES7v2ed7.DQ410115
SYHRLRDLIL
>B.US.05.L8249.DQ886037
SYHRLRDLLL
>B.US.05.L827.FJ469747
SYHRLRDLLL
>B.US.05.MDR_1c.KF990605
SYHRLRDLLL
>B.US.05.N1_WEEK_4.FJ653236
SYHHLRDLLL
>B.US.05.N5_DAY_1.FJ653127
SYHRLRDLTL
>B.US.05.N7_DAY_1.FJ653159
SYHRLRDLLL
>B.US.05.N8_DAY_1.FJ653196
SYHLLRDLLL
>B.US.05.P10_DAY_1.FJ653573
SYHRLRDLLL
>B.US.05.P11_DAY_1.FJ653597
SYHRLRDLLL
>B.US.05.P2_WEEK_8.FJ653474
SYHRLRDLLL
>B.US.05.P3_WEEK_16.FJ653390
SYHRLRDLLL
>B.US.05.P4_WEEK_4.FJ653478
SYHRLRDLLL
>B.US.05.P5_DAY_1.FJ653360
SYRHLRDLLL
>B.US.05.P7_WEEK_20.FJ653547
SYHRLRDLLL
>B.US.05.P8_WEEK_4.FJ653426
SYHRLRDLLL
>B.US.05.P9_WEEK_12.FJ653571
SYHRLRDLIL
>B.US.05.RHMI4089_A3.HQ217476
SYHHLRDLLL
>B.US.05.ROST4216_B15.HQ217546
SYHSLRDLLL
>B.US.05.STCO_3_A2.KC312435
SYHLLRDLLS
>B.US.05.USPI38417EI33y05051pcWG2B2.JN024363
SYHRLRDLLL
>B.US.05.USPI88403EI14y05121pcWG2B7.JN024344
SYHRLRDLLL
>B.US.05.WICU_B13.EU578629
SYHQLRDLLL
>B.US.05.Z62_p1.HQ217818
SYHRLRDLLL
>B.US.05.Z64_p5.HQ217850
SYRHLRNLLL
>B.US.05.Z71_p1.HQ217860
SYHRLRDLLL
>B.US.05.Z74_p4.HQ217889
SYHRLRDLLL
>B.US.06.04013419_7_2B23.GU330736
SYHRLRDLLL
>B.US.06.04013440_5_B11.GU330809
SYHRLRDLLL
>B.US.06.04013446_4_A1.GU330839
SYRRLRDLLL
>B.US.06.06US_SAJ_C164_SC.JF689862
SYHRLRDLLL
>B.US.06.06US_SAJ_C165_TJ.JF689863
SYHRLRDLLL
>B.US.06.06US_SAJ_C166_SG.JF689864
SYHLLRDLLL
>B.US.06.06US_SAJ_C167_LH.JF689865
SYHRLRDLLL
>B.US.06.06US_SAJ_C168_LS.JF689866
IYHRLRDLLL
>B.US.06.06US_SAJ_C169_JS.JF689867
IYHRLRDLLL
>B.US.06.06US_SAJ_C170_JP.JF689868
SYHRLXDLLL
>B.US.06.06US_SAJ_NVS22.JF689870
SYHHLRDLLL
>B.US.06.06US_SAJ_NVS23.JF689871
SYHRLRDLLL
>B.US.06.06US_SAJ_NVS27.JF689872
SYHRLRDLLL
>B.US.06.06US_SAJ_NVS31.JF689873
SYHRLRDLLL
>B.US.06.06US_SAJ_NVS32.JF689874
SYHRLTDLLL
>B.US.06.06US_SAJ_NVS35.JF689875
SYHRLRDLLL
>B.US.06.06US_SAJ_NVS39.JF689876
SYHRLRDLIL
>B.US.06.1711_D38.HQ216908
SYRRLRDLLL
>B.US.06.1791_D10.HQ216925
SYHRLTDLLL
>B.US.06.1794_A1.HQ216949
SYHHLRDLLL
>B.US.06.2857_p1.FJ152546
SYHRLRDLLL
>B.US.06.2866_P4.FJ152547
IYHHLRDLLL
>B.US.06.2886_p1.FJ152548
SYHRLRDLTL
>B.US.06.306227_ENV.JX863987
SYHRLRDLLL
>B.US.06.306238_ENV.JX863988
SYHRLRDLLL
>B.US.06.306261_ENV.JX863989
SYLRLRDLIL
>B.US.06.306272_ENV.JX863990
SYHRLRDLLL
>B.US.06.306308_ENV.JX863991
SYHRLRDLLL
>B.US.06.306318_ENV.JX863992
LYHRLIDLLL
>B.US.06.306335_ENV.JX863993
SYHRLRDLLL
>B.US.06.4059_P28.JN562781
SYHRLRDLLL
>B.US.06.502_0053_wg06.JF320615
SYHRLRDLLL
>B.US.06.502_0062_FL04.JF320613
SYHRLRDLLL
>B.US.06.502_0176_FL06.JF320363
SYHRLRDLLL
>B.US.06.502_0227_FL05.JF320036
SYHRLRDLLL
>B.US.06.502_0309_wg13.JF320048
SYHRLRDLLL
>B.US.06.502_0322_RH04.JF320308
SYHRLRDLLL
>B.US.06.502_0341_FL05.JF320003
SYHRLRDLLL
>B.US.06.502_0346_wg02.JF320097
SYRRLRDLLL
>B.US.06.502_0572_FL06.JF320038
SYRHLRDLLL
>B.US.06.502_0717_FL02.JF320526
SYHRLRDLLL
>B.US.06.502_0762_RH05.JF320329
SYHRLRDLLL
>B.US.06.502_0839_wg01.JF320263
SYHHLRDLLL
>B.US.06.502_0897_RH05.JF320502
SYHRLRDLLL
>B.US.06.502_0923_wg07.JF320160
SYHRLRDLLL
>B.US.06.502_0961_RH08.JF320011
SYHRLRDLLL
>B.US.06.502_1046_FL04.JF320564
GYLRLRDLLL
>B.US.06.502_1055_FL01.JF320169
LYHRLRDLLL
>B.US.06.502_1174_FL09.JF320053
SYHRLRDLLL
>B.US.06.502_1211_FL01.JF320151
LYHRLRDLLL
>B.US.06.502_1512_FL01.JF320356
SYHHLRDLLL
>B.US.06.502_1619_FL06.JF320126
SYHRLRDLLL
>B.US.06.502_2437_RH01.JF320592
SYHRLRDLLL
>B.US.06.502_2667_FL03.JF320145
SYHRLRDLLL
>B.US.06.689801.KT124791
SYHRLRDLLL
>B.US.06.700010135_135P_76.KR423026
IYHHLRDLLL
>B.US.06.700010150_A11.HQ908232
SYRRLRDLLL
>B.US.06.701010027_E_A1.GU331039
SYHRLRDLLL
>B.US.06.701010068_E_J1.GU331147
SYHRLRDLLL
>B.US.06.9002_082206_CSF_1.KM353665
SYHRLRDLLL
>B.US.06.9003_122006_CSF_13.KM353701
SYHHLRDLLL
>B.US.06.BP00054_RH01.JN687749
LYHRLRDLLL
>B.US.06.BP00055_RH01.JN687750
IYRRLRDLLL
>B.US.06.BP00057_RH02.JN687758
SYHHLRDLLL
>B.US.06.B_x_06_701010043_E_A9.HQ908116
SYHRLRDLLL
>B.US.06.C2P6278D11b.JQ251004
SYHHLRDLLL
>B.US.06.CH010032_48_p1.HM204582
SYHRLRDLLL
>B.US.06.CH010111_w48_p1.HM204589
SYHRLRDLLL
>B.US.06.CH106_TF1.JN944897
SYHRLRDLLL
>B.US.06.CH148.PL.191206.BE.3.KY112061
SYHRLRDLLL
>B.US.06.CH16E_A1.EU576345
SYHRLRDLLS
>B.US.06.CH19E_C9.EU576383
IYHRLRDLLL
>B.US.06.CH58_TF1.JN944907
LYHRLRDLLL
>B.US.06.CH77_TF1.JN944909
IYHRLRDLLL
>B.US.06.CR0047U.FJ469691
SYHRLRDLLL
>B.US.06.CR0078.FJ469696
SYHRLRDLLL
>B.US.06.CR0131.FJ469700
SYHRLRDLLL
>B.US.06.CR0215.FJ469708
SYHHLRDLLL
>B.US.06.CR0222X.FJ469709
SYHRLRDLLS
>B.US.06.CR0228Q.FJ469710
SYHRLRDLLL
>B.US.06.CR0276Z.FJ469714
IYHRLRDLLL
>B.US.06.CR0361T.FJ469723
SYHRLRDLIL
>B.US.06.F1P5129E9.JQ250880
SYHRLRDLLL
>B.US.06.GETO5098_B7.HQ217266
SYHRLRDCLL
>B.US.06.HIV_US_BID_V3047_2006.JQ403068
LYRRLRDLLL
>B.US.06.HIV_US_BID_V4503_2006.JQ403095
SYHRLRDLLL
>B.US.06.HIV_US_BID_V4506_2006.JQ403097
SYHRLRDLLL
>B.US.06.IC.1125.0.D4.KX129209
LYHRLRDSLL
>B.US.06.MCRO_C1.EU578223
SYHRLTDLLL
>B.US.06.MDR_5a.KF990608
SYHRLRDLLL
>B.US.06.P042711E7.KM259364
SYHRLRDLLL
>B.US.06.P110712B4.KM259479
SYHRLRDLLL
>B.US.06.P112012B12b.KM259534
SYHRLTDLLL
>B.US.06.VC10014_111006_E1.KJ698288
IYHRLRDSLL
>B.US.06.YOMI_A6.EU578667
SYHRLRDLLL
>B.US.06.Z86_p24.HQ217957
SYQTLRDFLL
>B.US.06.Z91_p1.HQ217967
SYHRLRDLLL
>B.US.06.Z92_p10.HQ217984
SYHRLRDLLL
>B.US.06.Z94_p1.HQ218020
SYHRLRDLLL
>B.US.06.Z95_p1.HQ218034
LYHRLTDLLL
>B.US.07.04013448_8_B16.GU330865
SYHRLRDLLL
>B.US.07.07US_SAJ_C154.JF689877
LYHRLRDLLS
>B.US.07.07US_SAJ_C156.JF689879
SYHRLRDLIL
>B.US.07.07US_SAJ_C161_H1.JF689883
SYHRLRDLLS
>B.US.07.07US_SAJ_C163_H3.JF689885
SYRHLRDLLL
>B.US.07.07US_SAJ_C166_MS.JF689886
SYHRLRDLLL
>B.US.07.07US_SAJ_C200.JF689887
SYHRLRDLLL
>B.US.07.07US_SAJ_NVS42.JF689889
SYHRLRDLLL
>B.US.07.07US_SAJ_NVS48.JF689890
SYHRLRDLLL
>B.US.07.07US_SAJ_NVS54.JF689892
LYHRLRDLLL
>B.US.07.07US_SAJ_NVS55.JF689893
SYHRLRDLLL
>B.US.07.306336_ENV.JX863994
LYHRLRDLLL
>B.US.07.306340_ENV.JX863995
SYHRLRDLLL
>B.US.07.306344_FL.JX863921
LYHRLRDLLL
>B.US.07.306349_ENV.JX864007
SYHRLRDLLL
>B.US.07.306350_ENV.JX864008
SYHRLRDLLL
>B.US.07.306397_ENV.JX864019
SYHRLRDLLL
>B.US.07.306403_ENV.JX864020
SYHRLRDLLL
>B.US.07.306410_ENV.JX864021
SYHRLRDLLL
>B.US.07.306415_ENV.JX864022
SYHRLRDLLL
>B.US.07.502_0287_RH1.JF320375
SYHRLRDLLL
>B.US.07.502_0364_wg2.JF320563
LYHRLRDLLL
>B.US.07.502_0388_RH06.JF320315
SYHRLRDLLL
>B.US.07.502_0823_05.JF320530
SYHSLRNLLL
>B.US.07.502_0938_RH04.JF320631
SYHRLRDLLL
>B.US.07.502_0965_RH01.JF320385
SYHRLRDLLL
>B.US.07.502_1115_wg1.JF320045
SYHRLRDLLL
>B.US.07.502_1368_RH02.JF320173
SYHRLRDLLL
>B.US.07.502_1478_wg4.JF320150
SYHRLRDLLL
>B.US.07.502_1500_RH01.JF320387
SYHRLRDLLL
>B.US.07.502_1504_RH07.JF320394
SYHRLRDLLL
>B.US.07.502_1518_RH03.JF320117
SYHRLRDLLL
>B.US.07.502_1709_04.JF320467
SYHRLRDLLL
>B.US.07.502_1897_wg6.JF320182
SYHRLRDLLL
>B.US.07.502_2000_RH03.JF320279
SYRHLRDLLL
>B.US.07.502_2241_RH13.JF320539
IYHRLSDLLL
>B.US.07.502_2289_05.JF320197
SYHRLRDLLL
>B.US.07.502_2305_01.JF320577
SYHRLRDLLS
>B.US.07.502_2586_RH04.JF320131
LYHLLRDSLL
>B.US.07.5057SP8_9_52.KX156431
SYHRLRDLLL
>B.US.07.700010224_E_A1.HQ216971
SYHRLRDLLL
>B.US.07.700010246_E_A1.GU330994
SYHRLRDLLL
>B.US.07.700010252_A30.HQ908150
SYHRLRDLLL
>B.US.07.700010333_B8_S.HM638503
SYHRLRDLLL
>B.US.07.701010092_E_A15.HQ217045
SYHRLRDLLL
>B.US.07.701010145_C15.HQ908184
SYHRLRDLLL
>B.US.07.891439.KT124801
SYRRLRDLLL
>B.US.07.9006_032007_CSF_1.KM353733
SYHRLRDLLL
>B.US.07.9019_081307_plasma_19.KM354092
LYHHLRDLLL
>B.US.07.9020_082907_CSF_1.KM354114
SYHRLRDLIL
>B.US.07.AVDA2874_E4.HQ217096
SYHRLRDLLL
>B.US.07.BEKA5842_C6.HQ217102
SYHRLRDLLL
>B.US.07.BP00058_RH01.JN687759
LYHRLRDLLL
>B.US.07.BP00063_RH01.JN687761
SYHRLRDLLL
>B.US.07.BP00064_RH01.JN687762
SYHRLRDLLL
>B.US.07.BP00067_RH01.JN687763
LYHRLRDLLL
>B.US.07.BRJO4843_A1.HQ217115
SYHRLRDLLL
>B.US.07.C010312D6.KM258901
SYHRLRDLLL
>B.US.07.C060512F8.KM259082
SYRLLRDLLL
>B.US.07.CH341s_J8.HQ908139
LYHRLRDLLL
>B.US.07.CH_390s_F19.HQ908109
SYRHLRDLLL
>B.US.07.COCE6096_D16.HQ217160
SYHRLRDLLL
>B.US.07.CR0027M.FJ469689
SYHRLRDLLL
>B.US.07.CR0214.FJ469707
SYRHLRDLLL
>B.US.07.CR0275.FJ469713
LYHLLRDLLL
>B.US.07.CR0295S.FJ469716
SYHRLRDLLL
>B.US.07.CR0339X.FJ469721
LYHRLRDLLL
>B.US.07.HALA6323_F24.HQ217308
SYHRLRDLLL
>B.US.07.HIV_US_BID_V3010_2007.JQ403058
SYHRLRDLLL
>B.US.07.HIV_US_BID_V3020_2007.JQ403059
SYHNLRDLLL
>B.US.07.HIV_US_BID_V3021_2007.JQ403060
SYHRLRDLLL
>B.US.07.HIV_US_BID_V3036_2007.JQ403064
IYHRLRDLLL
>B.US.07.HIV_US_BID_V3044_2007.JQ403066
SYHRLRDLLL
>B.US.07.HIV_US_BID_V3053_2007.JQ403071
SYHRLRDLLL
>B.US.07.HIV_US_BID_V3111_2007.JQ403073
SYHRLTDLLL
>B.US.07.HIV_US_BID_V3115_2007.JQ403075
SYHRLRDLLL
>B.US.07.HIV_US_BID_V3118_2007.JQ403077
SYHHLRDLLL
>B.US.07.HIV_US_BID_V3120_2007.JQ403078
SYHRLRDLLL
>B.US.07.HIV_US_BID_V3512_2007.JQ403092
SYHRLRDLLL
>B.US.07.HIV_US_BID_V3515_2007.JQ403093
SYHRLRDSLL
>B.US.07.HIV_US_BID_V4516_2007.JQ403096
SYHRLRDLLL
>B.US.07.JOSA5789_A9.HQ217347
SYHRLRDLLL
>B.US.07.MCBR4209_TA14.HQ217386
SYHRLRDLLL
>B.US.07.MCST_B17.KC312583
SYHRLRDLLL
>B.US.07.MEJA5586_B9.HQ217430
SYHRLRDLLL
>B.US.07.N26_07A21.JQ610064
SYRHLRDLLL
>B.US.07.P013113C4.KM259264
SYHRLRDLIL
>B.US.07.P020813B10.KM259279
SYHRLRDLLL
>B.US.07.P062212A1.KM259406
SYHLLTDLLL
>B.US.07.P120211C11.KM259566
SYHRLRDLLL
>B.US.07.ROCH4447_B17.HQ217509
LYHRLRDLLL
>B.US.07.SADO6038_C6.HQ217601
LYHRLRDLLL
>B.US.07.SPFE4120_D7.HQ217713
SYHRLRDLLL
>B.US.07.TransmitterDay221.GQ256646
SYHRLRDLLL
>B.US.07.WARO_A13.KC312386
SYHRLRDLLL
>B.US.08.08US_SAJ_C202.JF689894
SYHRLRDLLL
>B.US.08.08US_SAJ_C203.JF689895
SYHRLRDLLW
>B.US.08.08US_SAJ_C204.JF689896
SYHHLRDLLL
>B.US.08.08US_SAJ_C205.JF689897
IYRLLRNFLL
>B.US.08.293050.KT124761
SYHRLRDLLL
>B.US.08.306434_ENV.JX864023
SYHRLRDLLL
>B.US.08.306445_ENV.JX864024
SYHRLRDLLL
>B.US.08.306451_ENV.JX864025
SYRRLKDLLL
>B.US.08.700010464_2C1.HQ615981
SYHHLRDLLL
>B.US.08.700010501_B4_BL.HM638517
SYHLLRDFLL
>B.US.08.700010654.3.d0015.ipe026.3B12.MF499166
LYHRLRDLLL
>B.US.08.700010685_A10.KR423340
SYHRLRDLLL
>B.US.08.701010380_G3_BL.HM638584
SYHRLRDLLL
>B.US.08.9016_011408_CSF_1.KM353846
SYHRLRDLLL
>B.US.08.9021_032508_CSF_1.KM354155
SYHRLRDLLL
>B.US.08.9024_010708_CSF_1.KM354232
SYRHLRDLLL
>B.US.08.9027_052708_CSF_1.KM354355
SYHRLRDLLL
>B.US.08.B.700010607.S.0dps.BF13.JX974238
SCHRLRDLLL
>B.US.08.BP00061_RH01.JN687760
SYHRLRDLLL
>B.US.08.BP00069_RH01.JN687773
SYHRLRDLLL
>B.US.08.B_US_08_470_scr_3_A5.HQ908219
SYHRLRDFLL
>B.US.08.CH010211_w2_p1.HM204596
SCHHLRDLLL
>B.US.08.CH302.PL.041608.UT.7.KY112135
SYHHLRDLLL
>B.US.08.CH378.PL.080508.UT.15.KY112149
SYHRLRDLLL
>B.US.08.CH742.SE.091008.UT.8.KY112490
IYHRLRDLLL
>B.US.08.HIV_US_BID_V3024_2008.JQ403061
SYHRLRDLLL
>B.US.08.HIV_US_BID_V3027_2008.JQ403062
SYHRLRDLLL
>B.US.08.HIV_US_BID_V3032_2008.JQ403063
SYHRLRDLLL
>B.US.08.HIV_US_BID_V3046_2008.JQ403067
SYHRLRDLLL
>B.US.08.HIV_US_BID_V3048_2008.JQ403069
LYHRLRDLLL
>B.US.08.HIV_US_BID_V3050_2008.JQ403070
SYQSLRDLIL
>B.US.08.HIV_US_BID_V3114_2007.JQ403074
SYHHLRNLLL
>B.US.08.HIV_US_BID_V3122_2008.JQ403080
SYHNLRDLIL
>B.US.08.HIV_US_BID_V3128_2008.JQ403082
SYHRLRDLLL
>B.US.08.HIV_US_BID_V4120_2008.JQ403031
CYHRLRDLLL
>B.US.08.HIV_US_BID_V4124_2008.JQ403035
SYHRLTDLLL
>B.US.08.HIV_US_BID_V4388_2008.JQ403083
SYHRLRDLLL
>B.US.08.HIV_US_BID_V4389_2008.JQ403084
SYHRLRDLLL
>B.US.08.HIV_US_BID_V4390_2008.JQ403085
SYHLLRDLLL
>B.US.08.HIV_US_BID_V4391_2008.JQ403086
SYHRLTDLLL
>B.US.08.HIV_US_BID_V4392_2008.JQ403087
SYHRLRDLTL
>B.US.08.HIV_US_BID_V4393_2008.JQ403088
SYHRLRDLLL
>B.US.08.HIV_US_BID_V4394_2008.JQ403089
LYRHLRDLLL
>B.US.08.HIV_US_BID_V4397_2008.JQ403091
IYHRLRDLLL
>B.US.08.HIV_US_BID_V4489_2008.JQ403094
SYHRLRDLLL
>B.US.08.N90_08A6.JQ610123
SYHRLRDLLL
>B.US.08.P15supe_A11_FS.JF421359
SYHRLRDLLL
>B.US.09.1064PLASMA21OCT2009.P4A10.KM081848
SYHRLRDLLL
>B.US.09.1670PLASMA29JUL2009.P9E17.KM081861
IYHRLRDLLL
>B.US.09.1674PLASMA02SEP2009.P15O19.KM081893
SYHRLRDLLL
>B.US.09.1675PLASMA07OCT2009.P16F5.KM081913
SYHRLRDLLL
>B.US.09.1677CDNAPBMC02DEC2009.P12O9.KM081963
SYHRLRDLLL
>B.US.09.1906CDNAPBMC21OCT2009.P8F4.KM082128
SYHRLRDLLL
>B.US.09.306501_ENV.JX864027
SYHRLRDLLL
>B.US.09.700010867_A10.KR423423
SYHRLRDLIL
>B.US.09.700010878_B5.KR423436
SYHRLRDLLL
>B.US.09.700010914_A8.KR423444
SYHHLRDLLL
>B.US.09.700010937_A10.KR423482
IYHHLRDLLL
>B.US.09.700011145_A10_Bl_dbl.HM638568
SFHRLRDLLL
>B.US.09.9036_041609_CSF_10.KM354431
SYRHLRDLLL
>B.US.09.9044_100709_CSF_16.KM354585
SYHRLRDLLL
>B.US.09.9045_100809_CSF_11.KM354670
LYHRLRDLLL
>B.US.09.A5340A06.preC.KX587204
SYHLLRDFLL
>B.US.09.A5340A12.preC.KX587391
SYHRLRDLAL
>B.US.09.C1P.GU733713
SYHRLRDLLL
>B.US.09.DEMB09US002.JX140657
SYHRLRDLLL
>B.US.09.DEMB09US003.KC473824
SYRRLRDLLL
>B.US.09.ES38.KC935958
LYHRLRDLLL
>B.US.09.HIV025_p1.JF680914
SYHRLRDLLL
>B.US.09.HIV026_p2.JF680915
SYRLLRNLLL
>B.US.09.HIV028_p1.JF680916
SYHRLRDLLL
>B.US.09.HIV029_p2.JF680917
SYHRLRDLIL
>B.US.09.LTNP1.KC935959
LYHRLRDLLL
>B.US.10.10CB4_45E6.KF526141
LYHRLRDLLL
>B.US.10.1435CDNAPBMC27JAN2010.P7I14.KM081852
SYRHLRDLLL
>B.US.10.1775CDNAPBMC28OCT2010.P13C5.KM082006
LYHHLRDLLL
>B.US.10.1825PLASMA03NOV2010.P10H8.KM082074
IYHRLRDLLL
>B.US.10.505_0686a.WG01.MG196775
SYHRLRDLLL
>B.US.10.505_0695a.WG06.MG196787
SYHRLRDLLL
>B.US.10.505_1278b.RH01.MG196997
SYHRLRDLLL
>B.US.10.505_1962a.WG03.MG197136
SYHRLRDLLS
>B.US.10.505_2483a.WG03.MG197210
IYHRLRDLLL
>B.US.10.574872.JQ182826
SYHRLRDLVL
>B.US.10.850174.JQ182910
SYHRLRDLLL
>B.US.10.9018_040810_CSF_1.KM353922
SYHRLRDLLL
>B.US.10.9048_010410_CSF_10.KM354703
SYHRLRDLLL
>B.US.10.9055_062910_CSF_10.KM354740
SYHRLRDLLL
>B.US.10.9058_072010_CSF_1.KM354781
SYHHLRDLLL
>B.US.10.9062_121610_CSF_1.KM354821
SYHRLRDLLL
>B.US.10.9063_102910_CSF_1.KM354862
SYHRLRDLLL
>B.US.10.A5340A02.preC.KX587037
LYHRLRDLLL
>B.US.10.A5340A07.preC.KX587241
SYHRLRDLLL
>B.US.10.A5340A09.preC.KX587299
SYHRLSNLLL
>B.US.10.CH0040_3_d1485_ipe032_15_08.MG900412
SYHRLRDLLL
>B.US.10.CP1.JN397365
SYHRLRDLLL
>B.US.10.C.HQ846901
SYHRLRDLLL
>B.US.10.DEMB10US001.KC473825
SYHRLRDLLL
>B.US.10.DEMB10US003.KC473826
SYHRLRDLLL
>B.US.10.DEMB10US004.KC473827
SYHRLRDLLL
>B.US.10.DEMB10US007.KC473828
SYHRLRDLLL
>B.US.10.DEMB10US009.KC473829
SYHRLRDLIL
>B.US.10.DEMB10US011.KC473830
SYHRLRDLLL
>B.US.10.Pt1_DNA_2.KU677990
SYHRLRDLLL
>B.US.10.Pt4_DNA_5.KU678074
SYHRLRDLLL
>B.US.10.VC1.JN397364
SYHRLRDLLL
>B.US.11.1853CDNAPBMC22JUN2011.P14J11.KM082106
IYHRLRDLLL
>B.US.11.1928PLASMA09MAY2011.P10O11.KM082156
SYHRLRDLLL
>B.US.11.19CB1_induced.KF526228
SYHRLRDLLL
>B.US.11.20CB4_46F1.KF526265
SYHSLRDFLS
>B.US.11.22CC9_induced.KF526312
IYHRLRDLLL
>B.US.11.23CB6_induced.KF526323
SYHRLRDLLL
>B.US.11.361974.KT124766
SYHRLRDLLL
>B.US.11.479693.KT124773
LYHRLRDLLL
>B.US.11.481811.KT124775
SYHRLRDLLL
>B.US.11.505_0071a.WG04.MG196672
SYRHLRDLLL
>B.US.11.505_0090a.RH2.MG196679
SYHRLSDLLS
>B.US.11.505_0102a.WG01.MG196689
SYRHLRDLLL
>B.US.11.505_0396a.WG8.MG196758
SYRHLRDLLL
>B.US.11.505_0724a.WG02.MG196815
SYHRLRDLLL
>B.US.11.505_0840a.WG03.MG196840
SYHRLRDLIL
>B.US.11.505_0896a.WG08.MG196846
SYHRLRDLLL
>B.US.11.505_1174a.WG06.MG196942
SYHRLRDLLL
>B.US.11.505_1730a.WG08.MG197084
IYHRLRDLLL
>B.US.11.505_1982a.WG07.MG197146
SYHRLRDLLL
>B.US.11.9040_070611_CSF_1.KM354470
SYHRLRDLLL
>B.US.11.9071_022311_CSF_6.KM354904
SYHRLRDLLL
>B.US.11.9076_061411_CSF_11.KM354962
SYHRLRDLLL
>B.US.11.9082_080311_CSF_1.KM355003
SYHHLRDLLL
>B.US.11.9083_081211_CSF_1.KM355044
SYHRLRDLLL
>B.US.11.950965.KT124809
SYHRLRDLLL
>B.US.11.A8110_1A1.KU901727
SYHRLRDLLL
>B.US.11.AMBI_CLONE.KU641402
SYHRLRDLLL
>B.US.11.CP10_3A.KF384798
SYHRLRDLLL
>B.US.11.CP12_10.KF384799
SYHRLRDLLL
>B.US.11.CP13_2.KF384800
SYHRLRDLLL
>B.US.11.CP3_6.KF384801
SYHRLRDLLL
>B.US.11.CP4_2B.KF384802
SYHRLRDLLL
>B.US.11.CP5_3A.KF384803
SYHRLRDLLL
>B.US.11.CP6_2E.KF384804
SYHRLRDLLL
>B.US.11.CP7_2B.KF384805
SYHRLRDLLL
>B.US.11.CP8_4.KF384806
SYHRLRDLLL
>B.US.11.CP9_1A.KF384807
SYHRLRDLIL
>B.US.11.DEMB11US002.KC473831
SYHLLRDLLL
>B.US.11.DEMB11US004.KC473832
SYHRLRDLLL
>B.US.11.DEMB11US006.KC473833
SYHRLRDLLL
>B.US.11.DEMB11US011.KC473834
IYHHLRDLLL
>B.US.11.DEMB11US015.KC473835
SYHRLRDLLL
>B.US.11.ES22_27.KF384808
SYHHLRDLLL
>B.US.11.ES38.JN397362
SYHRLRDLLL
>B.US.11.ES39_42.KF384810
SYHRLSDLLL
>B.US.11.ES40_24.KF384811
SYHRLRDLLL
>B.US.11.F6817_3F1.KU901765
IYHRLRDSLL
>B.US.11.N152_061511_17.KM516891
SYHRLRDFLL
>B.US.11.T4590_4A3.KU901848
SYHQLRDLIL
>B.US.11.VC3_14.KF384812
SYHRLRDLLL
>B.US.11.VC5_3.KF384813
SYHRLRDLLL
>B.US.12.10_12_SP138_41_41.KX156409
SYRQLRDLLL
>B.US.12.2302_PBEM_13.KY778473
SYHRLRDLLL
>B.US.12.231603.KT124756
SYHRLRDLLL
>B.US.12.2452_PBEM_13.KY778615
SYHRLRDLLL
>B.US.12.383086.KT124768
SYHHLRDLLL
>B.US.12.409_133_F_w02VT.MH897911
SYRHLRDLLL
>B.US.12.420_133_F_w02_10VT.MH897913
SYHRLRDLLL
>B.US.12.421_34_F_w01VT.MH897915
SYHRLRDLLL
>B.US.12.426_34_F_w09_20VT.MH897916
SYHRLRDLLL
>B.US.12.432_133_F_w18VT_WG.MH897917
IYHRLRDLLL
>B.US.12.505_0012a.WG03.MG196642
IYRQLRDLLL
>B.US.12.505_0049a.WG07.MG196653
SYHHLRDLLL
>B.US.12.505_0122a.WG06.MG196702
SYRLLRDFLL
>B.US.12.505_0332a.RH26.MG196732
SYHRLRDLLL
>B.US.12.505_0645a.WG11.MG196767
LYHRLRDLLL
>B.US.12.505_0772a.WG2.MG196819
SYHLLRDLLL
>B.US.12.505_0821a.WG06.MG196831
IYHRLRDLLL
>B.US.12.505_0829a.RH03.MG196832
SYHRLRDLLL
>B.US.12.505_0933a.RH6.MG196866
SYHRLSDLLL
>B.US.12.505_0997a.WG03.MG196879
SYHRLRDLLW
>B.US.12.505_0998a.RH31.MG196902
SYQRLRDLLL
>B.US.12.505_1012a.WG08.MG196921
SFHRLRDLLL
>B.US.12.505_1144a.WG02.MG196922
SYHRLRDLIL
>B.US.12.505_1226a.WG08.MG196952
SYHRLRDLLW
>B.US.12.505_1276a.WG03.MG196979
SYHRLRDFLL
>B.US.12.505_1295a.WG10.MG197013
SYHRLRDLLF
>B.US.12.505_1358a.WG08.MG197023
SYHRLRDLLL
>B.US.12.505_1413a.WG05.MG197046
SYHRLRDLLL
>B.US.12.505_1569a.WG11.MG197055
SYRRLRDLLS
>B.US.12.505_1672a.WG7.MG197064
IYHRLRDLLL
>B.US.12.505_1677a.WG10.MG197083
LYHRLSDLLL
>B.US.12.505_1763a.RH14.MG197113
SYHRLRDLIL
>B.US.12.505_1931a.WG01.MG197120
SYHRLRDLLL
>B.US.12.505_1993a.RH01.MG197164
LYHRLTDLLL
>B.US.12.505_2150a.WG07.MG197176
SYHRLRDLLL
>B.US.12.505_2227a.WG04.MG197187
SYHRLRDLLL
>B.US.12.505_2474a.WG06.MG197199
SYHRLRDLLL
>B.US.12.607523.KT124784
SYHRLRDLLL
>B.US.12.608647.KT124785
SYHRLRDLLL
>B.US.12.678584.KT124790
SYHRLIDLLL
>B.US.12.9096_022912_CSF_1.KM355085
SYHRLRDLLL
>B.US.12.9097_032612_CSF_1.KM355159
SYHRLRDLLL
>B.US.12.A5340A03.preC.KX587079
SYHRLRDLLL
>B.US.12.J7180_2B12.KU901792
SYHRLRDLLL
>B.US.12.K8072_2D1.KU901816
SYHRLRDLLL
>B.US.12.M01_1_1.KM986883
ICHQLRDLLL
>B.US.12.N8261_FL_CON.KU901976
SYRHLRDLLL
>B.US.12.T8107_1G7.KU901858
SYHRLRDLLL
>B.US.12.T8250_FL_CON.KU901997
SYHRLRDLAL
>B.US.13.2026_EM_39.KY766175
SYHRLRDLLL
>B.US.13.2115_EM_19.KY778345
SYRRLRDLLL
>B.US.13.2275_EM_21.KY778395
SYHRLRDLLL
>B.US.13.439_133_F_w11VT.MH897918
SYHRLRDLIL
>B.US.13.505_0280a.WG04.MG196711
SYHRLRDLLL
>B.US.13.505_0390a.WG12.MG196745
SYHRLRDLLL
>B.US.13.505_1270a.WG12.MG196964
SYHRLRDLLL
>B.US.13.505_1371a.WG10.MG197035
ICHRLRDLLL
>B.US.13.505_1958a.WG09.MG197127
SYRQLRDLLL
>B.US.13.862898.KT124796
LYHRLRDLLL
>B.US.13.ARC_1a.MK214316
LYHRLRDLLL
>B.US.13.CP02.KX505589
SYHHLRDLLL
>B.US.13.CP03.KX505616
SYHRLRDLLL
>B.US.13.CP05.KX505648
SYHRLRDLLL
>B.US.13.CP06.KX505652
SYHLLRDLLL
>B.US.13.CP07.KX505686
LYHRLRDLLL
>B.US.13.CP08.KX505695
SYHRLTDLLL
>B.US.13.CP09.KX505707
SYHRLRDLLL
>B.US.13.DEMB13US026.KU749387
SYHRLRDLLL
>B.US.13.DONOR7tCD4Rep4.B1.p7a21.KY057587
SYHRLRDLLL
>B.US.13.Donor6.B4.p6c23.KY748513
SYHRLRDLLL
>B.US.13.Donor8.B9.p5k5.KY748576
IYHRLRDLLL
>B.US.13.G4_RV_1.KT284371
SYHRLRDLLL
>B.US.13.IQA264.PBMC.SGA2.KR182173
SYHRLRDLLL
>B.US.13.IQA265.PBMC.SGA10.KR182183
LYHRLTDLLS
>B.US.13.IQA265.PBMC.SGA2.2.KR182187
LYHRLTDLLS
>B.US.13.IQA265.PBMC.SGA6.KR182191
LYRRLTDLLS
>B.US.13.IQA265.PBMC.SGA9.KR182192
LYHRLTDLLS
>B.US.13.IQA267.PBMC.SGA1.1.KR182196
SYHRLRDLLL
>B.US.13.IQA269.PBMC.SGA11.KR182242
SYRHLRDLLL
>B.US.13.IQA270.PBMC.SGA1.1.KR182306
SYHQLRDLLL
>B.US.13.IQA275.Urine.SGA2.KR182341
SYHRLRDLLL
>B.US.13.IQA276.Urine.SGA2.KR182343
SYHRLRDLLL
>B.US.13.IQA280.PBMC.SGA10.1.KR182345
SYHRLRDLLL
>B.US.13.IQA290.PBMC.SGA12.KR182409
SYHRLTDFLS
>B.US.13.IQA291.PBMC.SGA1.KR182465
SYHRLRDLLL
>B.US.13.S1492_T1_Intact.MG171201
SYHHLRDLLL
>B.US.14.2046_EM_26.KY778299
SYHRLRDLLS
>B.US.14.21.00.A3.KT986555
SYHRLSDLLL
>B.US.14.2286.KX505396
SYHLLRDSLL
>B.US.14.2443.KX505419
SYHHLRDLLL
>B.US.14.2454.KX505435
SYHRLRDLLL
>B.US.14.2529.KX505475
SYHHLRDLLL
>B.US.14.2531.KX505508
SYHRLRDLLL
>B.US.14.2A1_W4_0408TIT.H2_S1.KX027840
SYHRLRDLLL
>B.US.14.2C4_D0_0406.C12_S.KX027971
SYHRLRDLLL
>B.US.14.2C5_D0_0422.H4_S5.KX028091
SYHRLRDLLL
>B.US.14.2E2_D0_0728Pl1.B11_S.KX028321
SYHRLRDLLL
>B.US.14.2E4_D0_0721Pl4.E1e_S9.KX028508
SYRHLRDLLL
>B.US.14.CP10.KX505739
SYHRLRDLLL
>B.US.14.DEMB14US030.KY658693
SYHHLRDLLL
>B.US.14.Pt2_DNA_28.KU678026
LYHRLRDLLL
>B.US.14.Pt3_DNA_6_2.KU678060
SYHRLSDLLL
>B.US.14.Pt7_DNA_5.KU678125
SYHRLRDLLL
>B.US.14.Z258.2014_SGA3.KX595124
SYHRLTDLLL
>B.US.15.1HB1_D0_012016_F10_S11.KY323732
SYHRLRDLLL
>B.US.15.1HB2_D0_021916_E8_S93.KY323815
SYHRLRDLLL
>B.US.15.1HB3_D0_102915_F1_S61.KY323909
SYQRLRDLLL
>B.US.15.1HC2_W1_071116_A11_S28.KY324122
SYHRLRDLLL
>B.US.15.1HC3_W4_012616_C11_S78.KY324245
LYHRLSDLLS
>B.US.15.2521.KX505446
ICHRLRDSLL
>B.US.15.26.00.G4.KT986947
SYHRLRDLLL
>B.US.15.2E1_W12_TIT0408.A12e_S5.KX028240
SYHRLRDLIL
>B.US.15.3693.KX505555
SYHRLSDLLL
>B.US.15.454_34_F_w01VT.MH897920
SYHHLRDLLL
>B.US.15.A09.CD4T.C1.20B2.MH264238
SYHRLSDLLL
>B.US.15.A5340A04.w004.KX587137
SYRHLRDLLL
>B.US.15.A5340A08.w005.KX587284
SYHHLRDLLL
>B.US.15.A5340A10.w006.KX587339
SYHRLRDLLL
>B.US.15.B106.2.d.P5.D10.03.14.16.S33.KY113882
SYHRLRDLLL
>B.US.15.B115.2.d.TIT.C7.4.9.16.a4.S4.KY113738
SYHRLRDLLL
>B.US.15.B155.2.d.TIT.D12.4.8.16.a8.S8.KY113566
SYHRLRDLLL
>B.US.15.B199.2.d.P1.H12.3.31.16.S67.KY113379
SYHRLRDLLL
>B.US.15.BVP12tCD4Rep2.3.F4.p3f13.KY057390
SYHLLRDLLS
>B.US.15.DONOR2.A1.3.p7i13.KY612720
SYHHLRNLLL
>B.US.15.Donor4.F6.2.3.p7a7.KY748402
SYHHLRDLLL
>B.US.15.exc_BVP4.3.F4.p7i4.KY057518
SYHRLRDLLL
>B.US.15.p46n.KT223503
SYHRLRDLLL
>B.US.16.1HC1_W24_063016_E12_S4.KY324010
SYHRLRDLLL
>B.US.16.1HD1_W24_071216_D7_S59.KY324473
SYRHLRDLLL
>B.US.16.2609.KX505536
SYRRLTDLLS
>B.US.16.603_D14_D_P1_A11.MG196412
SYHRLRDLLL
>B.US.16.A5340A13.w004.KX587434
SYHHLRDLLL
>B.US.16.A5340A14.w006.KX587450
SYHRLSDLLS
>B.US.79.NYC4.KJ704792
SYHRLRDLLL
>B.US.81.81NY3.AY247224
SYHRLRDLLS
>B.US.83.5157_83.AY835781
SYHRLRDLLL
>B.US.83.RF_HAT3.M17451
SYHRLRDLLL
>B.US.83.SF2_LAV2_ARV2.K02007
SYRRLRDLLL
>B.US.84.5019_84.AY835779
SYHRLRDLLL
>B.US.84.84US_MNp.AY736819
SYHHLRDLLL
>B.US.84.NY5CG.M38431
SYHRLRDLLL
>B.US.84.SC14C.U90935
SYHRLRDLLL
>B.US.84.SC.M17450
SYHRLRDLLL
>B.US.84.SF33.AY352275
SYHRLTDLLL
>B.US.85.5077_85.AY835769
SYHRLRDLLL
>B.US.85.ALA1.M38430
SYHRLRDLLL
>B.US.85.Ba_L.AB221005
SYHRLRDLLL
>B.US.85.CC101_10_10.AY357406
SYHRLRDLLL
>B.US.85.IC.30048.0.E8.KX129293
SYHRLRDLLL
>B.US.85.SFMHS11.AF025758
SYHRLRDLLL
>B.US.85.SFMHS21.AF025764
SYHRLRDLLL
>B.US.85.SFMHS3.AF025751
SYRRLRDLLL
>B.US.85.WCIPR.U69584
SYHRLRDLLL
>B.US.86.5018_86.AY835778
SYHRLRDLLL
>B.US.86.5084_86.AY835775
IYHRLRDLLL
>B.US.86.5096_86.AY835749
SYHLLRDLLL
>B.US.86.5127_86.AY835774
SYHRLRDLLL
>B.US.86.ADA.AY426119
SYHRLRDLLL
>B.US.86.JRCSF.AY426125
SYHRLRDLLL
>B.US.86.SFMHS16.AF025759
SYHHLRDLLL
>B.US.86.SFMHS17.AF025760
SYHRLRDLLL
>B.US.86.SFMHS18.AF025761
SYHRLRDLLL
>B.US.86.SFMHS1.AF025749
SYHRLRDLLL
>B.US.86.SFMHS2.AF025750
SYHRLRDLLL
>B.US.86.SFMHS4.AF025752
SYHRLRDLLL
>B.US.86.SFMHS8.AF025756
NYHRLRDLLL
>B.US.86.YU_2.M93258
SYHRLRDLLL
>B.US.87.5113_87.AY835758
IYHHLRNLLL
>B.US.87.BC_BCSG3.L02317
SYHRLRDLIL
>B.US.87.SFMHS5.AF025753
SYHRLRDLLL
>B.US.87.SFMHS7.AF025755
SYHRLRDLLL
>B.US.87.SFMHS9.AF025757
SYHRLRDLLL
>B.US.88.5160_88.AY835763
SYHRLRDLLL
>B.US.88.SFMHS19.AF025762
SYHRLRDLLL
>B.US.88.SFMHS6.AF025754
SYHRLRDLLL
>B.US.88.WR27.AF286365
SYHRLRDLLL
>B.US.89.1989b3.HQ110679
SYHRLRDLLL
>B.US.89.P896_89_6.U39362
LYHLLRNLLL
>B.US.89.R2_envUS_R2.AF128126
SYHRLRDLLL
>B.US.89.SFMHS20.AF025763
SYHRLRDLLL
>B.US.90.100711i.3.5.MH012793
SYHRLRDLLL
>B.US.90.90US_873.AY713412
SYHRLRDLLL
>B.US.90.BORId9_4A9.EU576292
SYHRLRDLLL
>B.US.90.M1001_x_M10.KT283697
SYHRLRDLIL
>B.US.90.US1.AY173952
SYHRLRDLLL
>B.US.90.US2.AY173953
SYHRLRDLLL
>B.US.90.US3.AY173954
SYHRLRDLLL
>B.US.90.US4.AY173955
SYHRLRDLLL
>B.US.90.WEAU160_GHOSH.U21135
LYHRLIDLLL
>B.US.91.100307i.2.18.MH012589
LYHRLRDLLL
>B.US.91.100383i.3.22.MH012650
SYHRLRDLLS
>B.US.91.100890i.2.1.MH012806
SYHRLRDLLL
>B.US.91.100997i.2.18.MH012866
SYRQLRGLLL
>B.US.91.101421i.2.11.MH012925
LYHRLRDLLL
>B.US.91.101984i.21.MH012971
IYHRLRDLLL
>B.US.91.5048_91.AY835761
SYHRLRDLLL
>B.US.91.DH12_3.AF069140
SYHRLRDLLL
>B.US.91.HOBR0961_A10.GU331649
SYHRLRDLLL
>B.US.91.R3A.AY608577
SYHRLRDLLL
>B.US.91.SUMA_TF1.JN944928
SYHRLRDLLL
>B.US.92.100155m.10.MH012542
SYHRLRDLLL
>B.US.92.102605i_10.MH013129
SYHRLTDLLL
>B.US.92.92US657_1_301657_1.U04908
ICHRLRDLLL
>B.US.92.M1002_x_AC4.KT283706
LYHRLRDLLW
>B.US.93.100002i.2.28.MH012332
SYHRLRDLLL
>B.US.93.100014i.3.15.MH012400
SYHRLRDLLL
>B.US.93.100046i.3.10.MH012257
IYHRWRDLLL
>B.US.93.100052i.2.24.MH012478
SYHRLRDLLL
>B.US.93.102149i.2.1.MH013027
SYHRLRDLLL
>B.US.93.102407i.2.1.MH013075
SYHRLRDLLL
>B.US.93.WCD32P0793.DQ487188
SYHRLTDLLL
>B.US.93.WCM32P0793.DQ487190
SYHRLTDLLL
>B.US.94.5082_94.AY835773
SYHRLRDLLL
>B.US.94.6101.AY612855
SYHRLRDLLL
>B.US.94.7165_18.AY835437
SYHRLRDLLL
>B.US.94.94US_33931N.AY713410
SYHHLRDSLL
>B.US.94.M1003_x_D6.KT283729
SYHRLRDLLL
>B.US.94.MACS4.DQ313246
SYHRLRDLLL
>B.US.94.PRB926_04_A9_4237.EU289197
SYHRLRDLLL
>B.US.95.1_95TC14.JQ609870
SYHRLRDLLL
>B.US.95.3988_25.AY835436
SYHRLRDLLL
>B.US.95.5073_95.AY835768
SYHRLRDLLL
>B.US.95.5768_4.AY835435
SYHRLRDLLL
>B.US.95.6240_08_TA5_4622.EU289190
SYHRLRDLLL
>B.US.95.6535_3.AY835438
SYHRLRDLLL
>B.US.95.M1007_x_Q6.KT283753
SYHRLRDLLL
>B.US.95.PRB931_06_TC3_4930.EU289198
SYHRLRDLLL
>B.US.95.Pt9_1995_9.KU678164
SYHRLRDLLL
>B.US.95.USPI90770EI72y95091pcWG2B7.JN024303
SYHRLRDLLL
>B.US.96.1027_03.AY332237
SYHLLRDFLL
>B.US.96.1057_01.AY331292
IYHRLRDLLS
>B.US.96.1304_d31.AY308762
IYHRLRDLLL
>B.US.96.5155_96.AY835753
SYHRLRDLLL
>B.US.96.61792_03_p29.EU575474
SYRRLRDLLL
>B.US.96.6244_13_B5_4576.EU289191
SYHRLRDLLL
>B.US.96.62615_03_p10.EU575593
IYHRLRDLLL
>B.US.96.C26_12_1BH.U84819
SYHRLRDLLL
>B.US.96.USPI55751EI32y96071pcWG2B15.JN024428
SYHRLRDFLL
>B.US.97.1001_07.AY331282
SYHHLRDLLL
>B.US.97.1006_08.AY331284
LYHRLRDLLL
>B.US.97.1012_08.AY331285
SYHRLRDLLL
>B.US.97.1013_03.AY331287
SYHRLRDLLL
>B.US.97.1018_06.AY331289
SYHRLRDLLL
>B.US.97.1051_11.KT124744
IYQSLRDLLL
>B.US.97.1053_06.KT124745
SYHRLRDLLL
>B.US.97.1054_TC4_1499.EU289185
IYHRLRDLLL
>B.US.97.395718.KT124770
SYHRLRDLLL
>B.US.97.4012_C11.JN562755
SYHHLRDLLL
>B.US.97.4013_C11.JN562794
IYHRLRDLLL
>B.US.97.5002_P10.JN562786
SYRHLRDLLL
>B.US.97.5003_P33.JN562773
SYHRLRDLLL
>B.US.97.62357_14_D3_4589.EU289189
SYHRLRDLLL
>B.US.97.624708_SGA_D14.EF593200
SYHRLRDLLL
>B.US.97.6305404_SGA_TA3.EF593201
SYHRLRDLLL
>B.US.97.63068_05_A13.EU575670
SYHRLRDLLL
>B.US.97.63215_03_p20.EU575697
GYHHLRDLLL
>B.US.97.63358_p3_4013.EU289192
SYHRLRDLLL
>B.US.97.901009_SGA_B3.EF593204
SYHHLRDLLL
>B.US.97.9014_01_TB1_4769.EU289195
SYHQLRDFLL
>B.US.97.9015_07_B8.EU575815
LYQSLRDLLL
>B.US.97.9019_03_p10.EU575850
SYHRLRDLLL
>B.US.97.9022_09_p10.EU575927
SYHRLTDLLL
>B.US.97.M02_3_SW.U84854
SYHRLRDLLL
>B.US.97.PRB95604_SGA_A4.EF593232
SYHRLRDLLL
>B.US.97.SS1196_1.AY835442
SYHRLRDLLL
>B.US.97.ZP6248_07_3A1.JN400469
SYHRLRDLLL
>B.US.97.zp62995_p2.EF593304
CYHRLRDLLL
>B.US.97.zp9024_p17.EF593311
LYHHLRDLVL
>B.US.98.1056_TA11_1826.EU289186
IYHSLRDLLL
>B.US.98.1058_08.AY331294
LYHRLRDLLL
>B.US.98.1059_09.KT124746
SYHRLRDLLL
>B.US.98.119534.KT124747
SYHRLRDLLL
>B.US.98.15384_1.DQ853463
SYHRLRDLLL
>B.US.98.394242.KT124769
SYHRLRDLLL
>B.US.98.902020_SGA_A11.EF593208
SYHLLRDLLL
>B.US.98.9021_14_B2_4571.EU289196
SYHRLRDLLL
>B.US.98.9026_07_p16.EU576016
SYHRLRDLLL
>B.US.98.9032_08_B33.EU576141
LYHRLRDLLL
>B.US.98.98USHVTN1925c1.AY560107
SYHRLRDLLL
>B.US.98.98USHVTN3605c9.AY560108
LYHRLRDLLL
>B.US.98.98USHVTN8229c6.AY560109
SYHRLRDLLL
>B.US.98.98USHVTN941c1.AY560110
SYHRLRDLLL
>B.US.98.AC10_29.AY835446
SYHHLRDLLL
>B.US.98.WC3_0498_4.EF175212
SYHHLRDLIL
>B.US.98.Z02_C6.EF593282
SYHRLRDLLL
>B.US.98.Z03_B10.EU577426
SYHRLRDLLL
>B.US.98.Z05_D6.EF593284
SYHRLRDLLL
>B.US.98.zp9023_p5.EF593310
SYRHLRDLIL
>B.US.98.zp9025_p9.EF593312
SYHRLRDLLL
>B.US.98.zp9028_p5.EF593314
SYHRLRDLLL
>B.US.98.zp9030_p19.EF593316
TYHRLRDLLL
>B.US.98.zp9033_p5.EF593318
IYHSLRDLLL
>B.US.99.10017SP14_10_73_PRO.JN786786
SYHRLRDLLL
>B.US.99.12008_09_A7.EU575441
SYHRLRDLLL
>B.US.99.169_1999.JN599165
SYHRLTDLLL
>B.US.99.18_99TA3.JQ610043
SYHSLRDLLL
>B.US.99.284160.KT124759
LYHRLTDLLL
>B.US.99.4030_C11.JN562762
SYHRLRDLLL
>B.US.99.489910.KT124776
SYHRLRDLLL
>B.US.99.7766SP15_39_41_EPI.JN786752
SYHRLRDLLL
>B.US.99.868558.KT124798
SYHRLRDLLL
>B.US.99.907712_SGA_TA1.EF593212
SYRHLRDLIL
>B.US.99.9079_09_TA10.EU576268
SYHRLRDLLL
>B.US.99.AD17_3C_TA4.GU331247
SYHRLRDLLL
>B.US.99.CA110_SP14_27_1.JN786831
SYHRLRDLLS
>B.US.99.HIV_US_BID_V5239_1999.JQ403100
SYHRLRDLLL
>B.US.99.PRB957_06_A13.EU576617
SYHRLRDLLL
>B.US.99.PRB959_03.AY331296
SYHRLRDLLL
>B.US.99.Z10_B13.EU577469
SYRHLRDLLL
>B.US.99.Z13_G7.EF593286
SYHRLRDLLS
>B.US.99.Z16_G28.EU577525
IYHRLRDLLL
>B.US.99.zp12007_p27.EF593300
SYHRLRDFLL
>B.US.x.108048_002.JQ085297
SYHRLRDLLL
>B.US.x.108060.GQ153937
IYHRLRDLLW
>B.US.x.108069_005.JQ085295
SYHHLRDLLL
>B.US.x.109_24.FJ798397
SYHRLRDLLL
>B.US.x.1229I.FJ469685
SYHRLRDLLL
>B.US.x.135_10.FJ798416
SYHHLRDLLL
>B.US.x.172297_028.JQ085287
SYHRLRDLLL
>B.US.x.172946_025.JQ085289
SYHRLRDLLL
>B.US.x.172976_032.JQ085293
LYHRLRDLLL
>B.US.x.546BMB4_546BM_B4.AF217150
SYHRLRDLLL
>B.US.x.601_D14_2E_19.MH262735
SYHRLRDLLL
>B.US.x.605_W29_h8.MH263121
SYHRLRDLLL
>B.US.x.608_D14_MI10.MH263144
SYHRLRDLLL
>B.US.x.609_D14_12_11.MH263194
SYHLLRDLLL
>B.US.x.611_D14_MH7.MH263362
SYHRLRDLLL
>B.US.x.613_W23_MAB_12.MH263520
SYHHLRDLLL
>B.US.x.616_W23_MM_15.MH263630
IYHRLRDLLL
>B.US.x.701.s000.10.KX984368
SYHRLRDLTL
>B.US.x.702.s000.10.KX984437
LYHRLRDLLL
>B.US.x.703.w005.p.12.A6_S79.KX984537
LYHSLRDLLL
>B.US.x.704.s000.1.KX984588
SYRHLRNLLL
>B.US.x.7047C_c01.AY842786
SYHRLRDLLL
>B.US.x.7069C_c02.AY842808
SYHRLRDLPL
>B.US.x.707.w009.p.B12_S49.KX984699
SYHRLRDLIL
>B.US.x.708.s000.2C11_S79.KX984753
SYHRLIDLLL
>B.US.x.711.s000.c.G1_S53.KX984877
SYHRLRDLLL
>B.US.x.7120C_c01.AY842824
SYHRLRDLLL
>B.US.x.91C22_D0_26_11_B5_S82.MH632763
TYHRLRDLLL
>B.US.x.91C33_D0_9_4_c9_S49.MH632949
SYHHLRDLLL
>B.US.x.91C34_D0_YBAc10_S26.MH632956
SYHRLRDLLL
>B.US.x.91C35_D0_3HG_010517_D6_S46.MH632822
SYHRLRDLLL
>B.US.x.9241_pre_L8.MH575991
SYHHLRDLIL
>B.US.x.9242_W12_12H20.MH576349
SYHHLRDLLL
>B.US.x.9243_W12_12E19.MH576262
SYHRLRDLLL
>B.US.x.9244_rebound_S21_G8.MH576152
SYHHLRDLLL
>B.US.x.9245_pre_H6.MH576107
LYHRLRDLLL
>B.US.x.9246_W12_12K21.MH576084
SYHRLSDLLL
>B.US.x.9247_pre_A1.MH576039
LCHRLRDLLL
>B.US.x.9248_pre_B8.MH575857
LYHRLRDLLL
>B.US.x.9249_pre_G3.MH575796
LYHRLRDLLL
>B.US.x.9250_pre_F9.MH575728
SYHRLRDLLL
>B.US.x.9251_rebound_S60_H12.MH575694
SYHHLRDFLL
>B.US.x.9252_rebound_S71_D12.MH575680
SYHRLRDLLL
>B.US.x.9254_W12_12BL5.MH575478
SYRRLRDLLL
>B.US.x.9255_W12_12C4.MH575379
SYHRLRDLLL
>B.US.x.9341_D0_1A_1118G10_S87.MH633039
SYHRLRDLLL
>B.US.x.9341_D0_1_2812A3_S72.MH633031
SYHRLRDLLL
>B.US.x.9342_D0_2_2812a6_S1.MH633155
SYHHLRDLLL
>B.US.x.9342_D0_2_3012b10_S11.MH633164
SYHRLRDLLL
>B.US.x.9343_D0_3_2812_A2_S55.MH633199
SYHRLRDLLL
>B.US.x.A2520TOB8U.GU727873
SYHRLRDLLL
>B.US.x.A3533TOB8U.GU728308
SYHRLRDLLL
>B.US.x.A4521TOB8U.GU728201
SYHRLRDLLL
>B.US.x.A7540TOB8U.GU728333
SYHRLRDLLL
>B.US.x.A8524TOB8U.GU728279
SYHRLRDLLL
>B.US.x.AC160_T9_Day_1034_Dom.EU616649
SYHRLRDLLL
>B.US.x.AC_04_0_Days_Consen_fa.DQ127534
SYHRLRDLLL
>B.US.x.AC_16_0_Days_Consen_fa.DQ127537
SYHRLRDLLL
>B.US.x.AC_59_41_Days_Seq1_fa.DQ127548
SYRRLRDLLL
>B.US.x.AD3.v6.AF219627
SYHRLRDLLL
>B.US.x.AD358_m2.KT808396
SYHRLRDLLL
>B.US.x.B0519TOB8U.GU727957
SYHRLRDLLL
>B.US.x.B1539TOB8U.GU728244
LYHRLRDLLL
>B.US.x.B1542TOB8U.GU728346
SYHRLRDLLL
>B.US.x.B3535TOB8U.GU728216
IYHSLRNLLL
>B.US.x.B4522TOB8U.GU728253
SYHRLRDLLL
>B.US.x.B4578TOB8U.GU728290
LYHRLRDLLL
>B.US.x.B6515TOB8U.GU728376
SYHRLRDLLL
>B.US.x.B7500TOB8U.GU728327
SYHRLRDLLL
>B.US.x.B8526TOB8U.GU728163
SYHRLRDLVL
>B.US.x.B9517TOB8U.GU727884
LYHLLRDLLL
>B.US.x.B9543TOB8U.GU727890
SYHRLRDLLX
>B.US.x.BRVA.M21098
SYHRLRDLLL
>B.US.x.CR0036W.FJ469690
SYHRLRDLLL
>B.US.x.CR0050Z.FJ469692
SYLRLRDLLL
>B.US.x.CR0059T.FJ469694
SYHRLRDLLL
>B.US.x.CR0127W.FJ469699
SYHRLRDLLL
>B.US.x.CR0164U.FJ469702
SYHRLRDLLL
>B.US.x.CR0192W.FJ469704
SYHRLTDLLL
>B.US.x.CR0206U.FJ469705
SYHRLRDLLL
>B.US.x.CR0234.FJ469711
SYHRLRDLLL
>B.US.x.CR0248X.FJ469712
IYHLLRDSLL
>B.US.x.CR0317N.FJ469719
SYQRLRDLLL
>B.US.x.CR0382N.FJ469725
SYRRLRDLLL
>B.US.x.CR0413T.FJ469726
SYHRLRDLLL
>B.US.x.D3532TOB8U.GU728276
SYHRLRDLLX
>B.US.x.D4535TOB8U.GU728225
LYHRLRDLLL
>B.US.x.D8520TOB8U.GU728277
SYHRLRDLLL
>B.US.x.DS_br_13.EU850430
IYHRLRDLLL
>B.US.x.E0510TOB8U.GU728412
SYHRLRDLLL
>B.US.x.E2514TOB8U.GU728293
SYHRLRDLLL
>B.US.x.E6537TOB8U.GU727880
SYHRLRDLLL
>B.US.x.E7538TOB8U.GU728304
SYHRLRDLLL
>B.US.x.E9516TOB8U.GU728410
SYHRLRDLLL
>B.US.x.E9534TOB8U.GU728053
LYHRLRDLLL
>B.US.x.F1531TOB8U.GU728295
SYHRLRDLLL
>B.US.x.F1540TOB8U.GU728134
SYHRLRDLLL
>B.US.x.F5510TOB8U.GU728383
SYHHLRDLLL
>B.US.x.F703.DQ886031
SYRHLRDLLL
>B.US.x.F710.FJ469729
SYHRLRDLLL
>B.US.x.F7174.DQ886032
SYHRLGDLLL
>B.US.x.F7204.DQ886033
SYHRLRDLLL
>B.US.x.F7509TOB8U.GU727898
SYHHLRDLLL
>B.US.x.G2535TOB8U.GU728005
SYHRLRDLLL
>B.US.x.G3518TOB8U.GU728357
SYHRLSDLLL
>B.US.x.G8521TOB8U.GU728280
SYHRLRDLLL
>B.US.x.G8598TOB8U.GU728339
SYHRLRDLLL
>B.US.x.H0002GH.DQ222211
SYHRLRDLLL
>B.US.x.H4570TOB8U.GU728205
SYRHLRDLLL
>B.US.x.H5519TOB8U.GU727913
SYHRLRDLLS
>B.US.x.H9514TOB8U.GU728268
SYHRLIDLLL
>B.US.x.HCPI_01_02.GU367409
XYHRLRDLLL
>B.US.x.HCPI_02_01.GU367407
SYHRLRDLLL
>B.US.x.HCPI_03_01.GU367410
IYHHLRDFLL
>B.US.x.HCPI_06_01.GU367408
SYHRLRDLLL
>B.US.x.HCPI_12_01.GU367399
IYHRLRDLLL
>B.US.x.HCPI_15_02.GU367403
SYHRLRDSLL
>B.US.x.HCPI_18_01.GU367405
SYHRLRDFLL
>B.US.x.HP003A.KP754463
SYHRLIDLLL
>B.US.x.HP013A.KP754464
SYHRLRDLLL
>B.US.x.HP015A.KP754465
SYRHLRDLLL
>B.US.x.HP022A.KP754466
SYHRLRDLLL
>B.US.x.HP024A.KP754467
SYHRLTDLLL
>B.US.x.HP025B.KP754468
TYHRLRDLLL
>B.US.x.HP029K.KP754469
SYHRLRDLLL
>B.US.x.HP038C.KP754470
SYHRLRDLLL
>B.US.x.HP042K.KP754471
SYHRLRDLLL
>B.US.x.HP043C.KP754472
SYHRLRDLLL
>B.US.x.HP051B.KP754473
SYHRLRDLLL
>B.US.x.INMEd6_1.DQ444258
SYHRLRDLLL
>B.US.x.J1526TOB8U.GU728371
SYHRLRDLLL
>B.US.x.J3544TOB8U.GU728348
SYHRLRDLLL
>B.US.x.J4540TOB8U.GU728322
SYHRLRDLLL
>B.US.x.J8534TOB8U.GU728025
SYHRLRDLLL
>B.US.x.J9520TOB8U.GU728227
SYHRLRDLLL
>B.US.x.JHU559_FDC_ccG2S.EF440778
SYHRLRDLLL
>B.US.x.K0516TOB8U.GU728404
SYRHLRDLLL
>B.US.x.K1573TOB8U.GU728137
SYHRLRDLLL
>B.US.x.K4511TOB8U.GU728263
SYHRLRDLLL
>B.US.x.K6570TOB8U.GU728152
SYRHLRDLLL
>B.US.x.K7576TOB8U.GU728195
SYHRLRDLLL
>B.US.x.K9548TOB8U.GU728056
IYHRLRDLLL
>B.US.x.L0576TOB8U.GU728368
SYHRLRDLLL
>B.US.x.L3516TOB8U.GU728392
SYHRLRDLLL
>B.US.x.L4530TOB8U.GU728072
SYHQLRNLIL
>B.US.x.L4548TOB8U.GU728155
SYHRLRDLLL
>B.US.x.L6514TOB8U.GU727887
LYHRLRDLLL
>B.US.x.L7510TOB8U.GU728352
SYHRLRDLLL
>B.US.x.L7549TOB8U.GU728209
SYHRLRDLLL
>B.US.x.L8146.DQ886034
SYHRLRDLLL
>B.US.x.L8157.DQ886035
SYHRLRDLLS
>B.US.x.L8185.DQ886036
SYHRLRDLLL
>B.US.x.L8188.FJ469744
SYHRLRDLLL
>B.US.x.L8574TOB8U.GU728150
SYHSLRDLLL
>B.US.x.L896.FJ469750
SYHRLIDLLL
>B.US.x.M0513TOB8U.GU728413
SYRHLRDLVL
>B.US.x.M1504TOB8U.GU728313
SYHRLRDLLL
>B.US.x.M1546TOB8U.GU728345
SYRHLRDLLL
>B.US.x.M4526TOB8U.GU728179
SYHRLRDLLL
>B.US.x.M6509TOB8U.GU727958
SYHRLRDLLS
>B.US.x.M7573TOB8U.GU728238
SYHRLRDLLL
>B.US.x.M9512TOB8U.GU728409
SYHRLRDLLL
>B.US.x.MACS2BR_13.AF491737
SYHRLRDLLL
>B.US.x.Macs1_SPLN_15.FJ687543
SYHRLRDLLL
>B.US.x.Macs3ln8.JN002043
SYHRLRDLLL
>B.US.x.N1505TOB8U.GU728094
SYHQLRDLLL
>B.US.x.N4549TOB8U.GU728337
LYHRLRDLLS
>B.US.x.N7525TOB8U.GU727886
SYHRLRDLLL
>B.US.x.N8517TOB8U.GU728349
SYHRLRDLLL
>B.US.x.NC7.AF049495
SYHRLRDLLL
>B.US.x.NCQ.FJ469752
LYHRLRDLLL
>B.US.x.O1529TOB8U.GU728041
SYHRLRDFLL
>B.US.x.O5532TOB8U.GU727972
SYHRLRDLLL
>B.US.x.O5858TOB8U.GU728416
SYHRLRDLLL
>B.US.x.O6535TOB8U.GU728101
SYHRLRDLLL
>B.US.x.O9545TOB8U.GU728051
SYHRLRDLLX
>B.US.x.O9574TOB8U.GU728189
SYHRLRDLLL
>B.US.x.P0514TOB8U.GU728341
SYHRLRDXLX
>B.US.x.P1049_1_E1.KU252650
SYHRLRDLLL
>B.US.x.P1534TOB8U.GU728294
SYHRLRDLLL
>B.US.x.P5594TOB8U.GU728191
SYHRLRDLLS
>B.US.x.P7574TOB8U.GU728240
SYHRLRDLLL
>B.US.x.PRLS05.FJ469756
SYHHLRDLLL
>B.US.x.PRLS17.FJ469761
SYHRLRDLLL
>B.US.x.PRLS19.FJ469763
SYHRLRDLLL
>B.US.x.PRLS28.FJ469766
SYHRLRDLLL
>B.US.x.Q0508TOB8U.GU728176
CYHRLRDLLL
>B.US.x.Q2524TOB8U.GU727943
SYHRLRDLLL
>B.US.x.Q4533TOB8U.GU728073
SYRHLRDLLL
>B.US.x.Q7513TOB8U.GU728158
SYHRLRDLLX
>B.US.x.Q8571TOB8U.GU728151
LYHRLRDLLL
>B.US.x.R0500TOB8U.GU727977
SYHRLRDLLL
>B.US.x.R5508TOB8U.GU728343
SYHQLRDLLL
>B.US.x.R5520TOB8U.GU728222
SYHRLRDLLL
>B.US.x.R6526TOB8U.GU727875
SYHRLRDSLL
>B.US.x.R9577TOB8U.GU728323
SYHRLRDLLL
>B.US.x.S1532TOB8U.GU728234
SYHRLRDLLL
>B.US.x.S2513TOB8U.GU728287
SYHRLRDLLL
>B.US.x.S3526TOB8U.GU728039
SYHRLRDLLL
>B.US.x.S6536TOB8U.GU727879
SYHRLRDLLL
>B.US.x.S7508TOB8U.GU727988
SYHRLRDLLL
>B.US.x.S8511TOB8U.GU728271
SYHRLRDLLL
>B.US.x.SF128.M95292
SYHRLRDLLL
>B.US.x.SF162_control_passage_12.EF367179
SYHRLRDLIL
>B.US.x.SH8127.FJ469767
SYHRLRDLLL
>B.US.x.SH8183.FJ469768
SYHRLRDLLL
>B.US.x.SH8229.FJ469769
SYHQLRDLIL
>B.US.x.SH8241.FJ469771
SYHRLRDLLL
>B.US.x.T0548TOB8U.GU728359
SYHRLRDLLL
>B.US.x.T1520TOB8U.GU728204
SYHRLRDLLS
>B.US.x.T3511TOB8U.GU728406
SYHRLRDLLL
>B.US.x.T4544TOB8U.GU728311
SYHRLRDLLL
>B.US.x.T5529TOB8U.GU728223
SYHRLRDLLL
>B.US.x.T5570TOB8U.GU728030
SYHRLRDLLL
>B.US.x.T8510TOB8U.GU728157
CYRHLRDLLL
>B.US.x.T9524TOB8U.GU728229
SYHRLRDLLL
>B.US.x.TYBE.AY189526
SYRHLRDLLL
>B.US.x.V1528TOB8U.GU728370
SYHRLRDLLL
>B.US.x.V4547TOB8U.GU728321
IYHRLRDLLL
>B.US.x.V8518TOB8U.GU728336
SYHHLRDLLL
>B.US.x.V9527TOB8U.GU728226
GYHLLRDLLL
>B.US.x.V9576TOB8U.GU728185
SYHRLRDLLL
>B.US.x.W0504TOB8U.GU727980
SYHRLRDLLL
>B.US.x.W0515TOB8U.GU728297
SYHHLRDLLL
>B.US.x.W4541TOB8U.GU728334
SYHRLRDLLL
>B.US.x.W7526TOB8U.GU727917
IYHHLRDLLL
>B.US.x.W9532TOB8U.GU728283
CYHRLRDLLL
>B.US.x.X1537TOB8U.GU728237
SYHRLRDLLL
>B.US.x.X2519TOB8U.GU728288
SYRRLRDLLL
>B.US.x.X3578TOB8U.GU728054
LYHRLRDLLL
>B.US.x.X5515TOB8U.GU728181
SYHRLRDLLL
>B.US.x.X5533TOB8U.GU728050
SYRHLRDLLL
>B.US.x.X6521TOB8U.GU727919
SYHRLRDLLL
>B.US.x.X9542TOB8U.GU728014
SYHRLRDLLL
>B.US.x.Y1525TOB8U.GU728369
LYHRLRDLLL
>B.US.x.Y2579TOB8U.GU728255
SYHRLRDLLS
>B.US.x.Y3517TOB8U.GU728395
SYHRLRDLLL
>B.US.x.Y4501TOB8U.GU728093
SYHRLRDLLL
>B.US.x.Z2576TOB8U.GU728396
SYHRLRDLLL
>B.US.x.Z7547TOB8U.GU728330
SYHRLRDLLL
>B.US.x.Z8529TOB8U.GU728274
IYHRLRDLLL
>B.US.x.s33_d39_c31.EU604640
SYHRLRDLLL
>B.US.x.s35_d0_c23.EU604556
SYHRLRDLLL
>B.US.x.sample_C_BID_D617.JX503075
SYHRLRDLLL
>B.UY.01.01UYTRA1092.AY781126
SYHLLRDLLL
>B.UY.01.01UYTRA1179.AY781127
SYHRLRDLLL
>B.UY.02.02UY_TSU1290.JN235958
SYHRLRDLLL
>B.UY.99.99UY_TRA0177.JN235965
SYHRLRDLLL
>B.YE.02.02YE507.AY795904
SYRHLRDLLL
>B.YE.02.02YE508.AY795905
IYRHLRDLLL
>B.ZA.00.TV047.KJ948657
SYHRLRDLLL
>B.ZA.02.TV1057.KJ948660
SYHRLRDLLL
>B.ZA.03.03ZAPS045MB2.DQ396398
SYHRLRDLLL
>B.ZA.09.21231341.HQ595755
SYHRLRDLLL
>B.ZA.09.DEMB09ZA022.KP109515
SYHRLRDLLL
>B.ZA.09.MSM071.KF725915
SYHRLRDLLL
>B.ZA.09.MSM082.KF725918
SYRHLRDLLL
>B.ZA.10.MSM186.KF725946
SYHHLRDLLL
>B.ZA.10.MSM249.KF725977
SYRHLRDLLL
>B.ZA.10.MSM255.KF725981
LYHRLRDLLL
>B.ZA.10.MSM256.KF725982
SYHRLRDLLL
>B.ZA.10.MSM262.KF725985
TYHRLRDLLL
>B.ZA.10.MSM263.KF725986
SYHHLRDLLL
>B.ZA.10.MSM265.KF725988
SYHRLRDLLL
>B.ZA.10.MSM284.KF726002
SYHRLRDLLL
>B.ZA.10.MSM285.KF726003
SYHRLRDLLL
>B.ZA.10.MSM286.KF726004
SYHRLRDLLL
>B.ZA.10.MSM293.KF726008
SYHRLRDLLL
>B.ZA.10.MSM294.KF726009
SYHRLRDLLL
>B.ZA.10.MSM304.KF726016
IYHRLRDLLL
>B.ZA.10.MSM306.KF726018
CYHLLRNLIL
>B.ZA.10.MSM310.KF726021
LYHRLRDLLW
>B.ZA.10.MSM316.KF726023
SYHRLRDLLL
>B.ZA.85.R68.MH234643
IYHRLRDLLL
>B.ZA.85.R84.FJ647145
SYHRLRDLLL
>B.ZA.86.R1296.MH234639
SYHRLRDFLL
>B.ZA.87.R459.MH234640
SYHRLRDLLL
>B.ZA.99.99ZASM1.AY505010
LYHHLRDLLL
>B.x.00.LA02FolC.KU168257
SYHRLRDLLL
>B.x.02.LA03BlEr.KU168258
LYHRLRDLIL
>B.x.02.LA04GuFu.KU168259
LYHRLGDLLL
>B.x.03.LA05MeAl.KU168260
SYHRLRDLLL
>B.x.09.P430_p3.JF680931
SYHRLRDLLL
>B.x.10.DEURF10HA002.KY658703
SYHHLRDLLL
>B.x.x.17Sens.KC834604
SYHRLRDLLL
>B.x.x.24Res.KC834602
SYHRLRDLLL
>B.x.x.Pat10day1clone11.KT452465
SYHRLRDLLL
>B.x.x.Pat11day1clone3.KT452481
SYHRLRDLLL
>B.x.x.Pat12day1clone11.KT452273
SYHRLRDLLL
>B.x.x.Pat13day1clone4.KT452314
SYHRLRDLLL
>B.x.x.Pat14day1clone6.KT452508
SYHRLRDLLL
>B.x.x.Pat15day1clone7.KT452341
SYHRLRDLLL
>B.x.x.Pat16day353clone25.KT452551
SYRHLRDLLL
>B.x.x.Pat17day117clone34.KT452596
CYHRLTDLLL
>B.x.x.Pat18day107clone14.KT452612
SYHRLRDLLL
>B.x.x.Pat19day1clone1.KT452359
SYHRLRDLLL
>B.x.x.Pat1day1clone2.KT452109
IYHRLRDLLL
>B.x.x.Pat20day1clone7.KT452090
SYHRLRDLLL
>B.x.x.Pat2day156clone13.KT452155
SYHRLRDLLS
>B.x.x.Pat4day1clone1.KT452407
SYHHLRDLLL
>B.x.x.Pat6day1clone4.KT452194
SYHRLRDLLL
>B.x.x.Pat7day1clone4.KT452218
SYHRLRDLLL
>B.x.x.Pat9day1clone7.KT452245
SYHHLRDLLL
>C.AR.01.ARG4006.AY563170
SYRQLRDLIL
>C.BE.93.VI882.HQ912708
SYHRLRDLTL
>C.BE.x.VI829_1.EU191613
SYHRLRDFIL
>C.BI.91.BU910112.U39233
SYHRLRDLIL
>C.BI.91.BU910213.U39237
SYHRLRDLLL
>C.BI.91.BU910316.U39239
SYHRLRNLIL
>C.BI.91.BU910423.U39243
CYHRLRDLLL
>C.BI.91.BU910518.U39240
SYRRLRDLLL
>C.BI.91.BU910611.U39246
CYHRLRDLLL
>C.BI.91.BU910717.U39245
SYRRLRDLVL
>C.BI.91.BU910812.U39251
LYHRLRDLLL
>C.BR.02.02BR2022.JN692434
SYHRLRDLIL
>C.BR.04.04BR013.AY727522
SYHRLRDLIL
>C.BR.04.04BR021.AY727523
SYHRLRDLLL
>C.BR.04.04BR038.AY727524
SYHRLRDLIL
>C.BR.04.04BR073.AY727525
IYHRLRDLLL
>C.BR.07.DEMC07BR003.JX140663
SYHRLRDFLL
>C.BR.09.2009SCNEUT46.KX181928
SYHRLRDLTL
>C.BR.09.2009SCNEUT47.KX181929
SYHQLRDLTL
>C.BR.09.2009SCNEUT48.KX181930
SYHRLRDLIL
>C.BR.09.2009SCNEUT49.KX181931
SYHRLRDLIS
>C.BR.09.2009SCNEUT50.KX181932
SYHRLRDLIS
>C.BR.09.2009SCNEUT51.KX181933
SYHRLRDLTL
>C.BR.09.2009SCNEUT53.KX181934
SYHRLRDLIL
>C.BR.09.2009SCNEUT54.KX181935
SYHRLRDLIL
>C.BR.09.2009SCNEUT55.KX181936
SYRRLRDLIL
>C.BR.09.2009SCNEUT56.KX181937
SYHRLRDLVL
>C.BR.09.2009SCNEUT57.KX181938
SYHRLRDLIL
>C.BR.09.2009SCNEUT58.KX181939
IYHRLRDLIL
>C.BR.09.2009SCNEUT59.KX181940
CYHRLRDLIL
>C.BR.09.2009SCNEUT60.KX181941
SYHRLRDLLL
>C.BR.09.DEMC09BR036.KU749391
CYHRLRDLAL
>C.BR.10.10BR_MG032.KT427678
SYHRLRDLLL
>C.BR.10.10BR_MG040.KT427674
SYHRLRDLTL
>C.BR.10.10BR_PE023.KT427736
LYRRLRDLIS
>C.BR.10.10BR_SP033.KT427810
SYHRLRDFIL
>C.BR.10.10BR_SP041.KT427806
SYHRLRDLIL
>C.BR.10.10BR_SP060.KT427800
SYHRLRDLLL
>C.BR.10.DEMC10BR024.KU749392
SYHRLRDLIL
>C.BR.11.DEMC11BR035.KU749393
SYHRLRDLLL
>C.BR.92.BR025_d.U52953
SYHRLRDLIL
>C.BR.98.98BR004.AF286228
SYHRLRDLLS
>C.BW.00.00BW07621.AF443088
SYHRLRDFIL
>C.BW.00.00BW076820.AF443089
SYHRLRDFIL
>C.BW.00.00BW087421.AF443090
SYHRLRDFIL
>C.BW.00.00BW147127.AF443091
LYRLLSDFIS
>C.BW.00.00BW16162.AF443092
SYHRLRDFTL
>C.BW.00.00BW1686.AF443093
SYHQLRDFIL
>C.BW.00.00BW17593.AF443094
SYHRLRDLIL
>C.BW.00.00BW17732.AF443095
CYHRLRDFIL
>C.BW.00.00BW17835.AF443096
SYHRLRDFIL
>C.BW.00.00BW17956.AF443097
CYRRLRDFIL
>C.BW.00.00BW18113.AF443098
CYHRLRDFIL
>C.BW.00.00BW192113.AF443101
SYHRLRDLIL
>C.BW.00.00BW20361.AF443102
SYHQLRDLIL
>C.BW.00.00BW20636.AF443103
CYHRLKDFVL
>C.BW.00.00BW20872.AF443104
SYHRLRDLIL
>C.BW.00.00BW2127214.AF443105
SYHRLRDLIL
>C.BW.00.00BW22767.AF443107
SYHRLRDFIL
>C.BW.00.00BW38193.AF443108
SYHRLRDLTL
>C.BW.00.00BW38428.AF443109
SYHRLRDLIL
>C.BW.00.00BW38713.AF443110
SYHRLRDFIL
>C.BW.00.00BW3876_9.AF443111
SYHRLRDFIL
>C.BW.00.00BW3886_8.AF443112
SYHRLRDFIL
>C.BW.00.00BW3891_6.AF443113
SYHRLRDFIL
>C.BW.00.00BW3970_2.AF443114
SYHHLRDFIL
>C.BW.00.00BW5031_1.AF443115
SYRHLRDFIL
>C.BW.00.DEMC00BW010.KY658704
SYHRLRDCIL
>C.BW.00.DEMC00BW013.KY658705
SYHRLRDFIL
>C.BW.00.DEMC00BW014.KY658706
CYHRLRDLIL
>C.BW.04.1811_B3_23.KC154012
SYHRLRDFIL
>C.BW.05.2865_A11_12.KC154013
SYRRLRDLIL
>C.BW.05.3312_D6_2.KC154014
CYHRLRDFIL
>C.BW.06.3603_C11_13.KC154015
SYHQLRDFIL
>C.BW.06.B005018_8_F6.3.KF114881
CYRQLRDFIL
>C.BW.07.B005582_7_G7.8.KF114882
FYHQLRDFIL
>C.BW.10.mpp_00063_amp2.KR861313
SYHRLRDFIL
>C.BW.10.mpp_00115_amp2.KR861315
SYHQLRDFIL
>C.BW.10.mpp_00117_amp2.KR861316
SYHRLRDFIL
>C.BW.10.mpp_00120_amp2.KR861317
SYHRLRDLLL
>C.BW.10.mpp_00197_amp2.KR861325
SYHQLRDFIL
>C.BW.10.mpp_00205_amp2.KR861326
SYHRLRDFIL
>C.BW.10.mpp_00241_amp2.KR861329
SYHRLRDFIL
>C.BW.10.mpp_00270_amp2.KR861331
SYHRLRDFIL
>C.BW.10.mpp_00307_amp2.KR861333
SYHRLRDFIL
>C.BW.10.mpp_00361_amp2.KR861337
IYHRLRDFIL
>C.BW.10.mpp_00380_amp2.KR861340
SYHRLRDLIL
>C.BW.10.mpp_00489_amp2.KR861345
CYHRLRDFIL
>C.BW.11.mpp_00038_amp2.KR861312
CYRQLRDFTL
>C.BW.11.mpp_00088_amp2.KR861314
SYHRLRDLVL
>C.BW.11.mpp_00145_amp2.KR861320
SYHRLRDFIL
>C.BW.11.mpp_00157_amp2.KR861321
SYHRLRDFIL
>C.BW.11.mpp_00160_amp2.KR861322
LYHRLRDFIL
>C.BW.11.mpp_00168_amp2.KR861323
SFHRLRDLTL
>C.BW.11.mpp_00188_amp2.KR861324
SYHRLRDCIL
>C.BW.11.mpp_00259_amp2.KR861330
CYHRLKDFIL
>C.BW.11.mpp_00286_amp2.KR861332
SYHRLRDFIL
>C.BW.11.mpp_00321_amp2.KR861334
CYRRLRDFAL
>C.BW.11.mpp_00323_amp2.KR861335
CYRQLRDFIL
>C.BW.11.mpp_00354_amp2.KR861336
SYHQLRNFIL
>C.BW.11.mpp_00373_amp2.KR861339
CYHRLRDFIL
>C.BW.11.mpp_00437_amp2.KR861341
SYHRLRDLIL
>C.BW.11.mpp_00454_amp2.KR861342
SYHRLRDLTL
>C.BW.11.mpp_00456_amp2.KR861343
SYHQLRDFIL
>C.BW.12.mpp_00037_amp2.KR861311
SYHRLRDFIL
>C.BW.12.mpp_00144_amp2.KR861319
SYHRLRDFIL
>C.BW.12.mpp_00219_amp2.KR861327
SYRQLRNFIL
>C.BW.12.mpp_00478_amp2.KR861344
SYHRLRDCIL
>C.BW.13.bcpp_00147_amp2.KR861270
SYHRLRDFIL
>C.BW.13.bcpp_00192_amp2.KR861279
CYHRLRDFIL
>C.BW.13.mpp_00238_amp2.KR861328
SYHRLRDLTL
>C.BW.14.bcpp_00030_amp2.KR861257
SYHRLRDCTL
>C.BW.14.bcpp_00048_amp2.KR861259
CYHRLRDFIL
>C.BW.14.bcpp_00090_amp2.KR861264
CYHRLRDFIL
>C.BW.14.bcpp_00127_amp2.KR861269
SYHRLRDFIL
>C.BW.14.bcpp_00155_amp2.KR861271
CYHRLIDFTL
>C.BW.14.bcpp_00166_amp2.KR861273
SYHRLRDCIL
>C.BW.14.bcpp_00180_amp2.KR861276
SYHRLRDFIL
>C.BW.14.bcpp_00201_amp2.KR861280
SYHRLRDFIL
>C.BW.14.bcpp_00204_amp2.KR861281
CYHRLRDFTL
>C.BW.14.bcpp_00207_amp2.KR861282
SYHRLRDFIL
>C.BW.14.bcpp_00211_amp2.KR861283
SYHQLRDFIL
>C.BW.14.bcpp_00395_amp2.KR861302
IYRRLRDFTL
>C.BW.14.bcpp_00403_amp2.KR861304
SYHRLRDFIL
>C.BW.14.bcpp_00460_amp2.KR861308
SYHRLRDFIL
>C.BW.96.96BW01B03.AF110959
SYHRLRDFIL
>C.BW.96.96BW06.AF290028
SYHQLRDFIL
>C.BW.96.96BW15B03.AF110973
SYHRLRDLIL
>C.BW.96.96BW17.AF110981
LYHHLRDFIL
>C.BW.96.96BWM032.AF443075
SYHRLRDFLL
>C.BW.96.96BWMO1_5.AF443074
CYHRLRDFIL
>C.BW.96.DEMC96BW001.KY658707
SYHRLRDFIL
>C.BW.96.DEMC96BW002.KY658708
SYHRLRDFIL
>C.BW.96.DEMC96BW006.KY658709
CYHRLRDFTL
>C.BW.96.DEMC96BW007.KY658710
SYHRLRDFIL
>C.BW.96.DEMC96BW009.KY658711
SYHRLRDFIL
>C.BW.98.98BWMC122.AF443076
SYHRLRDFIL
>C.BW.98.98BWMC134.AF443077
CYHRLRDFIL
>C.BW.98.98BWMC14A3.AF443078
SYHQLRNFIL
>C.BW.98.98BWMO1410.AF443079
SYHRLRDLIL
>C.BW.98.98BWMO18D5.AF443080
SYHRLRDFIL
>C.BW.98.98BWMO36A5.AF443081
SYHRLRDFIL
>C.BW.98.98BWMO37D5.AF443082
SYHQLRDFIL
>C.BW.99.99BW393212.AF443083
SYHRLRDLIL
>C.BW.99.99BW46424.AF443084
SCHRLRDCIL
>C.BW.99.99BW4745.AF443085
SYHHLRDFIL
>C.BW.99.99BW47547.AF443086
SYHRLRDFIL
>C.BW.99.99BWMC168.AF443087
SYHRLRDLTL
>C.BW.x.mpp_00140_amp2.KR861318
SYHRLRDFIL
>C.CN.06.06YNLC028sg.KC898980
SYHRLSDFVL
>C.CN.06.06YNLC32sg.KC899004
SYHRLRDLIL
>C.CN.06.CNE58.HM215421
SYHRLRDFIL
>C.CN.06.CNE86_U.HQ699991
SYHQLRNFIL
>C.CN.06.CNE88_U.HQ699992
SYHRLRDFIL
>C.CN.07.07CNYN328.KF835515
LYHRLRDFIS
>C.CN.07.07CNYN336.KF835522
LYHRLSDFIL
>C.CN.07.CNE103_U.HQ699999
SYHRLRDFIL
>C.CN.07.CNE106.HQ699985
SYHRLRDFIL
>C.CN.07.CNE17.HM215403
SYHRLTDFIL
>C.CN.07.CNE23.HM215408
SYHRLRDCIL
>C.CN.07.CNE2.HQ699950
SYHRLRDFIS
>C.CN.07.CNE30.HM215411
SHHRLRDFIL
>C.CN.07.CNE66.HQ699981
SYHRLRDFIS
>C.CN.09.09YNLX090sg.KC898995
SYHRLSDLIL
>C.CN.09.09YNLX133sg.KC898996
SYHRLRNFIL
>C.CN.09.DH21.KF250403
SYHRLRDFIS
>C.CN.09.DH22.KF250404
SYHRLSDFIS
>C.CN.10.CNGX752_R11.KC807921
SYHHLRDLLL
>C.CN.10.CNGX757_R5.KC807928
SYHHLRDLIL
>C.CN.10.YNFL19.KC870038
SYHLLRDFIL
>C.CY.05.CY040.FJ388901
IYHRLRDFIL
>C.CY.05.CY069.FJ388913
SYHRLRDFIL
>C.CY.06.CY166.FJ388948
SYHQLRDFIL
>C.CY.06.CY176.FJ388952
SYHRLRDLIL
>C.CY.07.CY187.JF683740
SYHRLRDFIL
>C.CY.07.CY203.JF683755
SYHQLRDFIL
>C.CY.07.CY205.JF683757
CYHLLRDFIL
>C.CY.08.CY219.JF683768
SYHQLRDFIL
>C.CY.08.CY221.JF683770
SYHQLRDFIL
>C.CY.09.CY260.JF683803
FCHRLRSYFL
>C.DE.10.622166.KT124786
SYHRLRDFIL
>C.DJ.91.DJ259A.L22940
SYRRLRDLIL
>C.DJ.91.DJ373A.L23065
SYHRLRDLIL
>C.DK.01.CTL_015.EF514713
SYHRLRDFIL
>C.ES.06.DEMC06ES003.KC473844
SYHRLRDFIL
>C.ES.07.Read4_HIV_C.KX228820
SYHRLRDFIL
>C.ES.08.P2085_G3.HQ236594
SYHRLRDLIL
>C.ES.08.X2363_2.EU786681
SYHRLRDFIL
>C.ES.09.P2321_H4.HQ236601
SYHRLRDLLL
>C.ES.14.ARP1198.KT276258
SYHLLRDFIL
>C.ES.15.100_118.KY496624
SYHRLRDLLS
>C.ES.x.MH08.EF531335
SYHRLRDCIS
>C.ET.02.02ET_288.AY713417
SYHRLRDLIL
>C.ET.08.ET104.KU319528
SYHHLR-ILL
>C.ET.08.ET106.KU319529
SYRRLRDLLS
>C.ET.08.ET108.KU319530
SYHRLRDLIL
>C.ET.08.ET115.KU319531
SYRHLRDLIL
>C.ET.08.ET119.KU319532
SYRHLRDVLL
>C.ET.08.ET122.KU319533
SYHRLRDFTL
>C.ET.08.ET124.KU319534
IYRQLRDLIL
>C.ET.08.ET128.KU319536
SYHRLRDLIL
>C.ET.08.ET130.KU319537
SYHRLRDLLL
>C.ET.08.ET135.KU319538
SYHRLRDLLL
>C.ET.08.ET136.KU319539
IYHRLRDVIL
>C.ET.08.ET145.KU319540
SYHRLRDLLL
>C.ET.08.ET147.KU319541
SYHRLRDLLL
>C.ET.08.ET148.KU319542
SYHQLRDFIL
>C.ET.08.ET149.KU319543
CYHRLRDLIL
>C.ET.08.ET150.KU319544
SYHRLRDFIL
>C.ET.08.ET154.KU319545
LYHHLRDLLL
>C.ET.08.ET155.KU319546
SYHLLRDSIL
>C.ET.08.ET159.KU319547
CYRRLRDLTL
>C.ET.08.ET164.KU319548
SYHRLRDFVL
>C.ET.08.ET165.KU319549
CYHRLRDLIL
>C.ET.08.ET167.KU319550
SYHRLRDFIL
>C.ET.08.ET171.KU319551
SYRHLRDLLL
>C.ET.86.ETH2220.U46016
SYHRLRDLIL
>C.FI.91.FIN9126.AF219262
SYRRLRDLIL
>C.FI.91.FIN9149.AF219263
LYHRLRDFIL
>C.FI.91.FIN9158.AF219264
SYHRLRDFIL
>C.FI.92.FIN9210.AF219266
SYHRLRDFIL
>C.FI.92.FIN9277.AF219269
SYHRLRDLLL
>C.FI.93.FIN9307.AF219270
SYHQLRDFIL
>C.FI.94.FIN9401.AF219274
SYHRLRDFIL
>C.GB.01.27_C27_42.FJ977094
LYHRLRDSIL
>C.GB.01.28_C28_g.FJ977093
SYHRLRDFIL
>C.GB.01.38_C38_22.FJ977095
SYHRLRDLLS
>C.GB.05.N3_DAY_1.FJ653288
SYHRLRDFIL
>C.GB.08.M320d_F9.HQ595787
SYHRLRDFIL
>C.GB.08.M520c_B9.HQ595789
SYHRLRDFIL
>C.GB.08.S315_D10.HQ595800
SYHQLRTFIL
>C.GB.09.N341_p1.JF680927
SYHRLRDFIL
>C.GB.13.13592_1_23.3.MF109366
SYHRLRDFTL
>C.GB.13.13592_1_24.3.MF109367
SYHQLRDFIL
>C.GB.13.13592_1_5.3.MF109389
SYHRLRDLLL
>C.GB.13.13774_1_82.3.MF109504
SYHRLRDFIL
>C.GB.13.14667_1_32.4.MF109593
SYHRLRDLLS
>C.GB.13.15171_1_38.3.MF109670
SYHRLRDCIL
>C.GB.13.15171_1_43.3.MF109676
SYRHLRDFIL
>C.GB.13.15228_1_46.3.MF109684
SYHRLRDFAL
>C.GB.13.15228_1_57.3.MF109695
SYHRLRDFIL
>C.GB.13.15228_1_68.4.MF109706
SYHRLRDFIL
>C.GB.13.15228_1_69.3.MF109707
IYHRLRDFIL
>C.GB.14.13612_1_2.3.MF109413
SYRHLRDLLL
>C.GB.14.13612_1_29.3.MF109412
SYHQLRDFIL
>C.GB.14.13659_1_46.3.MF109435
CYHRLRDFIL
>C.GB.14.13659_1_48.3.MF109437
SYHRLRDFIL
>C.GB.14.13659_1_53.3.MF109441
SYHRLRDLIL
>C.GB.14.14535_1_12.4.MF109513
SYHRLRDCIS
>C.GB.14.14535_1_25.3.MF109522
IYHRLRDLLL
>C.GB.14.14535_1_8.3.MF109535
SYHQLRDFIL
>C.GB.14.14592_1_43.5.MF109539
SYHQLRDFIL
>C.GB.14.14592_1_63.3.MF109557
SYHHLRDFIL
>C.GB.14.14592_1_69.3.MF109563
SYHQLRDFIL
>C.GB.14.14667_1_30.3.MF109591
SYRQLRDFIL
>C.GB.14.14667_1_31.3.MF109592
SYHRLRDFLL
>C.GB.14.14667_1_39.4.MF109599
SYHRLRDFIL
>C.GB.14.14727_1_41.4.MF109606
SYHHLRDFIL
>C.GB.14.14727_1_42.3.MF109607
SYHQLRDFIL
>C.GB.14.14727_1_49.3.MF109612
SYRRLRDLVL
>C.GB.14.14727_1_54.7.MF109617
SYHRLRDFIL
>C.GE.03.03GEMZ033.DQ207941
SYHRLRDFIL
>C.GM.99.N005312.HQ385458
SYHRLRDFIL
>C.IL.98.98IS002.AF286233
SYHRLRDFIL
>C.IL.99.99ET14.AY255825
SYHRLRDLIL
>C.IL.99.99ET17.AY255826
SYHRLRDFIL
>C.IL.99.99ET1.AY255823
SYRRLTDLLS
>C.IL.99.99ET7.AY255824
SYHHLRDFIL
>C.IN.00.DEMC00IN005.KP109480
SYHRLRDFIL
>C.IN.00.DEMC00IN006.KP109481
CYHRLRDFIL
>C.IN.00.DEMC00IN007.KP109482
SYHRLRDFIL
>C.IN.00.DEMC00IN008.KP109483
SYHRLRDFIS
>C.IN.00.DEMC00IN009.KP109484
SYHRLRDFIL
>C.IN.00.DEMC00IN010.KP109485
SYHRLRDLIS
>C.IN.00.NARI_VB105_J10.EU521729
SYHLLRDFIS
>C.IN.03.D24.EF469243
LYHRLTDLIS
>C.IN.04.C.IN.04.NIRT379.1.KF766537
SYHRLRDFVL
>C.IN.05.C.IN.05.NIRT333.1.KF766540
SYHRLRDFIL
>C.IN.05.C.IN.05.NIRT723.1.KF766541
SYHRLRDFIL
>C.IN.07.NARI_IVC4_NEM_J2.EU908218
SYHRLRDLIL
>C.IN.07.NARI_VB52_J19.EU521727
SYHRLRDFIL
>C.IN.09.T125_2139.KC156210
SYHRLRDFIL
>C.IN.11.NIRT009.KX069227
LYHRLRDFIL
>C.IN.11.NIRT010.KX069228
SYHRLRDFIL
>C.IN.13.NIRT_ENV003.KX756602
LYHRLRDFIL
>C.IN.13.NIRT_ENV011.KX756610
SYHRLRDFIL
>C.IN.13.NIRT_ENV012.KX756611
LYHHLRDFIL
>C.IN.13.NIRT_ENV013.KX756612
SYHRLRDFIS
>C.IN.13.NIRT_ENV014.KX756613
SYHRLXDFIS
>C.IN.13.NIRT_ENV015.KX756614
SYHRLRDCIL
>C.IN.13.NIRT_ENV017.KX756615
SYHRLRDFIS
>C.IN.14.NIRT004.KX069222
SYHRLRDFIL
>C.IN.14.NIRT_ENV001.KX756600
CYHRLRDFIL
>C.IN.14.NIRT_ENV002.KX756601
SYHRLRDLTL
>C.IN.14.NIRT_ENV004.KX756603
SYHRLRDFIS
>C.IN.14.NIRT_ENV005.KX756604
SYHRLRDFIS
>C.IN.14.NIRT_ENV006.KX756605
SYHRLRDFIX
>C.IN.14.NIRT_ENV007.KX756606
SYHRLRDFIL
>C.IN.14.NIRT_ENV008.KX756607
SYHRLRDCIL
>C.IN.14.NIRT_ENV010.KX756609
CYHRLRDFIL
>C.IN.15.MK076687.MK076687
SYHRLRDFIL
>C.IN.15.NIRT001.KX069219
SYHRLRDFIL
>C.IN.15.NIRT002.KX069220
CYHRLRDFIL
>C.IN.15.NIRT003.KX069221
SYHRLRDFIL
>C.IN.15.NIRT005.KX069223
LYHRLRDFIL
>C.IN.15.NIRT006.KX069224
SYHRLRDLLL
>C.IN.15.NIRT007.KX069225
SYHRLRDLLL
>C.IN.15.NIRT008.KX069226
SYHRLRDFIS
>C.IN.15.SC007.KY713228
SYHRLRDLIL
>C.IN.15.SC008.KY713229
SYHRLRDFIS
>C.IN.15.SC013.KY713230
SYHRLRDFIL
>C.IN.15.SC015.KY713231
SYHRLRDLIS
>C.IN.15.SC022.KY713233
CYHRLRDFIL
>C.IN.15.SC023.KY713248
CYHRLRDFIL
>C.IN.15.SC085.KY713235
SYHRLRDFIL
>C.IN.15.SHE001.KY713236
SYHRLRDFIL
>C.IN.16.MK076716.MK076716
SYHRLRDFIL
>C.IN.93.93IN999.AF067154
SYHRLRDFIL
>C.IN.94.20635_4.JQ715368
SYHRLKDCIL
>C.IN.94.94IN11246.AF067159
SYHRLRDFIL
>C.IN.94.94IN476.AF286223
SCHRLRDFIL
>C.IN.95.95IN21068.AF067155
SYHRLRDFIL
>C.IN.98.98IN012.AF286231
SYHRLRDLIL
>C.IN.98.98IN022.AF286232
LYRRLRDFIS
>C.IN.99.01IN565_10.AY049708
SYHRLRDFIL
>C.IN.99.DEMC99IN001.KP109486
SYHRLRDFTL
>C.IN.99.DEMC99IN002.KP109487
SYHRLRDFIL
>C.IN.99.DEMC99IN003.KP109488
SYHRLRDLIL
>C.IN.99.DEMC99IN004.KP109489
CYHQLRDFIS
>C.IN.x.CALCMANDAL.AJ276221
SYHRLRDLIL
>C.IN.x.NARI_VB96_J21.EU521728
LYHRLRDFIL
>C.IN.x.VB39.EF694033
LYHQLRDFIL
>C.IN.x.VB49.EF694036
SYHRLRDFIS
>C.KE.00.KER2010.AF457054
SYHRLRDCIL
>C.KE.02.QD022_1957I_ENV_A4.FJ396028
SYRRLRDLIL
>C.KE.04.04KE344827V3.KT022362
SYHRLRDLLL
>C.KE.04.04KE585573V2.KT022366
SYHRLRDFIL
>C.KE.05.05KE369195V4.KT022371
SYHRLKDLAL
>C.KE.11.093_KE.KU921723
SYHRLRDFLL
>C.KE.11.282_KE.KU921743
SYHRLRDLLS
>C.KE.11.473_KE.KU921790
SYHRLRDFIL
>C.KE.11.525_KE.KU921807
SYHRLRDFIL
>C.KE.11.650_KE.KU921827
LYHRLTDLLS
>C.KE.91.KNH1268.AY945738
LYHRLRDLIL
>C.KE.95.QB099_391M_ENV_C8.FJ866132
SYHRLRDFIL
>C.KE.97.QC406_70M_ENV_F3.FJ866133
SYHQLRDLLL
>C.MM.99.mIDU101_3.AB097871
CYHRLTDFIS
>C.MW.02.329MW_BF2002.JN983803
SYHQLRDFIL
>C.MW.02.591MW_BF2002.JN983804
SYHRLRDFIL
>C.MW.02.703MW_BF2002.JN983805
SYHRLRDLIL
>C.MW.02.BF1266_431a.HM215360
CYHRLRDFTL
>C.MW.03.0393_C3.KC894074
SYHRLRDFIL
>C.MW.03.0626_E6.KC894075
SYHRLRDFVL
>C.MW.03.0665_F2.KC894076
SYHRLRDFIL
>C.MW.03.0682_E4.KC894077
SYHQLRDFIL
>C.MW.03.089_G2.KC894073
SYHRLRDLIL
>C.MW.03.CHV0011179_0114_H10.FJ444184
SYHQLRNFIL
>C.MW.03.CHV0011202_0334_H1.FJ444207
SYHQLRDFIL
>C.MW.03.CHV0011247_0478_H2.FJ444251
SYHQLRDFLL
>C.MW.03.CHV0011273_0595_G9FRAMESHIFT.FJ444277
SYHRLRDFIL
>C.MW.04.0985_H7.KC894078
SYHRLRDFIL
>C.MW.04.1086_B2.KC894079
SYHLLRDFIL
>C.MW.04.1172_H1.KC894080
SYHQLRDFIL
>C.MW.04.1176_A3.KC894081
SYHQLRDFIL
>C.MW.04.1394_C9.KC894082
SYHRLRDFIL
>C.MW.04.CHV0011472_1196_D7.FJ444476
SYHRLRDFIL
>C.MW.04.CHV0011496_1335_H3.FJ444500
SYHRLRDCIL
>C.MW.04.CHV0011518_1373_G4.FJ444522
SYHRLRDFIL
>C.MW.05.2010_F5.KC894083
CYHQLRDFTL
>C.MW.05.2060_G9.KC894085
CYHRLRDFIL
>C.MW.05.2103_E8.KC894086
SYHQLRDFVL
>C.MW.05.3003_2_D3.KC894087
SYHRLRDFIL
>C.MW.05.3004_2_B8.KC894088
SYHRLRDFIL
>C.MW.05.3011_2_F4.KC894089
SYHRLRDLIL
>C.MW.05.3012_2_C9.KC894090
SYHRLRDFIL
>C.MW.05.3022_2_A2.KC894091
SYHRLRDFIL
>C.MW.05.3025_2_C3.KC894092
SYHRLRDFIL
>C.MW.05.3026_2_H9.KC894093
SYHRLRDFIL
>C.MW.05.3027_2_F11.KC894094
SYRQLRDFIL
>C.MW.05.3029_2_E2.KC894095
SYHRLRDFIL
>C.MW.05.3034_2_D8.KC862818
SYHRLRDFIL
>C.MW.05.3036_2_C12.KC894097
SYHRLRDFIL
>C.MW.05.3037_6.KC894098
SYHLLRDFIL
>C.MW.05.3039_10.KC862876
SYHQLRDFLL
>C.MW.05.3040_2_C8.KC894100
SYHRLRDFIL
>C.MW.05.3041_21.KC862923
SYHRLRDFIL
>C.MW.05.3042_2_C9.KC894101
SYHRLRDFLL
>C.MW.05.3044_1.KC862949
SYHRLRDFIL
>C.MW.05.3048_2_E3.KC894103
SYHRLRDFIL
>C.MW.05.3049_1.KC863009
SYHHLRDFIS
>C.MW.05.3050_2_C3.KC894385
SYHQLRDFIL
>C.MW.06.2052_G10.KC894084
SYHRLRDFIL
>C.MW.07.702010141_CH141.w12.KC156212
SYHRLRDLLL
>C.MW.07.703010054_2A2.KC894106
CYHRLRDFIL
>C.MW.07.703010085_CH085.w4a.KC156211
LYHHLRDFLL
>C.MW.07.703010131_CH131_TF.KC156114
SYHRLRDCVL
>C.MW.07.703010167_CH167.w8.KC156213
SYHQLRDFIL
>C.MW.07.703010200_CH200_TFc.KC156119
SYHRLRDFIL
>C.MW.07.703010217_B6.KC894109
SYRQLRDFIL
>C.MW.07.703010228_CH228_TFa.KC156120
SYHRLRDLLL
>C.MW.07.CH0010.w24.e11.KC148599
SYHRLRDLIL
>C.MW.07.CH0047.w2.e11.KC148663
SYHQLRDFIW
>C.MW.07.CH010073_w16_p1.HM204583
SYRLLRDFIL
>C.MW.07.CH010102_e_p2.HM204588
SYHRLRDFIL
>C.MW.07.CH010141_w12_p1.HM204591
SYHRLRDLLL
>C.MW.07.CHV0008489_703010193_D2_stop.FJ443615
CYHLLRDFLL
>C.MW.07.DEMC07MW001.KP109520
SYHQLRDFIL
>C.MW.08.0301_G12.HM070477
SYHQLRDFIL
>C.MW.08.0702bmL_H19.HM070526
SYHRLRDLIS
>C.MW.08.1209_B7.HM070539
SYHRLRDFIL
>C.MW.08.3009_B4.HQ595984
IYHRLRDFIL
>C.MW.08.3305_D5.HM070584
SYHRLRDCIL
>C.MW.08.3404_A1.HQ596030
SYHRLRDFIL
>C.MW.08.3902_E2.HM070639
SYHRLRDCIL
>C.MW.08.4403bmLwk4_fl11.KF527172
LYHRLRDFLL
>C.MW.08.4707_G3.HM070807
CYHQLRDFIL
>C.MW.08.5807_C2.HQ596147
SYHRLRDFIL
>C.MW.08.702010118_C10.HQ615984
SYHRLRDFIL
>C.MW.08.702010293_CH293.w8a.KC156216
CYHQLRDFIL
>C.MW.08.702010432_CH432.w4.KC156218
IYHRLRDFIL
>C.MW.08.702010440_CH440.w4.KC156219
SYHRLRDFIL
>C.MW.08.703010269_CH269.w24.KC156215
SYHLLRDFLL
>C.MW.08.703010479_D7.HQ615962
SYHQLRDLLL
>C.MW.08.703010588_E7.HQ615963
CYHRLRDFIL
>C.MW.08.703010632_A1.HQ615964
SYHQLRDFIL
>C.MW.08.703010760_H9.HQ615982
SYHRLRDFLL
>C.MW.08.CH010259_w16_p1.HM204597
IYHQLRDFIL
>C.MW.08.CH010432_w4_p1.HM204613
SYHQLRDFIL
>C.MW.08.CH0275.w24.e1.KC149493
SYHRLRDFIL
>C.MW.08.CH427.PL.011608.UT.5.KY112213
SYHRLRDFIS
>C.MW.08.CH455.PL.012908.UT.1.KY112254
SYHRLRDLIS
>C.MW.08.CH596.PL.030408.UT.6.KY112386
SYHRLRDLLL
>C.MW.08.DEMC08MW002.KP109521
SYHQLRDFIL
>C.MW.08.DEMC08MW004.KP109522
SYHHLRDFIL
>C.MW.09.0404_C6.HQ595814
SYHRLRDLIL
>C.MW.09.052_2899_I_A7.KC634164
SYHRLRDLIL
>C.MW.09.3002_CSF_Visit_1_amplicon11.KC186976
SYHRLRDFIL
>C.MW.09.3006_CSF_Visit_1_amplicon4.KC187352
SYHQLRDFIL
>C.MW.09.3009_Plasma_Visit_1_amplicon6.KC186690
SYHRLRDFIL
>C.MW.09.3017_CSF_Visit_1_amplicon11.KC187578
SYHQLRDFIL
>C.MW.09.4001_CSF_Visit_1_amplicon30.KC187323
SYHRLRDFIL
>C.MW.09.4002_CSF_Visit_1_amplicon9.KC186955
SYHRLRDFIL
>C.MW.09.4004_Plasma_Visit1_amplicon1.KC187164
SYHRLRDFIL
>C.MW.09.4007_Plasma_Visit1_amplicon16.KC187128
SYHRLRDFIL
>C.MW.09.4013_Plasma_Visit1_amplicon28.KC186723
SYHRLRDCIL
>C.MW.09.4014_CSF_Visit1_amplicon15.KC186899
SYRHLRDFIL
>C.MW.09.4015_CSF_Visit1_amplicon14.KC186242
SYHRLRDLAL
>C.MW.09.4016_Plasma_Visit1_amplicon23.KC187207
SYHQLRNFLL
>C.MW.09.4017_Plasma_Visit1_amplicon8.KC186306
SYRQLRDFIL
>C.MW.09.4026_CSF_Visit1_amplicon4.KC187437
SYRRLRDFTL
>C.MW.09.4027_Plasma_Visit_1_amplicon5.KC186647
SYHRLRDLTL
>C.MW.09.4029_CSF_Visit1_amplicon1.KC186730
SYHRLRDFIL
>C.MW.09.4030_CSF_Visit1_amplicon28.KC187550
SYHRLRDLIL
>C.MW.09.4031_CSF_Visit1_amplicon14.KC187665
CYHRLRDFVL
>C.MW.09.4032_CSF_Visit1_amplicon11.KC187376
SYHQLRDFIL
>C.MW.09.4034_Plasma_Visit1_amplicon20.KC186377
SYHRLRDCIL
>C.MW.09.4036_Plasma_Visit1_amplicon22.KC187723
SYHRLRDFLL
>C.MW.09.4037_CSF_Visit1_amplicon10.KC186458
CYHQLRDFIL
>C.MW.09.4039_Plasma_Visit1_amplicon12.KC187620
SYHRLRDFLL
>C.MW.09.4041_CSF_Visit_1_amplicon1.KC186388
SYHRLRDFLL
>C.MW.09.4045_Plasma_Visit1_amplicon14.KC187049
SYHRLRDLIL
>C.MW.09.4046_CSF_Visit1_amplicon2.KC187073
SYHRLRDFIL
>C.MW.09.4048_CSF_Visit1_amplicon4a.KC186320
SYHRLRDFVL
>C.MW.09.4049_Plasma_Visit1_amplicon16.KC187482
LYHRLTDLIL
>C.MW.09.4050_CSF_Visit1_amplicon7a.KC186143
CYHQLRDFIL
>C.MW.09.703010256_CH256.w96.KC156214
SYHRLRDFIL
>C.MW.09.CH1064.PL.080409.A2.08.KY111994
SYHRLRDFLL
>C.MW.09.DEMC09MW006.KP109523
SYHRLRDFIL
>C.MW.09.DEMC09MW007.KP109524
SYRHLRDFIL
>C.MW.09.DEMC09MW008.KP109525
SYHRLRDFIL
>C.MW.09.DEMC09MW009.KP109526
SYRQLRDFIL
>C.MW.09.DEMC09MW010.KP109527
SYHHLRDFIL
>C.MW.10.052_1168_I_A2.KC634109
SYHRLRDFIL
>C.MW.10.3032_CSF_Visit_1_amplicon1.KC187500
SYHLLRDFIL
>C.MW.10.3036_CSF_Visit_1_amplicon19.KC187630
SYHRLRDFIL
>C.MW.10.3037_CSF_Visit_1_amplicon10.KC186203
SYHRLRDCIL
>C.MW.10.3040_CSF_Visit_1_amplicon1.KC187280
SYHRLRDLLL
>C.MW.10.4055_CSF_Visit1_amplicon17.KC187249
LYRRLRDFIL
>C.MW.10.4056_Plasma_Visit1_amplicon12.KC186594
SYHRLRDFIL
>C.MW.10.4058_CSF_Visit1_amplicon15.KC186169
CYRRLGDFIL
>C.MW.10.4059_CSF_Visit1_amplicon15.KC186502
SYHRLRDFIL
>C.MW.10.4061_Plasma_Visit1_amplicon21.KC186446
SYHQLRDFIL
>C.MW.11.052_2173_P_A2.KT896551
SCHRLRDFIL
>C.MW.11.703011244.3.d0847.ipe015.3.13.MF500628
SYHRLRDFIL
>C.MW.11.CH0694_3_d1009_ipe018_15_49.MG898649
SYHRLRDLLL
>C.MW.12.CH1754.3.d0832.ipe021_15.20.MF502153
SYHRLRDFIL
>C.MW.13.CH1012_3_d1655_ipe017_180_10.MG899863
SYHRLRDLLL
>C.MW.14.703010505_w323_3.MF353063
LYHRLRDFIS
>C.MW.93.93MW_965.AY713413
SYHQLRDFIL
>C.MW.96.C007_1E12_2B.HM638662
SYHRLRDLIL
>C.MW.96.C009_B8_3B.HM638713
LYHQLRDFIL
>C.MW.96.C011_B9_3B.HM638770
SYHRLRDFIL
>C.MW.96.C012_F12_3S.HM638803
SYHRLRDFIL
>C.MW.96.C018_E8_3S.HM638848
SYHQLRDFIL
>C.MW.96.C019_E1_3S.HM638911
SYHQLRDFIL
>C.MW.96.C030_F8.KC894126
SYHRLRDFIL
>C.MW.96.C034_B2.KC894127
SYHQLRDFIL
>C.MW.96.C047_E10_2S.HM638986
SYHRLRDFIL
>C.MW.96.C047_H7_3B.KC894128
SYHRLRDFIL
>C.MW.96.C059_2B3.KC863127
SYHQLRDFIL
>C.MW.96.C061_D6.KC894129
SYHRLRDFIL
>C.MW.96.C070_D9_2S.HM639015
SYHRLRDFIL
>C.MW.96.C083C8_3B.HM639114
SYHRLRDFIL
>C.MW.96.C083_B7_3B.KC894130
SYHRLRDFIL
>C.MW.96.C111_G3_3S.HM639196
SYHRLRDLLL
>C.MW.96.C111_H2.KC894132
SYHRLRDLLL
>C.MW.96.C113_E6_2S.HM639260
LYHRLTDFLL
>C.MW.96.C120_3D3.KC863183
SYHRLRDFIL
>C.MW.x.BF1677F2_613a.HM215361
SYHRLRDFLL
>C.MW.x.BF942_218d.HM215362
SYHQLRDFIL
>C.NG.10.10NG020523.KX389612
SYHRLRDFIL
>C.NP.00.11NP115.KU341731
SYHRLRDFIS
>C.NP.07.11NP091.KU341730
CYHRLRDLIS
>C.NP.08.11NP004.KU341722
SYHRLRDFIS
>C.NP.08.11NP084.KU341728
SYHRLRDLIS
>C.NP.09.11NP076.KU341726
SYHRLRDFIS
>C.NP.10.11NP065.KU341725
SYHRLRDFIS
>C.NP.11.11NP003.KJ158421
SYHRLRDFIL
>C.NP.11.11NP007.KJ158423
CYHRLTDLIS
>C.NP.11.11NP008.KJ158424
SYHRLRDFIL
>C.NP.11.11NP010.KJ158425
SYHRLRDFIL
>C.NP.11.11NP014.KU341723
SYRRLRDFIS
>C.NP.11.11NP015.KJ541837
SYHRLRNFVL
>C.NP.11.11NP016.KU341724
SYHRLRDLIS
>C.NP.11.11NP028.KJ158428
SYHRLRDLIL
>C.NP.11.11NP041.KJ158430
SYRHLRDLLS
>C.NP.11.11NP068.KJ158433
SYHRLRDFIL
>C.NP.11.11NP069.KJ158434
SYHRLRDLIL
>C.NP.11.11NP071.KJ541839
SYHRLRDFIS
>C.NP.11.11NP074.KJ541840
TYPRLRDFIS
>C.NP.11.11NP075.KJ541841
SYHRLRDFIL
>C.NP.11.11NP080.KJ158435
SYHRLRDFIL
>C.NP.11.11NP082.KJ541844
SYHRLRDFIS
>C.NP.11.11NP092.KJ158438
SYHRLRDLIL
>C.NP.11.11NP093.KJ158439
SYHRLRDLIL
>C.NP.11.11NP095.KJ541846
LYHQLRNSIL
>C.NP.11.11NP102.KJ158440
CYHRLRDFIL
>C.NP.11.11NP104.KJ541848
SYHRLRDFIL
>C.NP.11.11NP107.KJ541849
SYHRLRDFIL
>C.PK.14.DEMC14PK009.KU749412
LYHRLRDLLL
>C.SE.03.004ZM.MF373126
SNHRLRDFIL
>C.SE.04.006CD.MF373128
SYHRLRDFIL
>C.SE.05.010BI.MF373131
SYRRLRDLLL
>C.SE.05.011BI.MF373132
SYHRLRDLLL
>C.SE.06.013ET.MF373134
SYHRLRDLIL
>C.SE.06.014ET.MF373135
SYHRLRDFIL
>C.SE.06.016SE.MF373136
SYHRLRDFIL
>C.SE.06.017BI.MF373137
SYRRLRDLIL
>C.SE.06.018SE.MF373138
CYHRLRDLLL
>C.SE.06.019KE.MF373139
LYHRLRDLLL
>C.SE.06.SE600516.KP411839
CYHQLRTFIL
>C.SE.07.SE600108.KP411830
SYHRLRDLLL
>C.SE.07.SE600119.KP411831
SYHRLRDFIL
>C.SE.07.SE600122.KP411832
SYHHLRDFIL
>C.SE.08.SE600210.KP411833
CYRRLRDLVL
>C.SE.08.SE600213.KP411834
SSHRWRDLFW
>C.SE.09.031ER.MF373145
SYRQLRDLIL
>C.SE.09.033ET.MF373146
SYRRLKDLLL
>C.SE.09.035ZA.MF373148
SYHRLRDLVL
>C.SE.09.SE600314.KP411836
SYHQLRDFIL
>C.SE.10.041SE.MF373152
SYRRLRDLIL
>C.SE.10.043SE.MF373154
SYRRLRDLLS
>C.SE.10.SE600412.KP411837
SYRRLRDLLL
>C.SE.11.053SE.MF373156
SYRQLRDFLL
>C.SE.11.054ET.MF373157
SYQRLRDCIL
>C.SE.11.055ER.MF373158
SYHRLRDFIL
>C.SE.11.056IT.MF373159
CYRRLRDLLL
>C.SE.11.061SO.MF373164
SYHRLRDLIL
>C.SE.11.062ZA.MF373165
SYHRLRDFIL
>C.SE.11.063BI.MF373166
SYHHLRDLLL
>C.SE.12.066SE.MF373169
SYHRLRDLIS
>C.SE.12.067SE.MF373170
SYHRLRDLLL
>C.SE.12.068SE.MF373171
SYHRLRDLLL
>C.SE.12.072SO.MF373175
SYRRLRDLLL
>C.SE.12.073NP.MF373176
SYHRLRDFIL
>C.SE.12.074SE.MF373177
SYRRLRDLIL
>C.SE.12.075ZA.MF373178
LYHQLRDFTL
>C.SE.12.076SO.MF373179
SLLHLRDLIE
>C.SE.13.085BI.MF373187
SYHRLRDLLL
>C.SE.13.090ET.MF373192
SYHRLRDLLL
>C.SE.13.SE600311.KP411835
SYRGWRDLFL
>C.SE.14.091SE.MF373193
CYHQLRDFTL
>C.SE.14.095CD.MF373197
SYHRLRDCIL
>C.SE.14.096SE.MF373198
SYRQLRDLLL
>C.SE.14.097SO.MF373199
SYRHLRDFIL
>C.SE.15.100ET.MF373202
SYHRLRDLLL
>C.SN.90.90SE_364.AY713416
SYRRLRDFIL
>C.SN.96.5056135.MH705137
SYHQLRDFIL
>C.SO.89.89SM_145.AY713415
SYHRLRDFIL
>C.TH.x.PWJ_0513_39.HM215433
CYHRLRDFIL
>C.TZ.00.142_F3_B1.HQ659585
SYRQLRDFIL
>C.TZ.00.234_F1_1.HQ697934
SYHRLRDFIL
>C.TZ.00.390_F1_B7.HQ697983
SYHRLRDFIL
>C.TZ.00.410_F2_7.HQ698009
SYHQLRDFIL
>C.TZ.01.304_F2_1_11.HM215286
SYHRLRDFIL
>C.TZ.01.346_F4_D2_12.HM215302
SYRRLRDFIL
>C.TZ.01.556_F2_3_25.HM215317
SYHRLRDFIL
>C.TZ.01.569_F1_37_10.HM215318
CYHRLRDFIL
>C.TZ.01.98_F4_H5_13.HM215354
SYHRLRDFIL
>C.TZ.01.A125.AY253304
SYHRLRDFIL
>C.TZ.01.A207.AY253307
SYHRLRDCIL
>C.TZ.01.A246.AY253308
CYHRLTDFIS
>C.TZ.01.A260.AY253310
CYHRLRDFIL
>C.TZ.01.A301.AY253312
SYHQLRDFIL
>C.TZ.01.A388.AY253317
SYHQLRDFIL
>C.TZ.01.A93.AY253303
SYHRLRDFIL
>C.TZ.01.BD16_10.AY253320
SYHRLRDFLL
>C.TZ.01.BD22_11.AY253321
SYHRLRDFIL
>C.TZ.01.BD39_8.AY253313
CYHLLRDFIL
>C.TZ.01.BD9_11.AY253322
CYHQLRDFIL
>C.TZ.02.CO178.AY734556
SYHRLRDFIL
>C.TZ.02.CO3056.AY734550
SYHRLRDFIL
>C.TZ.02.CO328.AY734551
SYHRLRDFIL
>C.TZ.02.CO3305.AY734558
SYHLLRDFIL
>C.TZ.02.CO6130.AY734559
LYHRLRDFIW
>C.TZ.02.CO6721.AY734560
SYHLLRDFIL
>C.TZ.03.CO0077V1.KX907339
SYHRLRDFIL
>C.TZ.03.CO0921V2.KX907356
SYHRLRDFIL
>C.TZ.03.CO0984V2.KX907358
SYHRLRDFIL
>C.TZ.03.CO3873V1.KX907388
SYHQLRDFIL
>C.TZ.03.CO6471V1.KX907407
CYHRLRDLIL
>C.TZ.03.CO6838V1.KX907424
SYHQLRDFIL
>C.TZ.03.CO6854V1.KX907426
SYHLLGDFIL
>C.TZ.03.CO6980V0.KX907433
LYHHLRDFIL
>C.TZ.04.CO0041V3.KX907337
SYHRLXDFIL
>C.TZ.04.CO0377V4.KX907345
SYHRLRDLLL
>C.TZ.04.CO3728V2.KX907384
SYHRLRDFIL
>C.TZ.04.CO3979V3.KX907392
CYHRLRDFIL
>C.TZ.04.CO6033V4.KX907394
SYHQLRDFIL
>C.TZ.04.CO6040V4.KX907395
SYHRLRDFIL
>C.TZ.04.CO6322V4.KX907405
SYHRLRDFIL
>C.TZ.04.CO6631V3.KX907413
SYRQLRDFIL
>C.TZ.04.CO6644V2.KX907415
LYHRLRDFTL
>C.TZ.04.CO6812V3.KX907422
SYHRLRDFIL
>C.TZ.05.CO0053V5.KX907338
SYHQLRDLIL
>C.TZ.05.CO0933V4.KX907357
SYHRLRDFIL
>C.TZ.05.CO3063V5.KX907363
SYHRLRDLIL
>C.TZ.05.CO3168V4.KX907366
SYHRLRDFIL
>C.TZ.05.CO3426V5.KX907374
SYRRLRDLIL
>C.TZ.05.CO3637V5.KX907380
SYHHLRDFIL
>C.TZ.05.CO3672V4.KX907382
SYHRLRDFIL
>C.TZ.05.CO3800V5.KX907385
SYHLLRDFIL
>C.TZ.05.CO6106V5.KX907398
SYHHLRDFIL
>C.TZ.05.CO6647V5.KX907416
SYHRLRDLLL
>C.TZ.06.CO3278V6.KX907368
SYHRLRDFIL
>C.TZ.06.CO3440V7.KX907375
SYHRLRDFIL
>C.TZ.06.CO3892V6.KX907390
CYRLLIDFIL
>C.TZ.06.CO3969V6.KX907391
SYHQLRDFIL
>C.TZ.06.CO6022V7.KX907393
CYHRLRDLIL
>C.TZ.06.CO6139V7.KX907399
CYHRLRDLIL
>C.TZ.06.CO6146V7.KX907400
SYHRLRDFTL
>C.TZ.06.CO6847V7.KX907425
CYHRLRDFTL
>C.TZ.06.CO6911V7.KX907428
SYHRLRDFIL
>C.TZ.08.707010457_CH457.w8.KC156220
SYHRLRDFTL
>C.TZ.08.707010562_G9.HQ615976
CYHRLRDLLL
>C.TZ.97.97TZ04.AF361874
SYHRLRDFIL
>C.TZ.97.97TZ05.AF361875
SYRRLRDFIL
>C.TZ.98.98TZ013.AF286234
SYHRLRDFIL
>C.TZ.98.98TZ017.AF286235
SYHRLRDFIL
>C.UG.90.UG268A2.L22948
SYRRLRDLLL
>C.US.05.p07Jenv48.EU663619
SYHRLRDFIL
>C.US.11.17TB4_4G8.KF526226
SYRRLRDLIL
>C.US.14.M0118v1d14_5M04_C5.KT982201
SYHRLRDCIL
>C.US.98.98US_MSC3018.AY444800
LYHRLRDLIL
>C.US.98.98US_MSC5016.AY444801
SYHQLRDFIL
>C.US.x.V2537TOB8U.GU728173
SYHRLRDLLL
>C.UY.01.TRA3011.AY563169
SYHRLRDLIL
>C.YE.02.02YE511.AY795906
SYHRLRDFTL
>C.ZA.00.00ZAPCP1.AY529667
SYHRLRDFIL
>C.ZA.00.1069MB.AY838567
SYHRLRDFIS
>C.ZA.00.1119MB.AY463229
SYHRLRDFIL
>C.ZA.00.1134MB.AY463217
SYHQLRDFIL
>C.ZA.00.1157M3M.AY585266
SYHQLRDFIL
>C.ZA.00.1162MB.AY463224
SYHQLRNFIL
>C.ZA.00.1165MB.AY463230
SYQRLRDFIL
>C.ZA.00.1168MB.AY463231
SYHQLRDFIL
>C.ZA.00.1170MB.AY463225
SYHQLRNFIL
>C.ZA.00.1171MB.AY463232
SYHRLRDFIS
>C.ZA.00.1176MB.AY463218
SYHQLRDFTL
>C.ZA.00.1178MB.AY463233
SYHQLRDFIL
>C.ZA.00.1184MB.AY838566
SYHRLRDFIL
>C.ZA.00.1189MB.AY838565
SYHQLRDFIL
>C.ZA.00.1192M3M.AY463219
SYHLLRDFIL
>C.ZA.00.1195MB.AY463220
SYHRLRDFIL
>C.ZA.00.1197MB.AY463234
SYHQLRDFIL
>C.ZA.00.1210MB.AY463221
SYHQLRNFIL
>C.ZA.00.1214MB.AY463236
SYRQLRDFIL
>C.ZA.00.1217MB.AY463226
SYHQLRDFIL
>C.ZA.00.1225MB.AY463227
SYHQLRDFIL
>C.ZA.00.1228MB.AY463222
SYHQLRNFIL
>C.ZA.00.CM1_N1.JX845606
SYHRLRDFIL
>C.ZA.00.CM2_E1.JX845587
SYHRLRDFIS
>C.ZA.00.CM3_M11.JX845593
SYRQLRDFIL
>C.ZA.00.CM5_A1.JX845611
SYHQLRDFIL
>C.ZA.00.CP4_L2.JX845600
SYHRLRDLIS
>C.ZA.00.Du151_May00_16.KF146947
SYHRLRDLIL
>C.ZA.00.J112MA.AY838568
SYHRLRDFIL
>C.ZA.00.J38MA.AY463228
SYHHLRDFIL
>C.ZA.00.TM20_13.EU161645
SYHRLRDFIL
>C.ZA.01.01ZADU36_5.FJ846632
SYHHLRDFIL
>C.ZA.01.01ZARP1.AY529666
SYHQLRDFIL
>C.ZA.01.01ZATM18b.AY529672
SYHRLRDFIL
>C.ZA.01.01ZATM45.AY228557
SYHRLRDFIS
>C.ZA.01.2004MB.AY463235
CYRRLRDLLL
>C.ZA.01.2134MB.AY463237
SYRRLRDCIL
>C.ZA.01.C.ZA.01.Du114_B1.KC863203
SYHRLRDCIL
>C.ZA.01.J54Ma.AY463223
SYHQLRNFIL
>C.ZA.02.02ZAPS001MB1.DQ275648
SYRRLRVFIL
>C.ZA.02.02ZAPS005MB1.DQ351235
SYHRLRDFIL
>C.ZA.02.02ZAPS006MB1.DQ351220
CYHRLRDFIL
>C.ZA.02.02ZAPS008MB1.DQ275647
SYHRLRDCIL
>C.ZA.02.02ZAPS013MB1.DQ351222
SYHQLRNFIL
>C.ZA.02.02ZAPS014MB1.DQ351218
SYHQLRDFIL
>C.ZA.02.02ZAPS015MB1.DQ369995
SYHRLRGFIL
>C.ZA.02.RP4.DQ447270
SYHRLRDLIL
>C.ZA.02.RP6.DQ447269
SYHRLRDFIL
>C.ZA.03.03ZAPS017MB1.DQ351224
IYHQLRDFIL
>C.ZA.03.03ZAPS020MB1.DQ275653
SYHRLRDFIL
>C.ZA.03.03ZAPS021MB1.DQ369978
SYHQLRNFIL
>C.ZA.03.03ZAPS023MB1.DQ351225
GYHQLRDFTL
>C.ZA.03.03ZAPS024MB1.DQ396367
SYHQLRDLIL
>C.ZA.03.03ZAPS025MB1.DQ351226
SYHRLRDLIS
>C.ZA.03.03ZAPS026MB1.DQ369985
SYHRLRDFIL
>C.ZA.03.03ZAPS027MB1.DQ351223
SYHQLRDFIL
>C.ZA.03.03ZAPS030MB1.DQ369996
SYHRLRDLIL
>C.ZA.03.03ZAPS032MB1.DQ445633
SYHHLRDFIL
>C.ZA.03.03ZAPS034MB1.DQ369979
CYHQLRDFIL
>C.ZA.03.03ZAPS042MB1.DQ369977
SYHQLRDFIL
>C.ZA.03.03ZAPS043MB1.DQ351227
SYHRLRDCIL
>C.ZA.03.03ZAPS044MB1.DQ396384
CYHQLRDFIL
>C.ZA.03.03ZAPS046MB1.DQ369984
SYHLLRDFTL
>C.ZA.03.03ZAPS048MB1.DQ396364
SYHRLRDFIL
>C.ZA.03.03ZAPS049MB1.DQ369986
SYHRLRDFIL
>C.ZA.03.03ZAPS050MB1.DQ369980
LYHRLRDFIL
>C.ZA.03.03ZAPS051MB1.DQ396385
SYHQLRDFIL
>C.ZA.03.03ZAPS052MB1.DQ369987
SYHHLRDFIL
>C.ZA.03.03ZAPS054MB2.DQ369988
SYHQLRDFIL
>C.ZA.03.03ZAPS055MB1.DQ396373
SYHRLRDFIL
>C.ZA.03.03ZAPS056MB1.DQ396374
SYHQLKTFIL
>C.ZA.03.03ZAPS057MB2.DQ369989
SYHRLRDCIS
>C.ZA.03.03ZAPS063MB1.DQ396388
SYHRLRDFTL
>C.ZA.03.03ZAPS066MB2.DQ396375
SYHQLRDFIL
>C.ZA.03.03ZAPS067MB2.DQ396389
SHHQLRDFIL
>C.ZA.03.03ZAPS071MB1.DQ396376
SYHQLRDFIL
>C.ZA.03.03ZAPS073MB1.DQ275649
SYHRLRDFIL
>C.ZA.03.03ZAPS074MB2.DQ351228
SYHRLRDFIL
>C.ZA.03.03ZAPS077B1.DQ093591
SYHQLRNFIL
>C.ZA.03.03ZAPS079B1.DQ093592
SYHQLRDFIL
>C.ZA.03.03ZAPS081MB1.DQ351219
SYHRLRDFIL
>C.ZA.03.03ZAPS083MB1.DQ351229
SYHQLRDFIL
>C.ZA.03.03ZAPS086MB1.DQ275654
CYHQLRDFIL
>C.ZA.03.03ZAPS088MB1.DQ275651
CYHQLRDFIL
>C.ZA.03.03ZAPS089MB1.DQ351216
SYHQLRDFIL
>C.ZA.03.03ZAPS091MB1.DQ275645
SYHRLRDCIL
>C.ZA.03.03ZAPS094MB1.DQ396377
SYHQLRNFIL
>C.ZA.03.03ZAPS095MB1.DQ275652
SYHQLRNFTL
>C.ZA.03.03ZAPS097MB1.DQ351230
SYHQLRDFIL
>C.ZA.03.03ZAPS099MB1.DQ275655
NYHLLRDFIL
>C.ZA.03.03ZAPS103MB2.DQ275656
SYHRLRDFIL
>C.ZA.03.03ZAPS104MB1.DQ369990
SYHQLRDFIL
>C.ZA.03.03ZAPS105MB2.DQ445632
CYHQLRDFIL
>C.ZA.03.03ZAPS108MB1.DQ396378
SYHHLRDFIL
>C.ZA.03.03ZAPS112MB2.DQ396386
SYHQLRDFIL
>C.ZA.03.03ZAPS113MB2.DQ396365
SYHRLRDFIL
>C.ZA.03.03ZAPS116MB1.DQ445635
SYHRLRDFIS
>C.ZA.03.03ZAPS118MB1.DQ396368
SYHQLRDFIL
>C.ZA.03.03ZAPS122MB1.DQ396370
SYHRLRDLIL
>C.ZA.03.03ZAPS123MB1.DQ396369
SYHQLRDFIL
>C.ZA.03.03ZAPS124MB1.DQ369976
CYHRLRDFIL
>C.ZA.03.03ZAPS125MB1.DQ396390
SYHLLRDFIL
>C.ZA.03.03ZAPS126MB1.DQ275657
SYHQLRDFTL
>C.ZA.03.03ZAPS128MB1.DQ275643
SYHQLRDFIL
>C.ZA.03.03ZAPS130MB1.DQ275658
SYHRLRDFIL
>C.ZA.03.03ZAPS131MB1.DQ396380
SYHRLRDFIL
>C.ZA.03.03ZAPS133MB1.DQ275646
SYHQLRDFIL
>C.ZA.03.03ZAPS136MB1.DQ351231
SYHRLRDFIL
>C.ZA.03.03ZAPS140MB1.DQ369981
SYHHLRDFIL
>C.ZA.03.03ZAPS143MB1.DQ396391
SYHLLRDFIL
>C.ZA.03.03ZAPS151MB1.DQ396392
SYHRLRDFIL
>C.ZA.03.03ZAPS152MB1.DQ396399
SYHQLRDFIL
>C.ZA.03.03ZAPS155MB1.DQ396371
SYHHLRDFIL
>C.ZA.03.03ZASK005B2.DQ011175
SYHQLRNFIL
>C.ZA.03.03ZASK006B2.AY878056
SYHQLRDFIL
>C.ZA.03.03ZASK010B2.DQ164104
SYHQLRDFIL
>C.ZA.03.03ZASK011B2.AY901965
SYHQLRDFIL
>C.ZA.03.03ZASK013B2.DQ275660
SYHLLRDFIL
>C.ZA.03.03ZASK016MB2.DQ351233
SYHRLRDFIL
>C.ZA.03.03ZASK019B2.AY878063
SYHQLRDFIL
>C.ZA.03.03ZASK020B2.AY878064
CYHLLRDFIS
>C.ZA.03.03ZASK026B2.DQ011165
CYHRLRDFIL
>C.ZA.03.03ZASK034B1.AY878065
SYHRLRDCIL
>C.ZA.03.03ZASK036B1.AY901966
LYHRLRDCIL
>C.ZA.03.03ZASK039B2.AY878068
SYRQLRTFIL
>C.ZA.03.03ZASK042B2.AY878069
SYHQLRDFIL
>C.ZA.03.03ZASK058B2.AY901967
SYHQLRDFIL
>C.ZA.03.03ZASK061B1.AY901968
SYHQLRDFIL
>C.ZA.03.03ZASK062B1.DQ164113
CYHRLRDFIL
>C.ZA.03.03ZASK066B1.AY901969
SYHHLRDLLL
>C.ZA.03.03ZASK067B1.DQ275642
SYHQLRDFIL
>C.ZA.03.03ZASK072B1.DQ093593
SYHQLRNFIL
>C.ZA.03.03ZASK073B1.AY901970
SYRQLRDFIL
>C.ZA.03.03ZASK076B1.AY901975
SYHLLRDFIL
>C.ZA.03.03ZASK078B1.AY901971
SYHRLRDFIS
>C.ZA.03.03ZASK084B1.AY901981
LYHRLRDCTL
>C.ZA.03.03ZASK092B1.AY878057
SYHQLRDFIL
>C.ZA.03.03ZASK094B1.AY878070
SYHHLRDLLL
>C.ZA.03.03ZASK097B1.AY878060
CYHLLRDFIL
>C.ZA.03.03ZASK098B1.AY878061
LYHRLRDFML
>C.ZA.03.03ZASK103B1.DQ164106
SYHRLRDFIL
>C.ZA.03.03ZASK104B1.DQ396395
SYHLLRDFIL
>C.ZA.03.03ZASK107B1.DQ056410
SYHRLRDFIL
>C.ZA.03.03ZASK110B1.DQ056411
SYHLLRDFIL
>C.ZA.03.03ZASK111B1.DQ056404
SYHRLRDFIL
>C.ZA.03.03ZASK113B1.DQ351237
SYHQLRDFIL
>C.ZA.03.03ZASK117B1.DQ056408
CYHRLRDFIL
>C.ZA.03.03ZASK118B1.DQ011169
SYHQLRNLIL
>C.ZA.03.03ZASK120B1.DQ011176
CYHQLRDFIL
>C.ZA.03.03ZASK211B1.DQ093601
SYHQLRDFIL
>C.ZA.03.03ZASK212B1.DQ093596
SYHRLRDFIL
>C.ZA.03.03ZASK213B1.DQ093607
SYHRLRDLIL
>C.ZA.03.03ZASK215M6W.DQ275661
SYHQLRDFIL
>C.ZA.03.03ZASK223B1.DQ093597
SYHRLRDFIL
>C.ZA.03.03ZASK224MB1.DQ275664
SYHLLRDFIL
>C.ZA.03.03ZASK226B1.DQ164108
SYHRLRDFIL
>C.ZA.03.03ZASK232B1.DQ093589
SYHLLRDCTL
>C.ZA.03.03ZASK233B1.DQ351234
CYRRLRDFIL
>C.ZA.03.04ZAPS194MB1.DQ275650
SYHRLRDFIL
>C.ZA.03.04ZASK082B1.AY901972
SYHRLRDCIL
>C.ZA.03.503_14197_T1.KT183301
SYRQLRDFIL
>C.ZA.03.C.ZA.x.Du246_B3.KC863229
SYHRLRDFIL
>C.ZA.03.C.x.03.Du10_F1.KC863250
SYHRLRDFIL
>C.ZA.03.SK023B2.AY772690
LYRQLRDCIL
>C.ZA.03.SK029B2.AY772691
SYHRLRDFIL
>C.ZA.03.SK033B2.AY772692
SYHRLRDSIL
>C.ZA.03.SK040B1.AY703908
CYHQLRTFIL
>C.ZA.03.SK041B1.AY772693
SYHRLRDFIL
>C.ZA.03.SK043B1.AY772700
SYHRLRDFIL
>C.ZA.03.SK065B1.AY772694
IYHRLRDFIL
>C.ZA.03.SK091B1.AY772701
SYHQLRDFIL
>C.ZA.03.SK112B1.AY772695
SYHHLRDFIL
>C.ZA.03.SK116B1.AY772696
SYHQLRDFIL
>C.ZA.04.04ZAPS157MB1.DQ351232
SYHRLRDFTL
>C.ZA.04.04ZAPS160B1.DQ164107
SYHQLRNFIL
>C.ZA.04.04ZAPS161B1.DQ164115
LYHQLRDFTL
>C.ZA.04.04ZAPS165MB1.DQ351221
SYHQLRDFIL
>C.ZA.04.04ZAPS168B1.DQ164121
SYHRLRDFIL
>C.ZA.04.04ZAPS169MB1.DQ396393
SYHRLRDFIL
>C.ZA.04.04ZAPS172MB1.DQ275659
SYHHLRDFIL
>C.ZA.04.04ZAPS177MB1.DQ396394
SYHRLRDFLL
>C.ZA.04.04ZAPS188B1.DQ164122
SYHRLRDFIL
>C.ZA.04.04ZAPS189B1.DQ164117
SYHQLRDFIL
>C.ZA.04.04ZAPS190B1.DQ093602
SYHRLRDFIL
>C.ZA.04.04ZAPS195B1.DQ164118
SYHRLRDFIL
>C.ZA.04.04ZAPS197MB1.DQ369997
SYHRLRDFIL
>C.ZA.04.04ZAPS198MB1.DQ445637
SYHRLRDFIL
>C.ZA.04.04ZAPS199B1.DQ164110
SYHHLRDFVL
>C.ZA.04.04ZAPS202B1.DQ093598
SYHRLRDFIL
>C.ZA.04.04ZAPS205B1.DQ093599
SYHRLRDLLS
>C.ZA.04.04ZAPS206B1.DQ164126
LYQRLRDFIL
>C.ZA.04.04ZAPS214B1.DQ093588
SYHQLRDFIL
>C.ZA.04.04ZAPS216B1.DQ093600
SYHQLRDFIL
>C.ZA.04.04ZAPS217B1.DQ164119
LYHHLRDFIL
>C.ZA.04.04ZASK031B2.AY901974
SYHRLRDFIL
>C.ZA.04.04ZASK083B2.DQ093585
SYHLLRNFIL
>C.ZA.04.04ZASK127B1.DQ011172
SYHLLRDFIL
>C.ZA.04.04ZASK128B1.DQ093586
SYHRLRDFIL
>C.ZA.04.04ZASK131B1.DQ056412
SYHQLRDFIL
>C.ZA.04.04ZASK132B1.DQ093594
SYHQLRDFIL
>C.ZA.04.04ZASK135B1.DQ011166
SYRHLRDFIL
>C.ZA.04.04ZASK136B1.DQ011177
SYHRLRDFIL
>C.ZA.04.04ZASK139B1.AY878072
SYRQLRNFIL
>C.ZA.04.04ZASK142B1.DQ011167
LYHHLRDFIL
>C.ZA.04.04ZASK145B1.AY901976
SYHQLRDFIL
>C.ZA.04.04ZASK146.AY772699
SYHRLRDFIL
>C.ZA.04.04ZASK147B1.DQ164114
SYHHLRDFIL
>C.ZA.04.04ZASK148B1.DQ093590
SYHQLRDFIL
>C.ZA.04.04ZASK150B1.DQ011178
LYHQLRDFIL
>C.ZA.04.04ZASK151B1.AY901977
SYHLLRDCIL
>C.ZA.04.04ZASK154B1.AY878071
SYHQLRNFIL
>C.ZA.04.04ZASK155B1.AY901978
SYHQLRDFIL
>C.ZA.04.04ZASK156B1.DQ011171
SYHRLRDLLL
>C.ZA.04.04ZASK159B1.DQ011179
SYHRLRDFIL
>C.ZA.04.04ZASK160B1.DQ011173
CYHQLRDFIL
>C.ZA.04.04ZASK161B1.DQ011170
SYHQLRDFIL
>C.ZA.04.04ZASK163B1.AY901979
SYHQLRDFIL
>C.ZA.04.04ZASK164B1.DQ056405
SYHQLRDFIL
>C.ZA.04.04ZASK165B1.DQ396387
SYHRLRDFIL
>C.ZA.04.04ZASK167B1.DQ164127
SYHRLRDFIL
>C.ZA.04.04ZASK168B1.AY878058
SYHQLRNFIL
>C.ZA.04.04ZASK169B1.DQ396381
SYHRLRDFIL
>C.ZA.04.04ZASK170B1.DQ093595
SYHRLRDFIL
>C.ZA.04.04ZASK171B1.DQ351217
SYHRLRDFIL
>C.ZA.04.04ZASK173B1.DQ093604
SYHRLRDLTL
>C.ZA.04.04ZASK174B1.AY901980
SYHRLRDFIL
>C.ZA.04.04ZASK175B1.DQ164129
SYRQLRDFIL
>C.ZA.04.04ZASK176B1.DQ056416
SYHRLRDFIL
>C.ZA.04.04ZASK178B1.DQ093587
SYHQLRNFTL
>C.ZA.04.04ZASK180B1.AY878059
SYHLLRDFIL
>C.ZA.04.04ZASK181B1.AY878062
CYHRLRDFIL
>C.ZA.04.04ZASK182B1.AY878054
LYHQLRDFIL
>C.ZA.04.04ZASK183B1.AY878055
SYHQLRDFTL
>C.ZA.04.04ZASK184B1.DQ056418
SYHRLRDFIL
>C.ZA.04.04ZASK185B1.DQ011174
SYHQLRNFIL
>C.ZA.04.04ZASK190B1.DQ056409
SYHHLRDFIL
>C.ZA.04.04ZASK191B1.DQ369993
SYHRLRDLIL
>C.ZA.04.04ZASK192B1.DQ396382
SYHQLRDFVL
>C.ZA.04.04ZASK193B1.DQ396396
SYHQLRDFIL
>C.ZA.04.04ZASK196B1.DQ056413
SYHRLRDFIL
>C.ZA.04.04ZASK200B1.DQ396383
SYHLLRDFIL
>C.ZA.04.04ZASK201B1.DQ396397
SYHRLRDFIL
>C.ZA.04.04ZASK202B1.DQ011180
SYHRLRDFIL
>C.ZA.04.04ZASK204B1.DQ056414
SYHRLRDFIL
>C.ZA.04.04ZASK206B1.DQ056415
SYHRLRDLIL
>C.ZA.04.04ZASK208B1.DQ056406
SYHHLRDFIL
>C.ZA.04.04ZASK217B1.DQ056417
CYHRLRDLTL
>C.ZA.04.04ZASK234B1.DQ093605
SYHRLRDFLL
>C.ZA.04.CAP30_5w_F4.GQ999973
SYHRLRDFIL
>C.ZA.04.CAP61_8w_F3.GQ999975
SYHRLRDCIS
>C.ZA.04.SK134B1.AY703909
SHHRLRDFIL
>C.ZA.04.SK140B1.AY901973
SYHHLRDFIL
>C.ZA.04.SK143B1.AY703910
SYHLLRDFIL
>C.ZA.04.SK144B1.AY703911
SYHRLRDLLS
>C.ZA.05.05ZAFV11.DQ382369
SYHQLRDFVL
>C.ZA.05.05ZAFV12.DQ382370
SYHRLRDFIL
>C.ZA.05.05ZAFV13.DQ382371
CYHQLRDFIL
>C.ZA.05.05ZAFV14.DQ382372
CYHRLRDFIL
>C.ZA.05.05ZAFV15.DQ382373
SYRQLRDFIL
>C.ZA.05.05ZAFV20.DQ382374
SYHRLRDFTL
>C.ZA.05.05ZAFV22.DQ382375
SYHRLRDFIL
>C.ZA.05.05ZAFV23.DQ382376
SYHRLRDFIL
>C.ZA.05.05ZAFV25.DQ382377
CYHRLRDFIL
>C.ZA.05.05ZAFV26.DQ382378
SYHQLRSFIL
>C.ZA.05.05ZAFV27.DQ382379
SYHLLRDFIL
>C.ZA.05.05ZAFV28.DQ382380
SYHRLRDFIL
>C.ZA.05.05ZAFV2.DQ382361
SYHLLRDFIL
>C.ZA.05.05ZAFV3.DQ382362
SYHRLRDFIL
>C.ZA.05.05ZAFV5.DQ382363
SYHRLRDFIL
>C.ZA.05.05ZAFV6.DQ382364
SYHRLRDLIL
>C.ZA.05.05ZAFV7.DQ382365
SYHLLRDFIL
>C.ZA.05.05ZAFV8.DQ382366
SYHQLRDFIL
>C.ZA.05.05ZAFV9.DQ382367
IYHRLRDFIL
>C.ZA.05.05ZAPSK240B1.DQ369991
SYHRLRDFIL
>C.ZA.05.05ZASK243B1.DQ396372
SYHLLRDFIL
>C.ZA.05.05ZASK244B1.DQ369992
SYHRLRDFTL
>C.ZA.05.05ZASK245B1.DQ369982
SYHRLRDFIL
>C.ZA.05.05ZASK246B1.DQ369983
CYHQLSNFIL
>C.ZA.05.05ZASK247B1.DQ369994
SYHQLRDFIL
>C.ZA.05.18814602_H8_F3.HQ615948
SYHRLRDCIL
>C.ZA.05.19157834_3A5.JQ754193
SYRLLKDFIL
>C.ZA.05.19252094_A5_G2.HQ615953
SYHRLRDFIL
>C.ZA.05.19314479_A2_5.HQ615958
LYHRLTDFIW
>C.ZA.05.CAP174_4w.GQ999981
CYHQLRDFVL
>C.ZA.05.CAP200_B8a.KC894135
SYHQLRDFIL
>C.ZA.05.CAP206_8w_F1.GQ999982
SYHQLRDFIL
>C.ZA.05.CAP210_5w.GQ999983
CYHRLRDLLL
>C.ZA.05.CAP228_8w_F2.GQ999984
SYHHLRDFIL
>C.ZA.05.CAP229_7w.GQ999985
SYHQLRDFIL
>C.ZA.05.CAP244_8w_F1.GQ999986
SYHRLRDFIL
>C.ZA.05.CAP248_9w.GQ999987
SYHQLRDFIL
>C.ZA.05.CAP255_8w_F1.GQ999988
SYHLLRDFIL
>C.ZA.05.CAP256_6w.GQ999989
SYHHLRDFTL
>C.ZA.05.CAP257_7w_F1.GQ999990
SYRHLRDFIL
>C.ZA.05.CAP258_2_00_X_23.JN681227
SYHQLRNFIL
>C.ZA.05.CAP45_5w_F1.GQ999974
SYHRLRDFIL
>C.ZA.05.CAP63_5w_F4.GQ999976
SYRQLRNFIL
>C.ZA.05.CAP65_6w.GQ999977
SYHRLRDLLS
>C.ZA.05.CAP84_3w_F2.GQ999978
CYHQLRDFIL
>C.ZA.05.CAP85_5w_F1.GQ999979
FYHRLRDFIL
>C.ZA.05.CAP88_5w_F2.GQ999980
SYHLLRDFIL
>C.ZA.05.CAP8_3w_F2.GQ999972
SYHRLRDFIL
>C.ZA.05.CHV0008955_CAP225.1.06C4.FJ443982
SYHHLRDFIL
>C.ZA.05.CHV0008960_CAP217.1.07H2.FJ443986
SYHQLRDFIL
>C.ZA.06.19705993.HQ595744
SYHRLRDFIL
>C.ZA.06.19707346_E8_C6.HQ615951
SYHQLRNFIL
>C.ZA.06.19738501.HQ595745
SYHRLRDFIS
>C.ZA.06.2759058_F10_B6.HQ615959
SYRHLRDFIL
>C.ZA.06.2768732_C5_16.HQ615952
SYHRLRDFIL
>C.ZA.06.2833264.HQ595757
SYHRLRDFLL
>C.ZA.06.704010017_B7.KC894111
SYHLLRDFIL
>C.ZA.06.BP00031_env.JN687821
SYHRLRDFIL
>C.ZA.06.C.x.06.CF04_A2.KC863324
SYHQLRDFVL
>C.ZA.06.C.x.06.CF05_H4.KC863361
LYHRLRDFIL
>C.ZA.06.C.x.06.CF08_D9g.KC863367
CYHRLTDFIL
>C.ZA.06.CAP177_1A3.KC894133
SYHQLRDFIL
>C.ZA.06.CAP221_B14.KC894137
SYHQLRDFIL
>C.ZA.06.CAP228_4170_069wpi_A24.MK205450
SYHQLRNFIL
>C.ZA.06.CAP266_2_00_E9_H6.JN681229
SYHQLRDFIL
>C.ZA.06.CHV0005480_CAP69.1.12TA8.FJ443300
SYHLLRDFIL
>C.ZA.06.CHV0005989_CAP129.1.15B2.FJ443417
SYHRLRDFIL
>C.ZA.06.CHV0005998_CAP37.1.18G1.FJ443426
SYHQLRDLIL
>C.ZA.06.CHV0006046_CAP224.1.18B11.FJ443473
SYHRLRDFLL
>C.ZA.06.CHV0006062_CAP260.2.00G11.FJ443488
SYHQLRDFIL
>C.ZA.06.CHV0006073_CAP136.1.16Tb5.FJ443498
CYHQLRDFIL
>C.ZA.06.CHV0006091_CAP222.1.11A6.FJ443515
SYHQLRNFIL
>C.ZA.06.CHV0008645_CAP269.2.00G7.FJ443911
SYHRLRDFIL
>C.ZA.07.19715820_A10_H2.HQ615950
SYHQLRDFIL
>C.ZA.07.20104663_E11_D2.HQ615945
SYHRLRDFIL
>C.ZA.07.20198102_E9_G1.HQ615944
SYHRLKDFIS
>C.ZA.07.20258279_v1.HQ595762
SYHRLRDLLL
>C.ZA.07.20296368.HQ595746
SYHRLRDFIL
>C.ZA.07.2891391_A2_E1.HQ615955
SYHRLRDFIL
>C.ZA.07.2935054.HQ595758
CYHRLRDLLL
>C.ZA.07.2969249.HQ595766
SYHQLRNFIL
>C.ZA.07.34_D12.KC894386
SYHHLRDFIL
>C.ZA.07.3514597.HQ595759
LYHQLRDFLL
>C.ZA.07.3545883_G1_E1.HQ615942
SYHQLRNFIL
>C.ZA.07.503_01009_4.KT183064
SYHRLRDFLS
>C.ZA.07.503_02051_66.KT183087
CYHRLRDFIL
>C.ZA.07.503_02182_B5.KT183090
SYHRLRDLLL
>C.ZA.07.503_02660_1.KT183094
SYHQLRNFIL
>C.ZA.07.503_02854_C1.KT183103
SYHLLRDFIS
>C.ZA.07.503_05649_G6.KT183148
SYHRLRDLIL
>C.ZA.07.503_07352_C1.KT183196
SYHQLRDFIL
>C.ZA.07.503_07518_E9.KT183211
SYHQLRDFIL
>C.ZA.07.503_07711_D6.KT183216
SYHQLRDFIL
>C.ZA.07.503_09003_5.KT183229
SYHRLRDFIL
>C.ZA.07.503_10430_2.KT183253
SYHRLRDFLS
>C.ZA.07.503_11204_39.KT183265
SYHRLRDFLS
>C.ZA.07.503_11441_B1.KT183271
SYHRLRDFIL
>C.ZA.07.503_13503_A5.KT183279
SYHQLRDFIL
>C.ZA.07.5456037.HQ595761
LYHRLRDFIL
>C.ZA.07.704010042_CH042_TF.KC156123
SYHQLRDFIL
>C.ZA.07.704010069_C6.KC894114
SYHQLRNFIL
>C.ZA.07.704010083_B8.KC894116
SYHQLRNFIL
>C.ZA.07.704010124_E6.KC894117
SYHQLRDFIL
>C.ZA.07.704809221_1B3.KC894118
CYHQLRNFIL
>C.ZA.07.704810053_2B7.KC894119
SYHRLRDFIL
>C.ZA.07.705010067_CH067_TF.KC156125
SYRQLRDFIL
>C.ZA.07.705010154_E4.KC894120
SYHQLRDFIL
>C.ZA.07.705010162_CH162.mo6.KC156115
SYRRLRDFIL
>C.ZA.07.705010198_CH198_TF.KC156130
SYHLLRDFIL
>C.ZA.07.706010018_2E3.KC894124
SYHHLRDFIL
>C.ZA.07.706010164_CH164_TF.KC156127
SYHRLRDFLL
>C.ZA.07.75_C5.KC894115
SYHRLRDFIL
>C.ZA.07.BP00005_RH03.JN687704
SYHRLRDCIL
>C.ZA.07.BP00008_RH01.JN687706
SYHRLRDFIL
>C.ZA.07.BP00009_SUP_RH01.JN687717
SYHQLRNFIL
>C.ZA.07.BP00010_RH01.JN687718
SYHRLRDFIL
>C.ZA.07.BP00029_RH01.JN687735
SYHRLRDFIL
>C.ZA.07.BP00035_RH01.JN687736
SYHRLRDFLL
>C.ZA.07.C.CAP239.w117.805dps.4_21_T44.JX976681
SYHRLRDFIL
>C.ZA.07.C.x.07.CF09_A6.KC863573
SYHRLRDFIL
>C.ZA.07.C.x.07.CF10_D10.KC863587
CYHQLRDFIL
>C.ZA.07.C.x.07.CF13_A2.KC863599
SYHRLRDFIL
>C.ZA.07.C.x.07.CF17_G11b.KC863629
SYRQLRDFIL
>C.ZA.07.C.x.07.CF21_H2.KC863647
SYHQLRNFIL
>C.ZA.07.CH010028_w24_p1.HM204581
SYHQLRDFIL
>C.ZA.07.CH010090_w8_p1.HM204585
SYHQLRDFIL
>C.ZA.07.CH010207_w4_p1.HM204594
SYHRLRDFIL
>C.ZA.07.CH010210_w2_p2.HM204595
SYHLLRDFIL
>C.ZA.07.CH010273_w4_p1.HM204598
SYHQLRDFIL
>C.ZA.07.CH010298_w12_p1.HM204600
LYRQLRDFIL
>C.ZA.07.CH010301_w12_p1.HM204601
SYHQLRDFIL
>C.ZA.07.CH010316_w16_p1.HM204602
SYHRLRDLIS
>C.ZA.07.CH010330_w16_p1.HM204604
SYHQLRDFIL
>C.ZA.07.CH010343_w12_p1.HM204605
SYHRLRDFIL
>C.ZA.07.CH010355_w2_p1.HM204606
CYHRLRDFIL
>C.ZA.07.CH010368_w8_p2.HM204607
SYHQLRDFIL
>C.ZA.07.CH010383_w12_p1.HM204608
SYHQLRSFIL
>C.ZA.07.CH010384_w16_p2.HM204609
SYHRLRDFIL
>C.ZA.07.CH010392_w4_p2.HM204610
SYHRLRDFLL
>C.ZA.07.CH010408_w12_p1.HM204611
SYHRLRDFIL
>C.ZA.07.CH010453_w12_p3.HM204615
SYHRLRDFIL
>C.ZA.07.CH010461_w12_p1.HM204616
SYHRLRDFIL
>C.ZA.07.CHV0008259_705010026_G3.FJ443547
SYHQLRTFIL
>C.ZA.07.CHV0008370_704010056_F8.FJ443732
SYHQLRDFIL
>C.ZA.07.CHV0008570_CAP237.1.22C5.FJ443838
SYHRLRDFIS
>C.ZA.07.CHV0008598_CAP40.2.01F2.FJ443865
SYHQLRNFIL
>C.ZA.07.CHV0008639_705010015_H7.FJ443905
SYHQLRDFIL
>C.ZA.07.CHV0008962_705010110_F12.FJ443988
SYHRLRDLIL
>C.ZA.07.CHV0010304_706010151_2B2.FJ444091
IYHQLRTFIL
>C.ZA.07.DEMC07ZA011.JX140664
SYHQLRDFIL
>C.ZA.08.1245045.HQ595742
SYHRLRDFIL
>C.ZA.08.20721190.HQ595747
SYHRLRDFIL
>C.ZA.08.20883229_C9_H6.HQ615943
SYHRLRDFIS
>C.ZA.08.20915593.HQ595749
SYHRLTDFIS
>C.ZA.08.20927783.HQ595750
SYHQLRDFIL
>C.ZA.08.21203310_G7_C3.HQ615946
SYHRLRDLIL
>C.ZA.08.499_F5a.JQ777160
SYHRLRDFAL
>C.ZA.08.503_00146_D3.KT183053
CYHRLRDFIL
>C.ZA.08.503_00885_10.KT183056
SYHRLRDFIL
>C.ZA.08.503_01918_H10.KT183083
SYHRLRDFIL
>C.ZA.08.503_03257_D1b.KT183125
SYHRLRDFIL
>C.ZA.08.503_03576_12.KT183128
CYHRLKDCAL
>C.ZA.08.503_04394_C2.KT183135
SYHRLRDFLL
>C.ZA.08.503_05780_4.KT183153
SYHQLRDFIL
>C.ZA.08.503_06150_1.KT183155
SYRQLRDFIS
>C.ZA.08.503_06310_27.KT183168
CYHRLRDFIL
>C.ZA.08.503_06485_10_2.KT183172
SYHRLRDLLL
>C.ZA.08.503_06877_E1.KT183183
SYRRLRDCAL
>C.ZA.08.503_07001_A1.KT183188
SYHQLRDFIL
>C.ZA.08.503_07464_A5.KT183201
SYHRLRDFIL
>C.ZA.08.503_08252_19.KT183218
SYHLLRDFIL
>C.ZA.08.503_09289_T4.KT183243
SYHRLRDFIL
>C.ZA.08.503_10071_D2B.KT183245
SYHRLRDFIL
>C.ZA.08.503_10230_16.KT183250
SYHRLRDFLL
>C.ZA.08.503_11070_A10.KT183258
SYHQLRDFIL
>C.ZA.08.503_11474_32.KT183274
SYHLLRDCIS
>C.ZA.08.503_15405_30.KT183336
SYHRLRDCLL
>C.ZA.08.705010121_E9.HQ615983
SYHQLRDFLL
>C.ZA.08.705010185_CH185.mo6.KC156116
SYHQLRDFIL
>C.ZA.08.705010528_G3.HQ615966
SYHRLRDFIL
>C.ZA.08.705010534_CH534.w12.KC156221
SYHRLRDFIL
>C.ZA.08.706010471_F4.HQ615967
SYHQLRDFIL
>C.ZA.08.707PKE01F1.HM623548
SYRQLRNFIL
>C.ZA.08.707PKE02F4B.HM623549
CYHRLRDFIL
>C.ZA.08.707PKE04F1.HM623550
SYHQLRNFIL
>C.ZA.08.707PKE05F1.HM623551
CYHQLRDFIL
>C.ZA.08.707PKE06F1.HM623552
SYHRLRDLIL
>C.ZA.08.707PKE07F6.HM623553
SYHRLRDCIL
>C.ZA.08.707PKE09F1.HM623554
SYHRLRDFIL
>C.ZA.08.707PKE10F1.HM623555
SYHHLRDFIL
>C.ZA.08.707PKE11F2.HM623556
SYHRLRDFIL
>C.ZA.08.707PKE12F4.HM623557
SYHRLRDFIL
>C.ZA.08.707PKE15F1.HM623559
SYHQLRDFIL
>C.ZA.08.707PKE17F1.HM623561
SYHRLRDFIS
>C.ZA.08.707PKE18F2.HM623562
SYHLLRDFTL
>C.ZA.08.707PKE19F1.HM623563
SYRQLRDFIL
>C.ZA.08.707PKE21F2.HM623564
SYHRLRDFAL
>C.ZA.08.707PKE23F1.HM623566
SYHQLRDFIL
>C.ZA.08.707PKE24F1.HM623567
SYRHLRDFIL
>C.ZA.08.707PKE25F1.HM623568
SYHRLRDFIL
>C.ZA.08.707PKE26F5.HM623569
SYHQLRDFIL
>C.ZA.08.707PKE27F2.HM623570
SYHLLRDFIL
>C.ZA.08.707PKE28F1.HM623571
SYHRLRDFIL
>C.ZA.08.707PKE29F2.HM623572
LYHRLRDFIL
>C.ZA.08.707PKE31F2.HM623573
SYHRLRDFIL
>C.ZA.08.707PKE33F1.HM623574
SYHQLRDFIL
>C.ZA.08.707PKE34F2.HM623575
NYHLLRDFIL
>C.ZA.08.707PKE35F1.HM623576
SYHRLRDFIL
>C.ZA.08.707PKE36F1.HM623577
CYHRLRDFIL
>C.ZA.08.707PKE38F2.HM623579
SYHRLRDFIL
>C.ZA.08.707PKE39F1.HM623580
SYHLLRDFIL
>C.ZA.08.707PKE40F5.HM623581
SYHQLRDFIL
>C.ZA.08.707PKE43F2.HM623582
SYHQLRDFIL
>C.ZA.08.BP00016_RH01.JN687726
SYHRLRDFIL
>C.ZA.08.BP00018_RH01.JN687728
SYHLLRDFIL
>C.ZA.08.BP00023_RH02.JN687730
SYHQLRDFVL
>C.ZA.08.BP00025_RH02.JN687731
SYHQLRDFIL
>C.ZA.08.BP00028_RH01.JN687734
SYHHLRDFIL
>C.ZA.08.CAP291.2.00_H2.15.KF114884
FYHQLRDFTL
>C.ZA.08.CAP301_2_00_C3_20.KC154017
SYHQLRNFIL
>C.ZA.08.CAP304_2_00_F6_6.KC154018
SYHLLRDFIL
>C.ZA.08.CAP306_2_00_F9_1.KC154019
SYHRLRDCVL
>C.ZA.08.CAP308_2_00_E11_35.KC154020
SYHRLRDFVL
>C.ZA.08.CAP311_2_00_G5_1.KC154021
SYHRLRDFIL
>C.ZA.08.CAP317_2_00_D4_10.KC154022
SYHHLRDFIL
>C.ZA.08.CAP323_2_00_B6_45.KC154023
SYHRLRDFIL
>C.ZA.08.CAP326_2_00_D9_2.KC154024
SYHRLRDFIL
>C.ZA.08.CAP327.2.00_C6.37.KF114885
SYHQLRDFIL
>C.ZA.08.CAP330_2_00_F2_41.KC154025
IYHRLRDFIL
>C.ZA.08.CH0078.w60.e12.KC149008
SYHQLRDFIL
>C.ZA.08.CH010540_e_p1.HM204617
SYHRLRDFIL
>C.ZA.08.CH010581_e_p1.HM204618
SYHRLRDFIL
>C.ZA.08.CH010605_w12_p1.HM204619
SYHRLRDFIL
>C.ZA.08.CH0534_e1.HM204624
SYHRLRDFIS
>C.ZA.08.DEMC08ZA011.JX140666
SYHQLRNFIL
>C.ZA.08.Me178_G6.16.KF114893
SYHQLRNFIL
>C.ZA.08.SO032_A2.8_1.KF114894
SYHRLRDLLL
>C.ZA.08.TRP290_2_00_23_6.JN681253
SYHQLRNFIL
>C.ZA.08.TRP292_2_00_12_4.JN681254
SYHQLRNFIL
>C.ZA.08.TRP307_2_00_24_1.JN681255
SYHRLRDLIS
>C.ZA.08.TRP310_2_00_20_2.JN681256
SYHLLRDFIL
>C.ZA.09.20286961_C1_H8.HQ615960
SYHLLRDFIL
>C.ZA.09.20965238.HQ595751
SYHQLRDFIL
>C.ZA.09.20970668.HQ595752
IYHRLRDFIL
>C.ZA.09.21197826_3G10.JQ754244
SYHRLRDFIL
>C.ZA.09.21200845.HQ595765
SYHRLRDFIL
>C.ZA.09.21261106_C12_H2.HQ615956
CYHRLTDFIL
>C.ZA.09.21283649.HQ595756
SYHQLRDFIL
>C.ZA.09.21369737_G11_F2.HQ615941
SYHRLRDFIL
>C.ZA.09.21399975_E2_B3.HQ615957
SYHRLRDFIL
>C.ZA.09.21492713_B11_E3.HQ615947
CYHQLRDFIL
>C.ZA.09.21561324_D3_B5.HQ615961
SYHRLRDLLS
>C.ZA.09.3611665.HQ595760
SYHRLKDFIL
>C.ZA.09.503_01244_10.KT183068
SYHRLRDFIL
>C.ZA.09.503_02869_RH10.KT183114
SYHQLRNFIL
>C.ZA.09.503_05130_2.KT183141
CYHQLRDFIL
>C.ZA.09.503_13580_04.KT183289
SYHRLRDLLL
>C.ZA.09.704MC003N.GU080161
SYHLLRDFVL
>C.ZA.09.704MC004N.GU080162
SYHQLRNCIL
>C.ZA.09.704MC007F.GU080164
SYHRLRDCIS
>C.ZA.09.704MC008F.GU080165
CYHRLRDFIS
>C.ZA.09.704MC008N.GU080166
SYHLLRDFIL
>C.ZA.09.704MC010N.GU080168
SYHRLRDFVL
>C.ZA.09.704MC013F.GU080171
CYHQLRDFIL
>C.ZA.09.704MC016N.GU080173
SYHQLRDFIL
>C.ZA.09.704MC018F.GU080176
SYHRLRDFIL
>C.ZA.09.704MC019F.GU080178
SYHHLRDFIL
>C.ZA.09.704MC019N.GU080179
SYHRLRDFIL
>C.ZA.09.704MC020F.GU080180
CYHQLRDFIL
>C.ZA.09.704MC020N.GU080181
SYHRLRDCIL
>C.ZA.09.704MC021F.GU080182
SYHRLRDFIL
>C.ZA.09.704MC021N.GU080183
SYHQLRDFIL
>C.ZA.09.704MC022F.GU080184
SYHRLRDFIL
>C.ZA.09.704MC023F.GU080185
CYHQLRDFIL
>C.ZA.09.704MC024F.GU080186
IYHRLRDFIL
>C.ZA.09.704MC024N.GU080187
SYHRLRDFIL
>C.ZA.09.704MC028N.GU080190
SYHHLRDFIL
>C.ZA.09.704MC029N.GU080191
SYHRLRDLLS
>C.ZA.09.704MC030N.GU080192
SYHRLRDFIL
>C.ZA.09.704MC033F.GU080194
SYHRLRDFIL
>C.ZA.09.704MC034F.GU080195
SYHRLRDFIL
>C.ZA.09.704MC035N.GU080197
SYHRLRDFIL
>C.ZA.09.704MC037F.GU080198
SYHQLRDFIL
>C.ZA.09.704MC045F.GU080199
SYHQLRDFLL
>C.ZA.09.704Mc031F.GU080193
SYHQLRDFIL
>C.ZA.09.707PKE03N1.HM623590
SYHRLRDFIL
>C.ZA.09.707PKE04N1.HM623591
SYHQLRNFIL
>C.ZA.09.707PKE05N1.HM623592
SYHRLRDLIL
>C.ZA.09.707PKE06N1.HM623593
CYHRLRDLLL
>C.ZA.09.707PKE10N1.HM623595
SYHRLRDFIL
>C.ZA.09.707PKE11N2.HM623596
SYHRLRDFIL
>C.ZA.09.707PKE13N2.HM623597
SYHQLRNFIL
>C.ZA.09.707PKE15N2.HM623598
SYHQLRNFVL
>C.ZA.09.707PKE17N8.HM623599
SYHHLRDFIL
>C.ZA.09.707PKE18N3.HM623600
SYHQLRDFIL
>C.ZA.09.707PKE20N1.HM623601
SYHRLRDFVL
>C.ZA.09.707PKE21N1.HM623602
SYHRLRDFIL
>C.ZA.09.707PKE22N2.HM623603
SYHRLRDCIL
>C.ZA.09.707PKE23N2.HM623604
SYHQLRDFTL
>C.ZA.09.707PKE24N5.HM623605
SYHHLRTFIL
>C.ZA.09.707PKE25N6.HM623606
SYHRLRDFIS
>C.ZA.09.707PKE26N5.HM623607
SYHRLRDFLL
>C.ZA.09.707PKE27N1.HM623608
SYHRLRDFIL
>C.ZA.09.707PKE28N1.HM623609
SYHQLRNFIL
>C.ZA.09.707PKE29N1.HM623610
SYHQLRDFIL
>C.ZA.09.707PKE41N2.HM623611
SYHRLRDFIL
>C.ZA.09.707PKE44F2.HM623583
SYHRLRDCIL
>C.ZA.09.707PKE49F2.HM623584
SYHRLRDLIL
>C.ZA.09.707PKE50F1.HM623585
SYHRLRDSIL
>C.ZA.09.707PKE51F3.HM623586
SYHQLRDFIL
>C.ZA.09.707PKE52F1.HM623587
CYHQLRDFIL
>C.ZA.09.CAP200_4250_176wpi_E1.MK205709
SYHQLRDFIL
>C.ZA.09.CAP331.2.00_D7.39.KF114886
LYHRLRDSIL
>C.ZA.09.CAP332.2.00_C10.1.KF114887
SYHRLRDFIL
>C.ZA.09.CAP340_2_00_B3_16.KC154026
SYHHLRDFIL
>C.ZA.09.CAP341_2_00_C10_18.KC154027
SYHRLRDFIL
>C.ZA.09.CM019P_SGA02.MF284922
SYHRLRDFIL
>C.ZA.09.CM021P_SGA22.MF284952
CYHRLRDLIL
>C.ZA.09.CM029C_SGA07.MF284958
SYHQLRDFIL
>C.ZA.09.CM041P_SGA03.MF284962
SYHHLRDFIL
>C.ZA.09.CM050C_SGA05.MF284967
SYHRLRDLIL
>C.ZA.09.CM052C_SGA07B.MF284977
SYHHLRDFIL
>C.ZA.09.CM089P_SGA05.MF285011
SYRRLRDFTL
>C.ZA.09.CM112C_SGA04.MF285022
SYHQLRDFIL
>C.ZA.09.CM132P_SGA04.MF285058
SYHQLRDFVL
>C.ZA.09.DEMC09ZA008.JX140667
SYHHLRDFIL
>C.ZA.09.DEMC09ZA009.JX140668
SYHLLRDFIL
>C.ZA.09.Ko243_H6.3.KF114892
LYHQLRDFTL
>C.ZA.09.MSM001.KF725883
SYHQLRTFIL
>C.ZA.09.MSM002.KF725884
SYHRLRDLLL
>C.ZA.09.MSM003.KF725885
SYHRLRDFIL
>C.ZA.09.MSM011.KF725889
SYHQLRDFIL
>C.ZA.09.MSM012.KF725890
SYHRLRDFIL
>C.ZA.09.MSM014.KF725891
SYHLLRDFIL
>C.ZA.09.MSM015.KF725892
SYHRLRDFIL
>C.ZA.09.MSM025.KF725895
CYHRLRDFIL
>C.ZA.09.MSM029.KF725896
SYHHLRDFIL
>C.ZA.09.MSM034.KF725897
SYHRLRDFIL
>C.ZA.09.MSM041.KF725900
SYHQLRNFIL
>C.ZA.09.MSM052.KF725903
SYHQLRDFIL
>C.ZA.09.MSM055.KF725905
IYHLLRNFIL
>C.ZA.09.MSM061.KF725908
SYHLLRDFIL
>C.ZA.09.MSM065.KF725912
SYHQLRDFIL
>C.ZA.09.MSM068.KF725914
SYHHLRDFIL
>C.ZA.09.MSM075.KF725916
SYHRLRDFIL
>C.ZA.09.MSM077.KF725917
SYHRLRDFIL
>C.ZA.09.MSM084.KF725920
SYHQLRDFIL
>C.ZA.09.MSM086.KF725921
SYHRLRDFIL
>C.ZA.09.MSM102.KF725922
SYHRLRNFIL
>C.ZA.09.TRP343_2_00_21_2.JN681257
SYHQLTTFIL
>C.ZA.09.TRP347_2_00_B1_1.JN681258
SYHRLRDLIL
>C.ZA.09.TRP363_2_00_10_3.JN681259
SYHQLRDFIL
>C.ZA.10.CAP357_3101_034wpi_MN0005.MK205753
CYHRLRDFIL
>C.ZA.10.CAP378.2.00_D2.5.KF114888
SYHQLRDFIL
>C.ZA.10.CAP382_2_00_D7_19.KC154028
CYHRLRDFIL
>C.ZA.10.DEMC10ZA001.JX140669
SYHHLRDFIL
>C.ZA.10.MSM105.KF725924
SYHQLRDFIL
>C.ZA.10.MSM114.KF725926
SYHRLRDFIL
>C.ZA.10.MSM115.KF725927
SYHRLRDFLL
>C.ZA.10.MSM118.KF725928
SYHRLRDFIL
>C.ZA.10.MSM126.KF725929
SYHRLRDFIL
>C.ZA.10.MSM129.KF725930
SYHRLRDFIL
>C.ZA.10.MSM131.KF725931
SYHQLRDFIL
>C.ZA.10.MSM138.KF725933
SYHRLRDFIL
>C.ZA.10.MSM146.KF725934
SYHQLRNFIL
>C.ZA.10.MSM150.KF725935
SYHQLRDFIL
>C.ZA.10.MSM151.KF725936
CYHRLRDFTL
>C.ZA.10.MSM161.KF725937
CYHRLRDLIL
>C.ZA.10.MSM162.KF725938
CYHRLRDFIL
>C.ZA.10.MSM168.KF725942
SYHRLRDFIS
>C.ZA.10.MSM179.KF725944
SYHQLRNCIL
>C.ZA.10.MSM181.KF725945
SYHRLKDFIS
>C.ZA.10.MSM190.KF725948
SYHRLRDFIL
>C.ZA.10.MSM202.KF725949
SYHRLRDFIL
>C.ZA.10.MSM211.KF725953
CYHQLRDFVL
>C.ZA.10.MSM212.KF725954
SYHQLRDFIL
>C.ZA.10.MSM213.KF725955
CYHRLRDFIL
>C.ZA.10.MSM217.KF725956
SYHQLRDFIL
>C.ZA.10.MSM218.KF725957
SYHRLRDFIL
>C.ZA.10.MSM219.KF725958
SYHRLRDFIL
>C.ZA.10.MSM223.KF725959
SYHLLRDFIL
>C.ZA.10.MSM224.KF725960
SYHRLRDLLL
>C.ZA.10.MSM226.KF725961
CYHRLRDFIL
>C.ZA.10.MSM227.KF725962
SYHRLRDFIL
>C.ZA.10.MSM231.KF725964
IYHQLRDFIL
>C.ZA.10.MSM239.KF725968
SYHRLRDFIL
>C.ZA.10.MSM240.KF725969
SYRLLRDFIL
>C.ZA.10.MSM241.KF725970
SYHQLRTFIL
>C.ZA.10.MSM242.KF725971
SYHRLRDFIL
>C.ZA.10.MSM243.KF725972
SYHQLRDFIL
>C.ZA.10.MSM246.KF725974
SYHRLRDFIL
>C.ZA.10.MSM247.KF725975
CYHQLRDFIL
>C.ZA.10.MSM248.KF725976
SYHQLRDFIL
>C.ZA.10.MSM253.KF725979
SYHRLRDFIL
>C.ZA.10.MSM254.KF725980
SYHRLRDFLL
>C.ZA.10.MSM257.KF725983
SYHQLRDFIL
>C.ZA.10.MSM261.KF725984
SYHLLRDFIL
>C.ZA.10.MSM264.KF725987
FYHRLRDLLL
>C.ZA.10.MSM267.KF725989
SYHRLRDCIL
>C.ZA.10.MSM268.KF725990
SYHRLRDFIL
>C.ZA.10.MSM274.KF725994
SYHRLRDFIL
>C.ZA.10.MSM275.KF725995
SYHRLRDFIL
>C.ZA.10.MSM277.KF725996
CYHRLRDLIL
>C.ZA.10.MSM279.KF725997
SYHRLRDFIL
>C.ZA.10.MSM280.KF725998
SYHRLRDFIL
>C.ZA.10.MSM281.KF725999
SYHRLRDFIL
>C.ZA.10.MSM282.KF726000
SYHRLRDFIL
>C.ZA.10.MSM283.KF726001
CYHQLRDFIL
>C.ZA.10.MSM297.KF726010
LYHLLRDFIL
>C.ZA.10.MSM298.KF726011
SYHLLRDLIL
>C.ZA.10.MSM301.KF726014
SYHQLRDFIL
>C.ZA.10.MSM303.KF726015
SYHRLRDFLL
>C.ZA.10.MSM309.KF726020
SYHQLRDFIL
>C.ZA.10.MSM311.KF726022
SYHRLRDFIL
>C.ZA.10.MSM321.KF726025
SYHRLRDFIL
>C.ZA.11.CH0152_3_d1360_ipe026_30_34.MG901120
SYHRLRDLIL
>C.ZA.12.DEMC12ZA087.KP109516
SYHRLRDFIL
>C.ZA.12.DEMC12ZA096.KP109517
SYHRLRDFIL
>C.ZA.13.DEMC13ZA146.KU749415
SYHRLRDFIL
>C.ZA.13.DEMC13ZA149.KU749416
SYHRLKDFIL
>C.ZA.13.DEMC13ZA152.KU749417
SYHQLRDFIL
>C.ZA.13.HIV1_FR004_D11_CVL_1.MH933705
SYHQLRTFIL
>C.ZA.13.HIV1_FR006_D1_CVL_1.MH933704
SYHQLRDFIL
>C.ZA.14.HIV1_FR014_D7_plasma_1.MH933706
LYHRLRDFIL
>C.ZA.89.pZAC_R3714.JN188292
SYHRLRDFIL
>C.ZA.97.97ZA003.AY118165
SYHQLRDFIL
>C.ZA.97.97ZA009.AY118166
SYHRLRDFIL
>C.ZA.97.97ZA012.AF286227
IYHQLRDFIL
>C.ZA.98.98ZA445.AY158533
SYHRLRDFIL
>C.ZA.98.98ZA502.AY158534
SYHRLRDLIL
>C.ZA.98.98ZA528.AY158535
SYHRLRDFIL
>C.ZA.98.98ZADu104.AY529659
SYHRLRDFLL
>C.ZA.98.CTSC2.AY043176
SYHRLRDFIL
>C.ZA.98.Du123_6.DQ411850
SYHRLRDFIL
>C.ZA.98.Du172_17.DQ411853
SYHRLRDLIL
>C.ZA.98.Du21.AY529661
SYHQLRDFIL
>C.ZA.98.Du23.AY529662
FYHQLRDFIL
>C.ZA.98.TV001.AY162223
SYHRLRDFIL
>C.ZA.98.TV002.AY162224
CYHRLRDFIL
>C.ZA.98.TV004.AF391234
SYHRLRDFIL
>C.ZA.98.TV006A.AF391235
SYHRLRDFIL
>C.ZA.98.TV007A.AF391238
SYHRLRDLIL
>C.ZA.98.TV008A.AF391240
SYHLLRDFIL
>C.ZA.98.TV010.AF391242
CYHRLRDFIL
>C.ZA.98.TV012.AY162225
LYHRLRDFIL
>C.ZA.98.TV013B.AF391246
SYHQLRDFIL
>C.ZA.98.TV014A.AF391247
SYHRLRDFIL
>C.ZA.98.TV018.AF391249
SYHQLRDLIL
>C.ZA.98.TV019.AF391250
SYHQLRDFIL
>C.ZA.99.98ZADu281.AY529664
SYHHLRDFIL
>C.ZA.99.98ZADu301.AY529665
SYHRLRDFIL
>C.ZA.99.99ZACM9.AF411967
SYHRLRDFIL
>C.ZA.99.99ZALT46.EU293450
SYHRLRDLTL
>C.ZA.99.99ZALT4.EU293444
SYHRLRDCTL
>C.ZA.99.99ZASW12p.AY529668
SYHRLRDFIL
>C.ZA.99.99ZASW20.AY529669
SYHRLRDFIL
>C.ZA.99.99ZASW27.AY529670
CYHRLRDFIL
>C.ZA.99.99ZASW30_b.AY529673
SYHRLRDFIL
>C.ZA.99.99ZASW9.AY529675
LYHQLRDFIL
>C.ZA.99.99ZATM10.AY228556
SYHRLRDFIL
>C.ZA.99.99ZATM12.AY529676
SYHQLRDFIL
>C.ZA.99.99ZATM1b.AY529677
SYHRLRDFIL
>C.ZA.99.99ZATM2.AY529678
SYHQLRNFIL
>C.ZA.99.COT6.DQ447266
SYHRLRDFIL
>C.ZA.99.COT9.DQ447272
SYHRLRDFIL
>C.ZA.99.DU179.AY043174
SYHRLRDFIL
>C.ZA.99.DU422.AY043175
SYHQLRDFIL
>C.ZA.99.Du156_12.DQ411852
SYHQLRDFIL
>C.ZA.99.LT10.AY522722
SYHRLRDFIL
>C.ZA.99.LT15.AY522723
SYHRLRDFIL
>C.ZA.99.LT17.AY522724
SYHLLRDFIL
>C.ZA.99.LT18.AY522725
SYHQLRDFIS
>C.ZA.99.LT1.AY522721
SYHRLRDFIL
>C.ZA.99.LT21.AY522726
SYHRLRDFIL
>C.ZA.99.LT25.AY522727
SYHRLRDFIL
>C.ZA.99.LT28.AY522728
SYHRLRDLIL
>C.ZA.99.LT36.AY522729
SYHRLRDFIL
>C.ZA.99.LT38.AY522730
SYHQLRDLLL
>C.ZA.99.LT39.AY522731
SYHHLRDFIL
>C.ZA.99.LT40.AY522732
SYHRLRDFLL
>C.ZA.99.LT42.AY522733
SYHHLRDFIL
>C.ZA.99.LT45.AY522734
SYHRLRDFIL
>C.ZA.99.LT50.AY522736
SYRRLRDLIL
>C.ZA.99.LT5.AY522735
SYRRLRDCIL
>C.ZA.99.TM3.DQ447268
SYHRLRDFVL
>C.ZA.99.TM7.DQ447267
SYHRLRDFIL
>C.ZA.99.ZA8119636.KU168308
IYHQLRDFIL
>C.ZA.99.ZASW7.AF411966
SYHRLRDFIL
>C.ZA.x.035b9d6.GU216739
SYHRLRDCIL
>C.ZA.x.221b4a6.GU216805
SYHQLRNFIL
>C.ZA.x.312b8e6.GU216844
SYHRLRDFIL
>C.ZA.x.SA_C101_D2.HQ625580
SYHRLRDFIL
>C.ZA.x.SA_C10_D4.HQ625593
CYHQLRDFIL
>C.ZA.x.SA_C21_A2.JX905394
SYHRLRDFIL
>C.ZA.x.SA_C23_B5.HQ625591
SYHQLRDFIL
>C.ZA.x.SA_C26_F5.HQ625570
SYHRLRDFIL
>C.ZA.x.SA_C2.HQ625595
SYHRLRDFLL
>C.ZA.x.SA_C32_D9.HQ625590
SYRRLRDFIL
>C.ZA.x.SA_C36_C1.HQ625589
SYHRLRDCAL
>C.ZA.x.SA_C37_B4.HQ625572
SYHRLRDFLL
>C.ZA.x.SA_C3_B3.HQ625566
SYHQLRDFIL
>C.ZA.x.SA_C48_E1.HQ625573
SYHRLRDFIL
>C.ZA.x.SA_C61_B6.HQ625587
SYHLLRDFIL
>C.ZA.x.SA_C62_C3.HQ625574
SYHQLRTFIL
>C.ZA.x.SA_C65_G10.HQ625586
SYHQLRDFIL
>C.ZA.x.SA_C67_D7.HQ625575
SYRLLRDFIL
>C.ZA.x.SA_C72_F9.HQ625585
SYHRLRDFIL
>C.ZA.x.SA_C74_D12.HQ625576
SYHHLRDFIL
>C.ZA.x.SA_C75_A2.HQ625584
SYHQLRDFIL
>C.ZA.x.SA_C76_B10.HQ625577
CYRQLRNFIF
>C.ZA.x.SA_C80.HQ625565
SYHLLRDFIL
>C.ZA.x.SA_C82_G11.HQ625583
CYHRLRDFTL
>C.ZA.x.SA_C86_A9.HQ625578
SYHRLRDFLL
>C.ZA.x.SA_C87_A10.HQ625582
IYHRLRDFIL
>C.ZA.x.SA_C8_A6.HQ625594
SYHRLRDCIL
>C.ZA.x.SA_C90_E5.HQ625579
SYHRLRDCIL
>C.ZA.x.SA_C91_H4.HQ625581
SYHRLRDFIL
>C.ZA.x.SA_C9_G4.HQ625567
SYHLLRDFIL
>C.ZA.x.pCeCAP188_1_D1_14m.KC894134
SYHQLRNFIL
>C.ZA.x.sa_c12_d7.HQ625568
SYHHLRDFIL
>C.ZA.x.sa_c18_g3.HQ625592
CYRRLRDFIS
>C.ZA.x.sa_c34_d12.HQ625571
SYHQLRDFIL
>C.ZA.x.sa_c44_e5.HQ625588
CYHRLRDFIL
>C.ZM.01.16B_PB_305.GU939049
CYHQLRDFIL
>C.ZM.01.16M_PB_653.GU939100
CYHQLRNFIL
>C.ZM.01.1M_PL_2006.HM036825
SYHRLRDFIL
>C.ZM.01.22B.PB.801.KY229671
SYHQLRNFIL
>C.ZM.01.4B.PB.203.KY229391
SYHRLRDFIL
>C.ZM.02.02ZM110.AB254142
SYHRLRDLIL
>C.ZM.02.02ZM114.AB254146
SYHRLRDFIL
>C.ZM.02.02ZM115.AB254148
SYHRLRDFIL
>C.ZM.02.02ZMBC.AB254149
SYHRLRDFIL
>C.ZM.02.02ZMDB.AB254153
SYHRLRDFIL
>C.ZM.02.02ZMJM.AB254156
SYHRLRDFIL
>C.ZM.02.13B.PB.103.KY229251
SYHRLKDFIL
>C.ZM.02.14M_BML_1012.HM036760
SYHRLTDFIL
>C.ZM.02.18B.PL.2d.KY229291
SYHQLRDFIL
>C.ZM.02.19B.PL.11.KY229414
SYHRLRDFIL
>C.ZM.02.20B.PB.1.KY229510
SYHRLRDLIL
>C.ZM.02.21M_BML_1012.GU939143
SYHRLRDFIL
>C.ZM.02.22M.PB.7801.KY229678
SYHQLRNFIL
>C.ZM.02.2B.PB.101.KY229337
SYHRLRDFIL
>C.ZM.02.2M.PB.2804.KY229352
SYHRLRDFIL
>C.ZM.02.32M_BML_1032.HM036864
SYHRLRDLLL
>C.ZM.02.3B.PB.4.KY229356
SYHRLRDLIL
>C.ZM.02.3M.PB.351.KY229374
SYHRLRDFIL
>C.ZM.02.5B.PB.408.KY229434
SYHRLRDFTL
>C.ZM.02.5M.PB.504.KY229453
SYRRLRDFTL
>C.ZM.02.6B.PL.102.KY229460
SYHRLRDFIL
>C.ZM.02.6M.PL.108.KY229472
SYHRLRDFIL
>C.ZM.02.7M_BML_3302A1.HM037006
SYHRLRDSIL
>C.ZM.02.ZM180M_SGA_A5.EU166385
FYHRLRDLIL
>C.ZM.02.ZM197M.DQ388515
SYHRLRDFIL
>C.ZM.02.ZM206F_SGA_A5.EU166449
SYHHLRDFIL
>C.ZM.02.ZM211M_5JUL02_PB6.JX239298
SYHRLRDFIL
>C.ZM.02.ZM215F.DQ422948
SYHRLRDFML
>C.ZM.02.ZM229M_SGA_D17.EU166594
SYHRLRDFIL
>C.ZM.02.ZM233M.DQ388517
SYHLLRDFIL
>C.ZM.02.ZM235F_SGA_A1.EU166653
SYHQLRDFIL
>C.ZM.03.31M_BML_203.HM036843
SYHLLRDFIL
>C.ZM.03.33M_BML_110.HM036903
SYHRLRDFIL
>C.ZM.03.9B.PB.202.KY229542
SYHRLRDFIL
>C.ZM.03.Z185FPL31JUL03ENV1.1.GQ485357
SYHQLRDFIL
>C.ZM.03.Z221MPL7MAR03ENV2_1.HM068598
SYHLLRDFIL
>C.ZM.03.ZM178F_SGA_B14.EU166359
IYHRLRDFTL
>C.ZM.03.ZM184F_SGA_TA16.EU166432
SYHRLRDFIL
>C.ZM.03.ZM214M.DQ388516
SYHHLRDLIL
>C.ZM.03.ZM237M_29JUL03_PL016.JX213387
SYHRLRDFIL
>C.ZM.03.ZM246FM_BULK_60.EU166715
CYRQLRDLLL
>C.ZM.03.ZM246F_flD5.FJ496194
CYRQLRDLLL
>C.ZM.03.ZM246M_040403_SGA_T4.EU166769
SYRHLRDFIL
>C.ZM.03.ZM247F_flH1.FJ496207
SYHRLRDFIL
>C.ZM.03.ZM247M_1NOV03_PB3.JX239338
SYHLLRDSIL
>C.ZM.03.ZM249M_flF1.FJ496214
FYHRLRDFIL
>C.ZM.04.10B.PB.102.KY229617
CYHRLRDFIL
>C.ZM.04.10M_BML_1801.HM036739
CYHRLRDFIL
>C.ZM.04.11B.PL.1009.KY229633
SYHRLRDFIL
>C.ZM.04.11M.PL.803.KY229641
CYHRLRDFIL
>C.ZM.04.12B_PL_201.GU939124
SYHRLRDFIL
>C.ZM.04.15B.PB.509.KY229379
SYHRLRDCIL
>C.ZM.04.17M_BML_11603.HM036792
SYHRLRDFIL
>C.ZM.04.23B.PB.3148.KY229650
SYRRLRDLIL
>C.ZM.04.Z205FPB5NOV04ENV5.2.GQ485436
SYHHLRDFIL
>C.ZM.04.ZM267F_29JUN04_PL24B.JX213407
SYHRLRDFIL
>C.ZM.05.ZM211F_22JUN05_PB3.JX239272
CYHRLTDFIL
>C.ZM.05.ZM282F_3MAR05_PB2.JX239362
SYHRLRDFIL
>C.ZM.05.ZM284M_9APR05_PL001.JX213435
SYHRLRDFIL
>C.ZM.05.ZM289M_19MAY05_PL010.JX213443
CYHRLRDFIL
>C.ZM.05.ZM297M_9JUN05_PL03B.JX213454
SYHRLRDFIL
>C.ZM.05.ZM373_200373_4.GU329051
SYHRLRDFIL
>C.ZM.05.ZM375_200375_6.GU329057
SYHRLRDFIL
>C.ZM.05.ZM376_200376_8.GU329069
SYHRLRDCIL
>C.ZM.05.ZM377_200377_3.GU329080
LYHRLRDFIL
>C.ZM.05.ZM378_200378_20.GU329105
CYHRLRDLIL
>C.ZM.05.ZM379_200379_12.GU329116
CYHRLRDSIL
>C.ZM.05.ZM381_200381_2.GU329131
SYHRLRDFIL
>C.ZM.05.ZM382_200382_2.GU329145
SYHRLRDLIL
>C.ZM.05.ZM383_200383_9.GU329161
SYHRLRDLVL
>C.ZM.05.ZM388_200388_2.GU329185
SYHRLRDFTL
>C.ZM.05.ZM389_200389_2.GU329195
SYHRLRDFIL
>C.ZM.05.ZM393_200393_1.GU329205
SCHRLRDFIL
>C.ZM.05.ZM394_200394_7.GU329220
SYHRLRDFIL
>C.ZM.05.ZM395_200395_8.GU329240
SYHRLRDFIL
>C.ZM.05.ZM399_200399_24.GU329269
SYHQLRDFIL
>C.ZM.05.ZM400_200400_13.GU329282
SYHRLRDFIS
>C.ZM.05.ZM401_200401_2.GU329289
SYHRLRDFIL
>C.ZM.05.ZM402_200402_4.GU329303
SYHRLRDFIL
>C.ZM.05.ZM403_200403_16.GU329320
SYHRLRDFIL
>C.ZM.05.ZM405_200405_40.GU329324
SYHRLRDCIL
>C.ZM.05.ZM406_200406_26.GU329333
SYHRLRDFIL
>C.ZM.05.ZM408_200408_32.GU329359
LYHRLTDFIL
>C.ZM.05.ZM410_200410_50.GU329368
SYHRLRDFIL
>C.ZM.05.ZM411_200411_13.GU329387
SYHRLRDFIL
>C.ZM.05.ZM412_200412_7.GU329394
LYRLLRDFIL
>C.ZM.05.ZM413_200413_16.GU329411
SYHRLRDFIL
>C.ZM.05.ZM414_200414_24.GU329428
SYHRLRDFIL
>C.ZM.05.ZM415_200415_4.GU329439
LYHRLRDFTL
>C.ZM.05.ZM416_200416_20.GU329473
SYHRLRDFLL
>C.ZM.05.ZM417_200417_12.GU329489
SYHQLRDFTL
>C.ZM.05.ZM418_200418_9.GU329494
SYHRLRDFIL
>C.ZM.05.ZM419_200419_4.GU329501
CYHRLRDFIL
>C.ZM.05.ZM420_200420_3.GU329512
CYHRLRDFIL
>C.ZM.06.Z1024F_2Dec06_3A4.KX983797
SYHRLRDFIL
>C.ZM.06.ZM1072M_16AUG06_PL015.JX213352
SYHRLRDLLL
>C.ZM.06.ZM282M_15AUG06_PB1.JX239395
IYHRLRDFIL
>C.ZM.07.235080.JN977604
SYHRLRDFVL
>C.ZM.07.DEMC07ZM013.KU749425
SYHRLRDFIL
>C.ZM.07.Donor_584.KT252545
SYRQLRDFIL
>C.ZM.07.Z1022M_14DEC07_D23.KX983735
LYHRLRDFIL
>C.ZM.07.Z1023M_23MAY07_A12.KX983777
SYHRLRDFTL
>C.ZM.07.Z1047M_24AUG07_B17.KX983831
SYHRLRDCIL
>C.ZM.07.Z1800M_21JUL07_E16.KX983891
FYHRLRDFIL
>C.ZM.07.ZM1464M_10MAR07_PL170.JX213359
SYHRLRDFIL
>C.ZM.07.ZM503F_9FEB07_PL100.JX213464
SYHQLRDFIL
>C.ZM.08.Z1781M_12FEB08_C1.KX983851
LYHRLTDFIL
>C.ZM.09.DEMC09ZM004.KF716466
CYHRLRDLIL
>C.ZM.09.DEMC09ZM015.KU749426
SYHRLRDFIL
>C.ZM.09.Z331F_15Apr09_PL_NFLG_SGA22.KR820304
SYHQLRDFIL
>C.ZM.09.Z331M_18Apr09_PL_NFLG_SGA10.KR820314
SYHQLRNFIL
>C.ZM.09.Z3576F_28Mar09_PL_NFLG_SGA1.KR820324
SYHRLRDFVL
>C.ZM.09.Z3576M_18Apr09_PL_NFLG_SGA10.KR820326
SYHRLRDFVL
>C.ZM.09.Z3618F_11Jul09_PL_NFLG_SGA11.KR820342
CYHRLRDFIL
>C.ZM.09.Z3678F_23Sep09_PL_NFLG_SGA19.KR820376
LYHRLRDSIL
>C.ZM.10.Z4248F_11Jun10_PL_NFLG_SGA1.KR820394
SYHRLRDFIL
>C.ZM.10.Z4248M_4Jun10_PL_NFLG_SGA1.KR820415
SYHRLRDFIL
>C.ZM.11.DEMC11ZM003.KP109494
SYHRLRDFIL
>C.ZM.11.DEMC11ZM005.KP109495
LYHRLRDLGL
>C.ZM.11.DEMC11ZM006.KF716467
SYHHLRDFIL
>C.ZM.11.DEMC11ZM008.KP109496
SYHRLRDLIL
>C.ZM.89.ZAM18.AB485647
SYHRLRDFIL
>C.ZM.96.96ZM651.AF286224
SYHRLRDFIL
>C.ZM.96.96ZM751.AF286225
SYHRLRDFIL
>C.ZM.x.HIV1084i.AY805330
SYHRLRDCIL
>C.ZM.x.SE12808.AY494971
SYHRLRDFIL
>C.ZM.x.m44_030.KU200938
SYHRLRDFIL
>C.ZW.09.C535_p2.JF680908
CYHRLRDFLL
>C.x.03.LA07SeJe.KU168262
SYHRLRDLLL
>C.x.09.J520_p2.JF680918
SYRQLRDFIL
>C.x.x.pCe3045_2D5.KC894102
SYHQLRDFIL
>D.BE.93.VI824.HQ912709
SYHRLRDLIL
>D.BR.10.10BR_RJ095.KJ787684
SYHRLRDLLL
>D.BR.10.10BR_RJ108.KJ787683
SYRRLSDLLS
>D.BR.96.patient_96BRRJ100.DQ141204
SYHRLRDLLL
>D.CA.05.091_WK48.GU191441
SYHRLRDLVL
>D.CD.02.CG_0382_02V_NGSID3.KY392769
SYHRLRDLLL
>D.CD.02.LA18ZiAn.KU168272
IYRRLRDLLL
>D.CD.03.LA17MuBo.KU168271
SYRRLRDLVL
>D.CD.84.84ZR085.U88822
SYHRLRELIL
>D.CD.85.Z2Z6_Z2_CDC_Z34.M22639
SYHRLRDLIL
>D.CD.87.PBS5635.MH705152
SYHRLRDLLL
>D.CD.x.JY1_Z84.J03653
SYHRLRDLIL
>D.CG.07.P940_2_C3.HM068555
SYHRLRDLLL
>D.CI.90.CI13.AJ277820
SYHRLRDLLL
>D.CM.01.01CM_0009BBY.AY371155
SYHRLRDLIL
>D.CM.01.01CM_0175BA.AY371156
SYHRLRDLIL
>D.CM.01.01CM_4412HAL.AY371157
SYHRLRDLIL
>D.CM.10.DEMD10CM009.JX140670
SYHRLRDLIL
>D.CY.06.CY163.FJ388945
SYHRLRDLIL
>D.ES.07.P1741_a2.HM068556
SYHRLRDLLL
>D.ES.09.P2351.JN054274
SYHRLRDLLL
>D.FI.93.FIN93167.AF219271
SYHRLRDLIL
>D.FI.93.FIN93178.AF219272
SYHRLRDLLL
>D.FR.x.DGOB.AF321082
SYHRLRDLIL
>D.GB.08.N535_F5.HQ595791
SYHRLRDLIL
>D.GB.13.15228_1_51.3.MF109689
SYHRLRDLLL
>D.GB.13.15228_1_72.3.MF109710
SYHRLSDLLL
>D.GB.13.15228_1_75.4.MF109713
SYHRLTDLLL
>D.GB.14.14535_1_3.3.MF109532
LYHRLRDLLL
>D.GM.94.N73603.HQ385448
SYHHLRDLIL
>D.KE.01.NKU3006.AF457090
SYHRLRDLIL
>D.KE.11.385_KE.KU921767
SYHRLRDLLL
>D.KE.11.DEMD11KE003.KF716476
SYRHLRDLLL
>D.KE.93.QA465_59M_ENV_D1.FJ866137
SYRHLRDLIL
>D.KE.95.QA013_70I_ENV_M12.FJ866135
SYHRLRDLIL
>D.KE.97.ML415_2.AY322189
SYHRLRDFLL
>D.KE.97.QB857_110I_ENV_B3.FJ866138
SYHQLRNLLL
>D.KE.99.QD435_100M_ENV_E1.FJ866141
SYHRLRDLIL
>D.KR.91.91RDH12_15991.MH425161
SYHRLRDLLL
>D.SE.12.077UG.MF373180
SYHRLRDLIL
>D.SE.99.P4b_19990121.GU204938
SYRHLRDLIL
>D.SN.90.SE365A2.L22945
SYHRLRDLIL
>D.TD.99.MN011.AJ488926
SYHQLRDLIL
>D.TZ.00.54_F4_A10.HQ659623
SYHRLRDLTL
>D.TZ.01.A280.AY253311
SYRHLRDLIL
>D.TZ.04.CO6405V4.KX907406
SYHRLRDLIL
>D.TZ.08.707010549_A1.HQ615975
SYHHLRDLIL
>D.TZ.87.87TZ4622.U65075
SYHRLRDLIL
>D.UG.01.231965_c01.JQ361079
IYHRLRDLIL
>D.UG.01.231966_c02.JX512899
SYHRLRDLLL
>D.UG.01.605MPC9.EU853116
SYHRLRDLVL
>D.UG.05.2769MP10.KF986106
SYHRLRDLLL
>D.UG.05.2810MP1.KF986131
SYHHLRDLLL
>D.UG.05.394MP1.KF986058
SYHRLRDLIL
>D.UG.05.888MP1.KF986033
SYHRLRDLTL
>D.UG.05.D053826R11_1.JX658588
SYHRLSDLLL
>D.UG.05.p190049.JX236668
SYHRLRDLVL
>D.UG.06.191821_E6_1.HM215270
SYHRLRDLIL
>D.UG.06.890MP1.KF986074
SYHRLTDLLL
>D.UG.06.927MP1.KF986041
SYHRLRDLIL
>D.UG.07.9009SA_A4_2.HM215351
SYHRLRDLIF
>D.UG.07.p191647.JX236670
SYHRLRDLIL
>D.UG.07.p191882.JX236673
SYHRLRDLLL
>D.UG.07.pSC191727.JX236679
SYHHLRSLIL
>D.UG.08.p191859.JX236672
SYHHLRDLIL
>D.UG.10.DEMD10UG004.KF716479
SYHRLRDLIL
>D.UG.11.DEMD11UG003.KF716480
SYHRLRDLLL
>D.UG.90.UG269A.L22949
SYHRLRDLIL
>D.UG.90.UG274A2.L22950
SYRRLRDLLL
>D.UG.91.UG270.AB485651
SYHRLRDLIS
>D.UG.92.92UG001.AJ320484
SYHRLRDLIL
>D.UG.92.92UG024_D.U08805
RYHHLRDLIL
>D.UG.92.CD4_dependent_92UG046.AY623599
SYRHLRDLIL
>D.UG.93.93UG_065.AY713418
SYHRLRDLLL
>D.UG.94.94UG114.U88824
SYHRLRDLIL
>D.UG.95.42_877.MH705143
SYHRLRDLIL
>D.UG.96.32MPC1.EU852998
SYHRLRDLIL
>D.UG.96.A03836B1_6.JX658585
SYHRLRDLLL
>D.UG.96.HFFP1.KF986082
SYHRLRDLIL
>D.UG.97.108FPc01.EU852934
SYHRLRDLLL
>D.UG.97.183MPc02.EU852966
SYHRLRDLVS
>D.UG.97.295FP01.EU852982
SYHRLRDLIL
>D.UG.97.326MPc07.EU853014
SYHRLRDLLL
>D.UG.97.338MPc01.EU853046
SYHRLRDLIL
>D.UG.97.pt197.EU281998
SYHRLRDLIL
>D.UG.97.pt632.EU281996
SYHRLRDLLL
>D.UG.97.pt827.EU281995
SYHRLRDXXL
>D.UG.98.372FPc02.EU853078
SYHRLRDLIL
>D.UG.98.602MPC2.EU853094
SYHRLRDLLL
>D.UG.98.98UG57128.AF484502
SYHRLTDLIL
>D.UG.98.98UG57131.AF484505
SYHRLRDLIL
>D.UG.98.98UG57132.AF484506
SYHHLRNFLL
>D.UG.98.98UG57140.AF484511
SYHRLRDLIL
>D.UG.98.98UG57143.AF484514
SYHRLRDLIL
>D.UG.98.98UG57146.AF484513
SYHRLRDLLL
>D.UG.98.99UGJ32228.AF484516
SYHRLRDLIL
>D.UG.99.99UGA03349.AF484518
CYHRLRDLIL
>D.UG.99.99UGA07412.AF484477
SYHRLRDLIL
>D.UG.99.99UGA08483.AY304496
SYHRLRDLLL
>D.UG.99.99UGB21875.AF484480
SYHRLRDLIL
>D.UG.99.99UGB25647.AF484481
SYHRLRDLLL
>D.UG.99.99UGB32394.AF484483
SYRHLRDLIL
>D.UG.99.99UGD23550.AF484485
SYHRLRDLIL
>D.UG.99.99UGD26830.AF484486
SYHRLRDLLL
>D.UG.99.99UGE08364.AF484487
SYHRLRDLLL
>D.UG.99.99UGE13613.AF484515
SYHHLRDLVL
>D.UG.99.99UGE23438.AF484489
SYHRLRDLLL
>D.UG.99.99UGF03726.AF484519
SYRHLRDLLL
>D.UG.99.99UGF05734.AF484490
SYHHLRDLVL
>D.UG.99.99UGG10555.AF484494
SYHRLRDLIL
>D.UG.99.99UGG35093.AF484495
CYHRLRDLVL
>D.UG.99.99UGJ27597.AF484497
SYHRLRDLIL
>D.UG.99.99UGK09259.AF484498
SYHRLRDLLL
>D.UG.99.99UGK09958.AF484499
SYHQLRNLIS
>D.UG.x.C971_412.U36871
GYRHLRDLLL
>D.UG.x.DM1_40.EF575364
SYHHLRDLIL
>D.UG.x.DM2_12.EF575370
SYHRLRDLIL
>D.UG.x.DM3_21.EF575388
SYHRLRDLLL
>D.UG.x.DM4_032.EF575400
SYHRLRDLLL
>D.UG.x.DM5_17.EF575417
SYHRLRDLIL
>D.UG.x.DM6_11.EF575429
IYHRLRDSLL
>D.UG.x.DM7_27.EF575447
SYHHLRDLIL
>D.UG.x.DM9_29.EF575482
SYHRLRDLLL
>D.UG.x.WHO15_474.U36886
SYHHLRDLIL
>D.US.07.HIV_US_BID_V3121_2007.JQ403079
SYHRLRDLLL
>D.YE.01.01YE386.AY795903
SYHRLRDLIL
>D.YE.02.02YE516.AY795907
SYHQLRDLIL
>D.ZA.84.R2.AY773338
SYHRFRDLLL
>D.ZA.85.R214.AY773339
SYHRSRDLLF
>D.ZA.85.R286.AY773340
SYHRLRDLLL
>D.ZA.86.R482.AY773341
GYHRSRDLLL
>D.ZA.90.R1.EF633445
SYRRLRDLLL
>D.ZM.05.ZM387_200387_5.GU329179
SYHRLRDLLL
>D.x.09.N320b_p1.JF680926
SYHRLRDLIL
>F1.AO.06.AO_06_ANG32.FJ900266
SYRHLRDFIL
>F1.AO.06.AO_06_ANG40.FJ900267
SYRHLRDFIL
>F1.AO.06.AO_06_ANG58.FJ900268
SYRHLRDFIL
>F1.AR.02.ARE933.DQ189088
SYRHLRDFIL
>F1.BE.93.VI850.AF077336
SYRHLRDFIL
>F1.BE.94.14_00_37.DQ313239
SYRRLRDFIL
>F1.BR.01.01BRRJSB153.MG365763
SYRHLRDFIL
>F1.BR.02.02BR082.FJ771006
SYRHLRDFIL
>F1.BR.06.06BR564.FJ771008
SYRHLRDFIL
>F1.BR.06.06BR579.FJ771009
SYHHLRDLIL
>F1.BR.06.P1356_F12.HQ236573
SYRHLRDFIL
>F1.BR.07.07BR844.FJ771010
SYRHLRDFIL
>F1.BR.08.08BRRJ35.MG365767
SYRHLRDFIL
>F1.BR.10.10BR_PE107.KJ849782
SYRHLRDFIL
>F1.BR.10.10BR_RJ015.KJ849791
SYRLLRDFIL
>F1.BR.10.10BR_RJ055.KT427774
SYRHLRDFIL
>F1.BR.10.10BR_RJ084_2.KT427868
SYRHLRTFIL
>F1.BR.10.DEMF110BR015.KU749395
SYRQLRDLIL
>F1.BR.11.11BRRJPR69.MG365766
SYRHLRDFIL
>F1.BR.11.11BRRJPR90.MG365768
SYRHLRDLIL
>F1.BR.11.DEMF111BR037.KU749396
SYRHLRDFIL
>F1.BR.12.12BRRJP05.MG365762
SYRHLRDFIL
>F1.BR.12.12BRRJPR51.MG365764
SYRHLRDFIL
>F1.BR.12.2012BRRJNEUT32.KX181918
SYRHLRDFIL
>F1.BR.12.2012BRRJNEUT38.KX181921
SYRHLRDLIL
>F1.BR.12.2012BRRJNEUT39.KX181922
SYRHLRDFIL
>F1.BR.12.2012BRRJNEUT40.KX181923
SYRHLRDFIL
>F1.BR.12.2012BRRJNEUT43.KX181926
SYRHLRDFIL
>F1.BR.13.2013BRRJNEUT31.KX181917
SYRHLRDFIL
>F1.BR.13.2013BRRJNEUT35.KX181919
SYRHLRDFIL
>F1.BR.13.2013BRRJNEUT42.KX181925
SYRLLRDFIL
>F1.BR.89.BZ163.AY173958
SYHHLRDLLL
>F1.BR.93.93BR020_1.AF005494
SYRHLRDFIL
>F1.CY.08.CY222.JF683771
SYRHLRDFIL
>F1.DE.x.MVP_30846.EU446022
SYRHLRDFIL
>F1.ES.06.MFU14_2_E7.HQ236559
SYRLLRDFIL
>F1.ES.07.P1599_G11.HQ236575
SYRHLRDFIL
>F1.ES.07.P1655_F8.HQ236580
SYRHLRDFIL
>F1.ES.08.X2674_C4.HQ236616
SYRLLRDFIL
>F1.ES.09.P2165_d2_2.HM068554
SYRHLRDFIL
>F1.ES.09.X2687_f3.HM068551
SYRHLRDLIL
>F1.ES.11.DEMF110ES001.JX140671
SYRHLRDLIL
>F1.ES.11.VA0053_nfl.KJ883138
SYRHLRDLIL
>F1.ES.14.100347.MF381271
SYHLLRDFIL
>F1.ES.16.100349.MF381284
SYRHLRDFIL
>F1.ES.x.P1146.DQ979023
SCRLLRDFIL
>F1.ES.x.X1093_2.DQ979025
SYRHLRDFIL
>F1.ES.x.X1670.DQ979024
SYRQLRDFIL
>F1.FI.93.FIN9363.AF075703
SYRHLRDFIL
>F1.FR.04.LA22LeRe.KU168276
SYRHLRDFIL
>F1.FR.96.96FR_MP411.AJ249238
SYRHLRDFIL
>F1.FR.96.PHI420.AY231157
SYRHLRDFIL
>F1.FR.x.FGIL.AF321084
SYHHLRDLIL
>F1.GB.14.13659_1_45.3.MF109434
SYRHLRDFIL
>F1.RO.03.LA20DuCl.KU168274
SYRHLRDFIL
>F1.RO.96.BCI_R07.AB485659
SYRHLRDFIL
>F1.RU.04.RUSP816_B4.HQ236605
SFHLLRDFIL
>F1.x.03.LA21LeAn.KU168275
SYRHLRDFIL
>F2.CM.01.A1699.MH705144
SYRHLRDFIL
>F2.CM.02.02CM_0016BBY.AY371158
SYRHLRDFIL
>F2.CM.10.DEMF210CM001.JX140672
SYRHLRDFIL
>F2.CM.10.DEMF210CM007.JX140673
SYRHLRDFIL
>F2.CM.11.DEMF211CM025.KU749420
SYHLLRDFIL
>F2.CM.11.DEURF11CM026.KU749422
SYRHLRDFIL
>F2.CM.93.CA20.AJ277824
SYRHLRDFIL
>F2.CM.95.95CM_MP255.AJ249236
SYRHLRDLLL
>F2.CM.95.95CM_MP257.AJ249237
SYHCLRNFIL
>F2.CM.97.CM53657.AF377956
SYRHLRDFIL
>F2.ES.08.P2059_a_B3.JN054264
SYRLLRDFIL
>F2.ZA.10.MSM237.KF725967
SYRHLRDLIL
>G.BE.96.DRCBL.AF084936
SYHRLRDFIL
>G.CD.03.LA23LiEd.KU168277
SYHRLRDFTL
>G.CD.87.87_2580.MH705162
SYHRLRDFIL
>G.CD.87.P406.MH705155
SYHRLRDFIL
>G.CD.87.PBS1191.MH705134
SYHRLRDFIL
>G.CM.01.01CM_4049HAN.AY371121
SYHRLRDCVL
>G.CM.01.A1786.FJ389367
SYHHLRDFVL
>G.CM.03.CM44_10.KU168302
SYHRLRDFLL
>G.CM.04.178_15.FJ389363
SYHHLRDFIS
>G.CM.04.314_40.FJ389364
SYHRLRDFIL
>G.CM.04.515_28.FJ389365
SYHRLRDFIL
>G.CM.04.944_5.FJ389366
CYHRLRDXXL
>G.CM.05.144_26.MH705145
LYHRLTDFIL
>G.CM.06.740_14.KP718915
CYHRLRDFTL
>G.CM.07.920_49.KP718923
SYHRLRDFIL
>G.CM.07.BS03_A1_01062011.KR051438
SYHRLRDFIL
>G.CM.07.BS12_D9_01082011.KR051445
SYHRLRDFVL
>G.CM.07.BS46_A2_21032012.KR051448
CYHRLRDFIL
>G.CM.07.BS48.KR017776
GYHRLRDFIL
>G.CM.07.BS51_H2_26082011.KR051461
SYHRLRDFIS
>G.CM.08.789_10.KP718925
SYHHLRDFVL
>G.CM.09.10056_D8_21022012.KR051421
SYRHLRDFVL
>G.CM.09.11439_F5.KR051428
SYRHLRDFVL
>G.CM.10.12541_E2.KR051437
SYHRLRDFVL
>G.CM.10.DEMG10CM008.JX140676
CYHRLRDFTL
>G.CM.10.DEURF10CM020.KP109502
LYHRLRDLIL
>G.CM.11.DEMG11CM046.KY658701
SYHRLRDLVL
>G.CM.96.96CMABB55.AY772535
SYHRLRDFIL
>G.CM.97.97CM_MP801.AM279346
SYHRLRDFVL
>G.CM.98.98CM_MP1033.AM279365
SYHRLRDFVL
>G.CM.99.99CM_MP1287.AM279351
SYHRLRDFVL
>G.CM.99.99CM_MP1416.AM279359
SYHRLRDFIL
>G.CM.99.99CM_MP1417.AM279350
SYHRLRDFIL
>G.CN.06.sh52.HM067749
SYHLLRDFVL
>G.CN.08.GX_2084_08.JN106043
LYHRLRDFIL
>G.CN.13.GZ8H3748.13.MH431770
SYHRLRDFIL
>G.CN.16.224GX.KY275364
LYHRLTDFIL
>G.CU.99.Cu74.AY586547
SYHRLRDLVL
>G.CU.99.Cu85.AY586548
SYHRLRDLLL
>G.CU.99.Cu87.AY586549
SYHRLRDLLL
>G.ES.00.X558.AF423760
SYHRLRDFVL
>G.ES.02.P402_2_11.EU885759
SYHHLRDFIL
>G.ES.02.X1193_1.EU885761
SYHHLRDFIL
>G.ES.03.X1254_3.EU885762
SYHRLRDLLL
>G.ES.04.X1632_s2_b10.FJ817370
SYRRLRDFIL
>G.ES.05.P962.EU786670
SYHRLRDFIL
>G.ES.05.X1628_2.FJ670520
SYHRLRDLVL
>G.ES.05.X1854_2_10.EU885763
SYHRLRDFIL
>G.ES.06.X2088_9.EU885764
SYHRLRDFIL
>G.ES.07.MFU54_D1_3.JF327806
SYHRLRDFIS
>G.ES.07.X2160_r25.EU885765
SYHRLRDLVL
>G.ES.07.X2234_H11.HQ236608
SYHHLRDFIL
>G.ES.08.P1981_2.FJ670530
SYHRLRDFIL
>G.ES.08.P2091_a.JN054265
SYHRLRDFIL
>G.ES.08.X2470_F8_12.GQ222685
SYHRLRDFIL
>G.ES.08.X2558.GQ862781
SYHRLRDLLL
>G.ES.08.X2571_b1.JF327808
SYHHLRDFTL
>G.ES.09.P2196_3s_nt0558_9495.MF157743
SYHRLRDFIL
>G.ES.09.X2634_2.GU362882
SYHHLRDFIL
>G.ES.09.X2636_b.JN054287
SYHRLRDFVL
>G.ES.09.X2693_a.JN054296
SYHRLRDFIL
>G.ES.14.ARP1201.KT276261
SYHRLRDFVL
>G.ES.14.EUR_0033.KU685592
SYHHLRDFIL
>G.FR.95.PHI355.AY231155
SYHPLRDFIL
>G.FR.95.PHI365.AY231156
SYHRLRDFIL
>G.FR.x.523.EF033660
SYHRLRDFIL
>G.GA.x.LBV217.U09664
SYHQLRDFIL
>G.GB.13.15171_1_17.3.MF109647
SYHRLRDFIL
>G.GB.14.14592_1_74.4.MF109568
CYHRLRDFIL
>G.GB.14.14667_1_38.4.MF109598
SYHRLRDLLL
>G.GH.03.03GH175G.AB287004
SYHRLRDFAL
>G.GW.08.LA57LmNe.KU168300
CYHRLRDFIL
>G.KE.06.06KE275457V6.KT022379
SYHRLRDFIL
>G.KE.09.DEMG09KE001.KF716477
LYHRLRDFIL
>G.KE.93.HH8793_12_1.AF061641
SYHRLRDFIL
>G.NG.01.01NGPL0669.DQ168576
SYHRLRDFIW
>G.NG.01.01NGPL0674.DQ168575
SYHLLRDFIL
>G.NG.01.01NGPL0760.DQ168579
SYHLLRDFIL
>G.NG.01.PL0567.DQ168573
SYHRLRDFTL
>G.NG.08.08NG_SC13.JN248582
SYHLLRDFIL
>G.NG.08.P1909_D2.HQ236584
SYHHLRDLVL
>G.NG.08.P1992_G10_4.GQ324613
SYHRLRDFIS
>G.NG.09.09NG010079.KX389636
SYHRLRDFIL
>G.NG.09.09NG010105.KX389635
LYHRLRDFIL
>G.NG.09.09NG010157.KX389631
SYHRLRDFIL
>G.NG.09.09NG010205.KX389628
SYHRLRDLVL
>G.NG.09.09NG010261.KX389626
SYHRLRDLLL
>G.NG.09.09NG010315.KX389625
SYXHLRDLIL
>G.NG.09.09NG_SC21.JN248584
LYHRLRDFVL
>G.NG.09.09NG_SC26.JN248586
IYHRLRDFVL
>G.NG.09.09NG_SC31.JN248591
SYHRLRDFIL
>G.NG.09.09NG_SC62.JN248593
SYHRLRDFIS
>G.NG.10.10NG020133.KX389620
SYRHLRDFIL
>G.NG.10.10NG020134.KX389619
LYHRLRDFAL
>G.NG.10.10NG020303.KX389618
CYHRLRDLIL
>G.NG.10.10NG020420.KX389615
SYHRLRDLIL
>G.NG.11.11NG050158.KX389641
SYHRLRDFVL
>G.NG.11.11NG050272.KX389642
SYHHLRDFIL
>G.NG.11.11NG050489.KX389645
SYHRLRDFIL
>G.NG.11.DEMG11NG006.KY953200
IYHRLRDLVL
>G.NG.11.DEMG11NG007.KY953201
SYHRLRDFVL
>G.NG.11.DEMG11NG008.KY953202
SYHRLRDFIS
>G.NG.12.12NG060248.KX389646
SYHRLRDFIL
>G.NG.12.12NG060409.KX389648
SYHRLRDLIS
>G.NG.92.92NG083_JV10832.U88826
SYHRLRDLVL
>G.NG.95.NG1928.AF069947
SYHRLRDFIL
>G.NG.95.NG1929.AF069943
SYRRLRDFIL
>G.NG.95.NG1937.AF069937
SYHRLRDFIS
>G.NG.95.NG1939.AF069935
SYHRLRDFIL
>G.PT.x.PT2695.AY612637
SYHHLRDFIL
>G.PT.x.PT3037.FR846408
SYHRLRDFIL
>G.PT.x.PT3306.FR846409
SYHRLRDFIL
>G.PT.x.PT988.FR846410
SYHHLRDFVL
>G.RU.12.RU_SRD_2012.MF614606
SYHRLRDFIL
>G.RU.89.RU_ShRMT_1989.MF614605
SYHRLRDCIL
>G.RU.x.RU570_revertant_passage_20.EF367231
SYRRLRDFIL
>G.SE.93.SE6165_G6165.AF061642
SYHRLRDSIL
>G.ZA.01.TV546.KJ948662
SYHRLRDLLS
>G.ZM.03.8B.PB.103.KY229519
SYHRLRDFIL
>G.ZM.03.8M.PB.4902.KY229535
SYHRLRDFIL
>G.x.03.LA24HoCe.KU168278
SYHRLTDLVS
>G.x.08.X2483_F9.HQ236614
SYHHLRDFIL
>G.x.08.X2486_F2.HQ236615
SYHRLRDFIL
>G.x.x.X0558_8_F3.HQ236606
SYHRLRDFVL
>H.BE.93.VI991.AF190127
SYRRLRDLLS
>H.BE.93.VI997.AF190128
SYRLLRDSLL
>H.CD.01.CG_0260_02V_NGSID16.KY392779
SYRLLRDFLL
>H.CD.01.CG_0536_02_NGSID14.KY392777
SYRHLRDLLL
>H.CD.01.CG_0538_02_NGSID15.KY392778
SYRLLRDSLL
>H.CD.04.LA19KoSa.KU168273
SYHHLRDLLL
>H.CF.02.LA25LeMi.KU168279
SYRLLRDLLL
>H.CF.90.056.AF005496
SYRLLRDLLL
>H.GB.00.00GBAC4001.FJ711703
SYRRLRDLLL
>J.CD.02.CG_0331_02V_NGSID13.KY392776
SYHRLRDCVL
>J.CD.03.LA26DiAn.KU168280
SYHRLRDFVL
>J.CD.97.J_97DC_KTB147.EF614151
SYHRLRDFVL
>J.CM.04.04CMU11421.GU237072
SYHRLRDFIL
>J.SE.94.SE9173_7022.AF082395
SYHRLRDFVL
>K.CD.87.P3844.MH705156
SYHHLRDLIL
>K.CD.97.97ZR_EQTB11.AJ249235
SYRHLRDLVL
>K.CM.96.96CM_MP535.AJ249239
SYRQLRNLIL
>01_AE.AF.07.569M.GQ477441
SYHRLRDFIL
>01_AE.BE.x.VI1888cl194.EU191617
SYHRLRDFIS
>01_AE.CF.90.90CF11697.AF197340
SYHRLRDFIL
>01_AE.CF.90.90CF4071.AF197341
SYHRLRDFIL
>01_AE.CF.90.90CR402_CAR_E_4002.U51188
SYHRLRDFIL
>01_AE.CH.x.ZEnv32_0111_5.KU600816
SYRRLRDLLS
>01_AE.CH.x.ZEnv92_1008_8.KU600817
SYHRLRDFIS
>01_AE.CM.11.1156_26.KP718930
SYHRLRDLLL
>01_AE.CM.93.CA10_3.EU191614
SYHRLRDFIL
>01_AE.CN.02.YN0203.JX112860
SYHRLRDLVS
>01_AE.CN.02.YN0221.JX112861
SYHRLRDLTL
>01_AE.CN.02.YN0229.JX112863
SYHRLRDLIL
>01_AE.CN.02.YN0236.JX112866
SYHRLRDFIL
>01_AE.CN.05.05GX014.GU564225
SYHRLRDFGL
>01_AE.CN.05.05GX034.GQ845124
SYHLLRDFIL
>01_AE.CN.05.05GX079.GQ845125
SYHLLRDFSL
>01_AE.CN.05.05GX128.GQ845126
SYHLLRDFSL
>01_AE.CN.05.05GX162.GU564229
SYHLLRDFSL
>01_AE.CN.05.FJ051.DQ859178
SYHLLRDFIS
>01_AE.CN.05.FJ053.DQ859179
SYHRLRDFIL
>01_AE.CN.05.Fj052.EF036528
SYRRLRDCIL
>01_AE.CN.05.Fj055.EF036527
SYRRLRDFIL
>01_AE.CN.05.Fj056.EF036529
SYHRLRDFIL
>01_AE.CN.05.Fj057.EF036530
SYRRLRDFIL
>01_AE.CN.05.Fj065.EF036534
SYHRLRDFIL
>01_AE.CN.05.Fj066.EF036535
SYHLLRDFTS
>01_AE.CN.06.AE02.EU363850
SYHLLRDFIL
>01_AE.CN.06.CNE3.HM215410
SYHRLRDLLL
>01_AE.CN.06.CNE59.HM215422
SYHRLRDLLS
>01_AE.CN.06.CNE5.HM215415
SYHRLRDFIS
>01_AE.CN.06.CNE8.HM215427
SYHRLRDLIL
>01_AE.CN.06.FJ054.DQ859180
SYRRLRDFIS
>01_AE.CN.06.Fj061.EF036536
SYRHLRDFVL
>01_AE.CN.06.Fj062.EF036531
SYHRLRDFIL
>01_AE.CN.06.Fj064.EF036533
SYHRLRDFIL
>01_AE.CN.06.YN192_31.GU475046
SYHRLRDFIL
>01_AE.CN.07.07CNYN312.KF835499
SYHRLRDFIL
>01_AE.CN.07.07CNYN315.KF835502
SYHRLRDFIL
>01_AE.CN.07.07CNYN316.KF835503
SYHRLRDFIL
>01_AE.CN.07.07CNYN317.KF835504
SYHRLRDFIL
>01_AE.CN.07.07CNYN318.KF835505
SYHRLRDLAL
>01_AE.CN.07.07CNYN326.KF835513
LYHRLSDLIL
>01_AE.CN.07.07CNYN327.KF835514
SYRLLRDFIL
>01_AE.CN.07.07CNYN329.KF835516
SYHHLRDFIL
>01_AE.CN.07.07CNYN332.KF835518
SYRLLRDFSL
>01_AE.CN.07.07CNYN333.KF835519
SYHRLRDFIL
>01_AE.CN.07.07CNYN337.KF835523
SYHRLRDLTL
>01_AE.CN.07.07CNYN342.KF835527
SYRRLKDFSL
>01_AE.CN.07.07CNYN343.KF835528
SYHRLRDCIL
>01_AE.CN.07.07CNYN354.KF835533
LYHRLRDFTL
>01_AE.CN.07.07CNYN357.KF835536
SYHRLRDLIL
>01_AE.CN.07.07CNYN359.KF835538
SYRRLRDFIL
>01_AE.CN.07.07CNYN364.KF835542
SYHRLRDFIL
>01_AE.CN.07.07CNYN366.KF835543
SYHRLRDFIL
>01_AE.CN.07.07JSWX045.FJ441290
SYHRLRDFIS
>01_AE.CN.07.BJ17A_6.GU475028
SYHRLRDLIL
>01_AE.CN.07.BJ3_4.GU475040
SYHRLRDFSL
>01_AE.CN.07.BJOX028000.e04.KM218078
SYHRLRDFSL
>01_AE.CN.07.BJX4_6.GU475020
SYRLLRDFSL
>01_AE.CN.07.CNE28.HM215409
LYHRLRDFIS
>01_AE.CN.07.CNE55.HM215418
SYHRLRDLLL
>01_AE.CN.07.CNE56.HM215419
SYHRLRDFIL
>01_AE.CN.07.CNE71_U.HQ699988
SYHRLRDLTL
>01_AE.CN.07.FJ070010.JX112809
SYHLLRDFSL
>01_AE.CN.07.FJ070013.JX112810
SYRLLRDFIL
>01_AE.CN.07.FJ070017.JX112811
SYRLLRDFSL
>01_AE.CN.07.FJ070033.JX112813
SYHRLRDFIL
>01_AE.CN.07.FJ070035.JX112814
SYHLLRDFSL
>01_AE.CN.07.FJ070040.JX112817
SYRLLRDFSL
>01_AE.CN.07.FJ070043.JX112818
SYHRLRDFVL
>01_AE.CN.07.GD070010.JX112819
SYHLLRDFSL
>01_AE.CN.07.GD070058.JX112820
SYHRLRDLLL
>01_AE.CN.07.GD070059.JX112821
SYHRLRDFIS
>01_AE.CN.07.GD070090.JX112823
LYRLLRDFSL
>01_AE.CN.07.GD070092.JX112824
SYHRLRDFSL
>01_AE.CN.07.GD070096.JX112825
SYHLLRDFSL
>01_AE.CN.07.GD070118.JX112826
SYHLLRDFSL
>01_AE.CN.07.GD070120.JX112827
SYHRLRDFIL
>01_AE.CN.07.GX070003.JX112829
SYHLLRDFSL
>01_AE.CN.07.GX070005.JX112830
LYHLLRDFIL
>01_AE.CN.07.GX070006.JX112831
SYHLLRDFSL
>01_AE.CN.07.GX070043.JX112832
SYHLLRDFSL
>01_AE.CN.07.GX070044.JX112833
SYHLLRGFIL
>01_AE.CN.07.GX070076.JX112834
SYHLLRDFSL
>01_AE.CN.07.GX070143.JX112835
SYHLLRDFSL
>01_AE.CN.07.GX070145.JX112836
SYHLLRDFSL
>01_AE.CN.07.GX070149.JX112837
SYHLLRDCSL
>01_AE.CN.07.GX070154.JX112838
SYHLLRDFSL
>01_AE.CN.07.GX070167.JX112839
SYHLLRDFSL
>01_AE.CN.07.GX11_13.GU475042
SYHRLRDFIL
>01_AE.CN.07.GX142_2.GU475031
SYHLLRDFSL
>01_AE.CN.07.GX155_55.GU475043
SYHLLRDFIL
>01_AE.CN.07.GX24_8.GU475015
LYHLLSDFIL
>01_AE.CN.07.GX25_29.GU475030
SYHLLRDFSL
>01_AE.CN.07.GZ070004.JX112840
LYHLLRDFSL
>01_AE.CN.07.GZ070123.JX112843
SYHRLRDLLL
>01_AE.CN.07.GZ070126.JX112844
SYHRLRDFIL
>01_AE.CN.07.GZ070127.JX112845
SYHLLRDFSL
>01_AE.CN.07.GZ187_10.GU475036
SYHRLRDFIL
>01_AE.CN.07.JS070901.JX112850
SYHLLRNSIL
>01_AE.CN.07.JS071001.JX112851
SYHLLRDFSL
>01_AE.CN.07.JS071101.JX112853
SYHRLRDFIS
>01_AE.CN.07.LN070008.JX112854
SYHRLRDFSL
>01_AE.CN.07.LN070013.JX112856
CYHRLRDFIL
>01_AE.CN.08.08LNA002.JX960612
SYHRLRDFSL
>01_AE.CN.08.08LNA003.JX960606
SYRRLRDFIL
>01_AE.CN.08.08LNA004.JX960617
SYHRLRDFGL
>01_AE.CN.08.BJ6_17.GU475029
SYHRLRDFIL
>01_AE.CN.08.GX35_33.GU475023
SYHRLRDFSL
>01_AE.CN.08.GX68_5.GU475044
LYHRLTDFVL
>01_AE.CN.08.GX73_29.GU475038
CYHRLRDFIL
>01_AE.CN.08.GX74_20.GU475021
SYHLLRDFTL
>01_AE.CN.08.GX83_47.GU475027
SYRLLRDFSL
>01_AE.CN.08.GX88_47.GU475018
SYHLLRDFIL
>01_AE.CN.08.GX8C_31.GU475039
LYHRLRDFTL
>01_AE.CN.08.GX90_1.GU475019
SYHRLRDFIL
>01_AE.CN.08.SH6_81.GU475032
SYHRLRDFIL
>01_AE.CN.08.SHX335_24.GU475033
SYHLLRDFIL
>01_AE.CN.08.SHX346_60.GU475034
SYHLLRDSIL
>01_AE.CN.09.09GX268.MG655196
SYRLLRDFGL
>01_AE.CN.09.09GX285.MG655197
SYHLLRNFIL
>01_AE.CN.09.09GX286.MG655198
SYHHLRDFIL
>01_AE.CN.09.09GX300.MG655199
SYHLLRDFIL
>01_AE.CN.09.09GX310.MG655200
SYHLLRDFSL
>01_AE.CN.09.09GX311.MG655201
CYHLLRNFIL
>01_AE.CN.09.09GX319.MG655202
SYHRLRDFIL
>01_AE.CN.09.09GX332.MG655204
SYRLLRDFTL
>01_AE.CN.09.09LNA005.JX960630
SYHRLRDFIL
>01_AE.CN.09.09LNA007.JX960627
LYHRLRDFIL
>01_AE.CN.09.09LNA013.JX960623
SYHRLRDFSL
>01_AE.CN.09.09LNA025.JX960634
SYHRLRDFSL
>01_AE.CN.09.09LNA040.JX960615
SYHRLRDFSL
>01_AE.CN.09.09LNA086.JX960639
SYHRLRDFIL
>01_AE.CN.09.09LNA136.JX960631
SYHRLRDFIL
>01_AE.CN.09.09LNA340.JX960607
SYHRLRDFIL
>01_AE.CN.09.09LNA353.JX960628
SYHRLRDFSL
>01_AE.CN.09.09LNA379.JX960603
SYHRLRDFIL
>01_AE.CN.09.10LNA016.JX960629
SYHRLRDFSL
>01_AE.CN.09.10LNA105.JX960626
SYHRLRDFIL
>01_AE.CN.09.1109.HQ215555
SYRRLRDLIL
>01_AE.CN.09.1119.HQ215553
SYHRLRDFSL
>01_AE.CN.09.YN09P0011.JX112867
SYHRLRDFSL
>01_AE.CN.09.YN09P0015.JX112868
SYHRLRDFIL
>01_AE.CN.09.ZK056.JX112870
SYHRLRDFIL
>01_AE.CN.10.10LNA057.JX960633
LYHHLRDFIL
>01_AE.CN.10.10LNA103.JX960608
SYHRLRDFIL
>01_AE.CN.10.10LNA124.JX960609
SYHRLRDLLL
>01_AE.CN.10.10LNA571.JX960611
SYRRLRDFTL
>01_AE.CN.10.10LNA821.JX960616
SYHRLRDFSL
>01_AE.CN.10.10LNA976.JX960632
SYHRLRDFSL
>01_AE.CN.10.CYM059.JX112796
SYHRLRDFIL
>01_AE.CN.10.CYM075.JX112797
SYHRLRDLLL
>01_AE.CN.10.CYM105.JX112798
LYHRLRDFIL
>01_AE.CN.10.CYM124.JX112799
SYHRLRDFIL
>01_AE.CN.10.CYM136.JX112800
SYHRLRDFIL
>01_AE.CN.10.CYM138.JX112801
SYRRLRDFIL
>01_AE.CN.10.CYM139.JX112802
SYHRLRDLIL
>01_AE.CN.10.CYM140.JX112803
SYHRLRDFIL
>01_AE.CN.10.CYM143.JX112804
SYRRLRDSIL
>01_AE.CN.10.CYM147.JX112805
SYHRLRDLTL
>01_AE.CN.10.CYM152.JX112807
SYHRLRDLIL
>01_AE.CN.10.CYM154.JX112808
SYRRLRDFIL
>01_AE.CN.10.DE00110CN007.KP109506
LYHRLRDFIS
>01_AE.CN.10.DE00110CN009.KP109507
SYHRLRDFSL
>01_AE.CN.10.JL100005.JX112846
SYHRLRDFIL
>01_AE.CN.10.JL100020.JX112849
SYHRLRDFSL
>01_AE.CN.10.YNFL03.KC870029
SYHLLRDFIS
>01_AE.CN.10.YNFL20.KC870039
SYHLLRDFIS
>01_AE.CN.10.YNFL23.KC870041
SYHLLRDFTS
>01_AE.CN.12.DE00112CN011.KP109508
SYHRLRDFIL
>01_AE.CN.15.15JS01.MG655205
SYHRLRDFIL
>01_AE.CN.15.15JS06.MG655206
SYRLLRDSSL
>01_AE.CN.15.15JS07.MG655207
SYHRLRDFIL
>01_AE.CN.15.15JS102.MG655208
SYHRLRDFTL
>01_AE.CN.15.15JS111.MG655209
SYHRLRDFVL
>01_AE.CN.15.15JS48.MG655211
SYHRLIDFIS
>01_AE.CN.15.15JS62.MG655212
SYHRLRDFIL
>01_AE.CN.15.15JS65.MG655213
LYRRLRDFIL
>01_AE.CN.15.15JS75.MG655214
SYHRLRDFVL
>01_AE.CN.15.15JS76.MG655215
SYHHLRDFIL
>01_AE.CN.15.15JS79.MG655216
SYHRLIDLLS
>01_AE.CN.15.15JS95.MG655217
SYHRLRDLIL
>01_AE.CN.15.15JS99.MG655218
SYHRLRDFTL
>01_AE.ES.09.X2721.JN054300
SYRRLRDFVL
>01_AE.GB.08.CH080100_e_p1.HM204634
LYHRLSDFIL
>01_AE.GB.10.Donor_N094_20_Month.KP873161
LYHRLRDFIL
>01_AE.GB.13.13592_1_16.3.MF109358
SYHRLRDFIL
>01_AE.GB.13.13774_1_46.3.MF109471
LYHRLRDLLL
>01_AE.GB.14.13612_1_24.3.MF109407
SYRRLRDFIS
>01_AE.GB.14.14727_1_55.3.MF109618
SYRHLRDLVL
>01_AE.GB.14.14727_1_60.3.MF109621
SYHLLRDFTL
>01_AE.HK.04.HK001.DQ234790
SYHRLRDFIL
>01_AE.IR.10.10IR.THR48F.AB703616
SYHRLKDLAL
>01_AE.JP.11.DE00111JP003.KF859741
SYHRLRDFIL
>01_AE.JP.x.DR0492.AB253423
SYHRLRDFIL
>01_AE.JP.x.DR2594.AB253668
LYHRLRDFIL
>01_AE.JP.x.DR6824.AB253427
SYHRLRDFIL
>01_AE.JP.x.JRC77AE.AB565504
SYHRLRDLLL
>01_AE.MM.14.fKSDU26.KU820849
SYHRLRDFTL
>01_AE.MM.99.mCSW105.AB097872
SYHRLRDFIL
>01_AE.PH.15.1008.MH327750
SYHRLRDFIL
>01_AE.PH.15.DE00115PH006.MH078560
SYRRLKDLVS
>01_AE.PH.15.DE00115PH012.KY658688
SYHRLRDFIL
>01_AE.PH.16.1010.MH327752
SYRHLRDFIL
>01_AE.PH.16.1024.MH327759
SYHRLRDLIL
>01_AE.PH.16.1025.MH327760
SYHRLRDFIL
>01_AE.PH.16.1027.MH327762
SYHRLRDLIL
>01_AE.PH.16.1029.MH327764
SYRRLRDFIL
>01_AE.PH.16.1031.MH327766
SYRRLRDFIL
>01_AE.PH.16.DE00116PH013.MH078562
SYHRLRDFIL
>01_AE.PH.17.1021.MH327756
SYHRLRDFIL
>01_AE.PH.17.1026.MH327761
SYRRLRDLLL
>01_AE.PH.17.1028.MH327763
SYRRLRDFIL
>01_AE.SE.09.034SE.MF373147
SYHRLRDFIL
>01_AE.SE.11.057SE.MF373160
SYHRLRDFVL
>01_AE.SE.11.SE601017.KP411840
SYTGLRDLIL
>01_AE.SE.11.SE601018.KP411841
CYHRLRDSIM
>01_AE.SE.11.SE601021.KP411842
SYHRLRDLIL
>01_AE.SE.12.069SE.MF373172
LYHHLRDFIL
>01_AE.SE.12.070SE.MF373173
SYHRLRDLVL
>01_AE.SG.08.FREE019.KY213720
SYHLLRNFIS
>01_AE.SG.08.HM019.KY213735
SYHRLRDFIL
>01_AE.SG.08.HM032.KY213733
CYHRLRDFIL
>01_AE.SG.08.HM033.KY213722
SYRRLRDFSL
>01_AE.SG.08.HM034.KY213736
SYHRLRDFGL
>01_AE.SG.08.HM038.KY213738
SYHRLRDFIL
>01_AE.SG.08.HM051.KY213723
SYHRLRDFIL
>01_AE.SG.08.HM069.KY213739
SYHRLRDFSL
>01_AE.SG.08.HM073.KY213719
SYHRLRDFIS
>01_AE.SG.08.HM086.KY213716
SYHRLRDFIL
>01_AE.SG.08.HM089.KY213724
SYHRLRDFIL
>01_AE.SG.08.HM097.KY213717
SYHRLRDFIL
>01_AE.SG.09.HM123D.KY213718
CYRRLRDLLL
>01_AE.SG.09.HM130.KY213715
SYHRLRDLIS
>01_AE.SG.09.HM140.KY213749
SYHRLRDLIL
>01_AE.SG.09.HM149.KY213734
SFHLLRDSTL
>01_AE.SG.09.HM153B.KY213750
SYHRLRDFIL
>01_AE.TH.00.00TH_C2101.AY945716
SYRRLRDLIL
>01_AE.TH.00.00TH_C3347.AY945721
SYHRLTDFIL
>01_AE.TH.00.00TH_C4118.AY945722
SYHRLRDFIL
>01_AE.TH.00.00TH_C4151.AY945724
SYHRLRDFIL
>01_AE.TH.00.00TH_C4382.AY945725
SYHRLRDFIL
>01_AE.TH.00.3019A06.C1.KJ952346
SYHRLRDFIL
>01_AE.TH.00.3043A03.B11.KJ952505
SYHRLRDFIL
>01_AE.TH.00.3046A02.B6.KJ952574
SYHRLRDLIL
>01_AE.TH.00.3063A10.B1.KJ952667
SYHRLRDLIS
>01_AE.TH.00.3090A02.C6.KJ952765
SYHRLRDFIL
>01_AE.TH.00.3104A06.C4.KJ952852
SYHRLRDFIL
>01_AE.TH.00.3111A02.A2.KJ952897
SYRRLRDLTL
>01_AE.TH.00.3118A16.A1.KJ952968
SYHRLRDLLL
>01_AE.TH.00.3131A12.C11.KJ953089
SYHRLRDLLL
>01_AE.TH.00.3135A10.A11.KJ953119
SYHRLRDFIL
>01_AE.TH.00.3153A14.A1.KJ953282
SYHRLRDFIS
>01_AE.TH.00.3189A08.C7.KJ953475
SYHRLRDFIL
>01_AE.TH.00.3203A14.A1.KJ953555
SYHRLTDFIS
>01_AE.TH.00.3218A16.C18.KJ953646
SYHRLRDFIL
>01_AE.TH.00.C1705.DQ789392
SYHRLRDLTS
>01_AE.TH.00.OUR595I.AY358052
SYHRLRDFIS
>01_AE.TH.00.OUR721I.AY358067
SYHRLRDFIL
>01_AE.TH.00.OUR724I.AY358060
SYRRLRDLTL
>01_AE.TH.00.OUR810I.AY358063
SYHRLRDLLL
>01_AE.TH.01.01TH_C1436.AY945713
SYRRLRDLIS
>01_AE.TH.01.01TH_C2570.AY945719
SYHRLRDFIL
>01_AE.TH.01.01TH_C3256.AY945720
SYHRLRDFIL
>01_AE.TH.01.LA09DuCe.KU168264
LYRRLRDFIS
>01_AE.TH.01.OUR414I.AY358050
SYHRLRDFIL
>01_AE.TH.01.OUR609I.AY358040
SYHRLRDLIS
>01_AE.TH.01.OUR642I.AY358041
SYRHLRDFIL
>01_AE.TH.01.OUR647I.AY358056
SYHRLRDFIS
>01_AE.TH.01.OUR674I.AY358038
SYHRLKDLAL
>01_AE.TH.01.OUR702I.AY358059
SYHRLTDFIS
>01_AE.TH.01.OUR788I.AY358068
SYHRLRDFLS
>01_AE.TH.01.OUR830I.AY358064
SYHRLRDFIL
>01_AE.TH.01.R2184_c04.JN944665
SYHRLRDFIL
>01_AE.TH.02.OUR769I.AY358062
SYHRLRDFIL
>01_AE.TH.03.TH7229.KU168309
SYHRLRDLVS
>01_AE.TH.04.04TH107542.JN248318
SYHRLRDLVL
>01_AE.TH.04.04TH328531.JN248324
SYHRLRDLLL
>01_AE.TH.04.04TH427990.JN248327
SYHHLRDFTL
>01_AE.TH.04.04TH505841.JN248328
SYHLLRDSIL
>01_AE.TH.04.04TH613543.JN248330
SYRRLRDLLL
>01_AE.TH.04.04TH807015.JN248334
SYRRLRDLLL
>01_AE.TH.04.04TH817196.JN248336
LYHRLRDFVL
>01_AE.TH.04.AA027a_wg4.JX447021
SYHRLRDFIY
>01_AE.TH.04.AA074a07R.JX447529
SYHRLRDFIL
>01_AE.TH.04.AA075a_WG7.JX447542
SYHRLRDFIL
>01_AE.TH.04.BKM.DQ314732
SYHRLRDFIL
>01_AE.TH.04.T256254_13.KC748982
SYHRLRDLVL
>01_AE.TH.04.T276248_sga01.JF297221
SYHRLRDFIL
>01_AE.TH.04.T500617_sga02.HQ691003
SYHRLRDLTS
>01_AE.TH.04.T502281_sga03.HQ691014
LYHRLRDLTL
>01_AE.TH.05.05TH130087.JN248339
SYHRLRDFIL
>01_AE.TH.05.05TH327568.JN248341
LYHRLRDLLL
>01_AE.TH.05.05TH342968.JN248342
SYHRLRDFIL
>01_AE.TH.05.05TH741452.JN248355
SYHHLRDFTL
>01_AE.TH.05.05TH841749.JN248356
SYHRLSDFIL
>01_AE.TH.05.356272_c02.JN944654
SYHRLRDFIS
>01_AE.TH.05.AA004a_wg4a.JX446712
SYHRLRDFIL
>01_AE.TH.05.AA023a13R.JX446977
LYHRLRDLLL
>01_AE.TH.05.AA029b08R.JX447048
SYHRLRDFIL
>01_AE.TH.05.AA033a_wg6a.JX447081
SYHRLRDFIL
>01_AE.TH.05.AA049a_WG13.JX447268
SYHLLRDFIS
>01_AE.TH.05.AA062b07R.JX447395
SYHRLRDFIS
>01_AE.TH.05.AA064a_WG2.JX447413
SYRRLRDFIS
>01_AE.TH.05.AA066a09R.JX447447
LYHRLKDFTL
>01_AE.TH.05.AA077a_RH10.JX447561
LYHRLRDFIL
>01_AE.TH.05.AA078a11R.JX447579
SYHRLRDFIL
>01_AE.TH.05.AA079a_WG4.JX447592
SYHRLRDLIL
>01_AE.TH.05.AA081a14.JX447619
SYHRLRDFIL
>01_AE.TH.05.AA094b09R.JX447816
SYHRLRDCIL
>01_AE.TH.05.AA097a09R.JX447855
SYHRLRDFIL
>01_AE.TH.05.AA101a_WG1.JX447936
SYHRLRDFSL
>01_AE.TH.05.AA103a06R.JX447958
SYHRLRDFIL
>01_AE.TH.05.AA107a_wg4.JX448022
SYHRLRDLLL
>01_AE.TH.05.AA118_703357_c02.JN944658
SYHRLRDFIL
>01_AE.TH.05.AA122a02R.JX448217
LYHRLRDFAL
>01_AE.TH.05.AA125a11R.JX448256
SYHRLRDLSL
>01_AE.TH.05.AA126a07R.JX448271
SYHRLRDFGL
>01_AE.TH.05.T293735_sga06.HQ690964
SYHRLRDLIS
>01_AE.TH.06.101PL1.EU743788
SYHRLRDFIL
>01_AE.TH.06.102CC2.EU743789
SYHRLRDFIL
>01_AE.TH.06.104PB4.EU743790
SYHRLRDLTL
>01_AE.TH.06.105PL2.EU743792
SYHRLRDLLL
>01_AE.TH.06.105PL3.EU743793
SYHRLRDLLL
>01_AE.TH.06.107CC2.EU743794
SYHRLRDLIS
>01_AE.TH.06.21PL2.EU743757
LYHRLRDFVS
>01_AE.TH.06.22PL1.EU743758
SYHRLRDFTL
>01_AE.TH.06.29CC1.EU743759
SYHRLRDFIS
>01_AE.TH.06.41PB3.EU743764
HYHLLRDFIL
>01_AE.TH.06.45PB1.EU743766
SYHRLRDFIL
>01_AE.TH.06.47PL1.EU743768
SYHRLRDFIL
>01_AE.TH.06.50PB2.EU743769
SYHRLRDFIS
>01_AE.TH.06.50PL1.EU743770
CYHRLRDLIL
>01_AE.TH.06.52PL7.EU743773
SYHRLRDFIL
>01_AE.TH.06.55PL1.EU743774
SYHRLRDFIS
>01_AE.TH.06.60PL2.EU743777
SYHLLRDFVL
>01_AE.TH.06.62PL1.EU743778
SYHRLRDFSL
>01_AE.TH.06.644039_c01b.JN944657
SYHRLRDFIL
>01_AE.TH.06.65CC4.EU743780
SYHRLRDFIL
>01_AE.TH.06.65PL1.EU743781
SYHRLRDFIL
>01_AE.TH.06.98CC2.EU743782
SYHRLRDFIL
>01_AE.TH.06.98PB2.EU743784
SYHRLRDFIL
>01_AE.TH.06.99PL2.EU743787
CYHLLRDFTL
>01_AE.TH.06.AA002a_WG1.JX446666
SYRLLRDFSS
>01_AE.TH.06.AA003b12R.JX446699
SYHRLRDFSL
>01_AE.TH.06.AA006a02.JX446736
SYHRLRDFIS
>01_AE.TH.06.AA014a01.JX446855
SYHRLRDFIS
>01_AE.TH.06.AA017a_wg1.JX446899
NYHRLRDFIS
>01_AE.TH.06.AA018a07R.JX446910
SYHRLRDFIS
>01_AE.TH.06.AA022a_RH2.JX446961
CYRRLRDFTL
>01_AE.TH.06.AA034a_wg2.JX447089
SYHRLRDFIL
>01_AE.TH.06.AA035a10R.JX447107
SYHRLRDFSL
>01_AE.TH.06.AA038a_WG3.JX447132
SYHRLRDFIW
>01_AE.TH.06.AA042a10R.JX447203
SYHRLRDFIL
>01_AE.TH.06.AA044a_RH2.JX447222
SYHRLRDFIS
>01_AE.TH.06.AA055a_WG4.JX447312
SYHRLRDFIL
>01_AE.TH.06.AA056a_WG5.JX447316
SYHRLRDLIL
>01_AE.TH.06.AA058a04R_434239.JX447346
SYHLLRDFSL
>01_AE.TH.06.AA059a_WG5.JX447356
LYHRLRDFTL
>01_AE.TH.06.AA063a_WG37.JX447409
CYHRLRDCIL
>01_AE.TH.06.AA068a_14.JX447465
SYHRLRDFIL
>01_AE.TH.06.AA073a_RH1.JX447515
LYHRLTDLIS
>01_AE.TH.06.AA076a03R.JX447550
SYHRLRDFIL
>01_AE.TH.06.AA082a_WG9.JX447646
SYHLLRDFIL
>01_AE.TH.06.AA083a08R.JX447657
SYHLLRDFIL
>01_AE.TH.06.AA085a_wg2.JX447682
SYRLLRDSIS
>01_AE.TH.06.AA086a06R.JX447699
SYHRLRDFIL
>01_AE.TH.06.AA088a_wg14.JX447712
LYHRLRDFTL
>01_AE.TH.06.AA099a_WG9.JX447891
LYHRLRDFIS
>01_AE.TH.06.AA104a_RH3.JX447984
SYHLLRDFIL
>01_AE.TH.06.AA109a01R.JX448039
RYHRLRDFIL
>01_AE.TH.06.AA116_427299_c12.JN944655
SYHRLRDFIL
>01_AE.TH.06.AA119_816763_c02.JN944659
SYHRLRDFIL
>01_AE.TH.06.AA121a04R.JX448198
SYHRLRDFIL
>01_AE.TH.06.AA123a04R.JX448238
SYHRLRDLIS
>01_AE.TH.06.AA127a02R.JX448279
LYHRLRDFTL
>01_AE.TH.06.AA129a03R.JX448292
SYHLLRDFIL
>01_AE.TH.06.AA130a07R.JX448301
SYHRLRDLIW
>01_AE.TH.06.T501602_sga01.JF297225
SYHRLRDFIL
>01_AE.TH.06.T614109_sga13.HQ691090
LYHRLRDFTL
>01_AE.TH.07.AA005a07R.JX446728
SYHRLRDLVL
>01_AE.TH.07.AA008a_RH10.JX446776
SYHRLRDFIL
>01_AE.TH.07.AA009b01R.JX446790
SYHRLRDFSL
>01_AE.TH.07.AA012a_RH12.JX446845
SYHRLRDFAL
>01_AE.TH.07.AA015a_WG4.JX446877
SYHRLRDFIL
>01_AE.TH.07.AA019a_WG11.JX446918
SYHRLRDFIL
>01_AE.TH.07.AA021a07R.JX446943
SYHRLRDFIL
>01_AE.TH.07.AA026a02R.JX447013
LYRRLSDFIL
>01_AE.TH.07.AA028a_wg3.JX447028
SYHRLSDFIL
>01_AE.TH.07.AA030a04.JX447057
SYRHLRDFIL
>01_AE.TH.07.AA031a02.JX447064
SYRRLRDLVL
>01_AE.TH.07.AA036a05R.JX447118
SYHRLRDFTL
>01_AE.TH.07.AA041a01R.JX447177
SYHRLRDFIL
>01_AE.TH.07.AA048b08R.JX447252
SYHRLRDFIL
>01_AE.TH.07.AA050a_WG7.JX447283
SYHRLRDFIL
>01_AE.TH.07.AA061a02R.JX447381
SYHRLRDFIW
>01_AE.TH.07.AA065a15R.JX447437
SYHRLRDFIL
>01_AE.TH.07.AA069a01R.JX447480
SYHRLRDLLL
>01_AE.TH.07.AA072a03.JX447503
SYHRLRDFIS
>01_AE.TH.07.AA080a09R.JX447608
SYHRLRDFIL
>01_AE.TH.07.AA089a05.JX447721
SYHRLRDFIL
>01_AE.TH.07.AA091a10R.JX447752
LYRHLRDLAL
>01_AE.TH.07.AA092b13R.JX447773
SYHRLRDFIL
>01_AE.TH.07.AA098a04R.JX447876
LYRRLRDLIL
>01_AE.TH.07.MERLBDTRC2.JN860761
SYHRLRDFIS
>01_AE.TH.07.MERLBDTRC4.JN860763
SYHRLRDFIL
>01_AE.TH.07.MERLBDTRC5.JN860764
SYHRLRDFIL
>01_AE.TH.07.MERLBDTRC7.JN860766
CYHRLRDFIS
>01_AE.TH.07.MERLBDTRC8.JN860767
CYHRLRXLLL
>01_AE.TH.07.T357545_sga35.HQ690985
SYHRLRDFIL
>01_AE.TH.07.T502102_sga06.HQ691006
SYHRLRDLTL
>01_AE.TH.07.T503006_sga18.HQ691024
SYHRLRDLLL
>01_AE.TH.07.T509989_sga21.HQ691048
CYHRLRDFIL
>01_AE.TH.07.T518020_sga08.HQ691052
SYHRLRDLLS
>01_AE.TH.07.T535902_sga02.HQ691073
SYHRLSDFIL
>01_AE.TH.07.WN04.GQ916569
SYHRLRDLVL
>01_AE.TH.07.WN10.GQ916571
SYHRLRDFIL
>01_AE.TH.07.WN12.GQ916572
SYHRLRDFIL
>01_AE.TH.07.WN13.GQ916573
SYHRLRDLIS
>01_AE.TH.07.WN26.GQ916574
SYHRLRDFIL
>01_AE.TH.07.WN27.GQ916575
SYRRLRDFIS
>01_AE.TH.08.AA001a07R.JX446655
SYHRLRDFIL
>01_AE.TH.08.AA007a_WG10.JX446756
SYHLLRDFTL
>01_AE.TH.08.AA013a04.JX446850
SYHRLRDFIL
>01_AE.TH.08.AA016a14R.JX446888
SYHRLRDLTL
>01_AE.TH.08.AA032a04.JX447074
SYHRLRDFNL
>01_AE.TH.08.AA037a_WG6.JX447127
SYHRLRDFIL
>01_AE.TH.08.AA052a08.JX447303
LYHRLRDFIL
>01_AE.TH.08.AA054a06.JX447308
SYHRLRDLLL
>01_AE.TH.08.AA057a12R.JX447335
SYHRLRDFIL
>01_AE.TH.08.AA060a_WG1.JX447359
SYHRLRDFIL
>01_AE.TH.08.AA067a_WG12.JX447458
CYHLLRDFIL
>01_AE.TH.08.AA070a_RH01.JX447493
SYHRLRDFIL
>01_AE.TH.08.AA102a_RH1.JX447941
CYHHLKDFTL
>01_AE.TH.08.AA108a_WG6.JX448028
LYRRLSDFIL
>01_AE.TH.08.AA110a01R.JX448051
SYHRLRDFIL
>01_AE.TH.08.AA112a02R.JX448072
LYHRLRDFIL
>01_AE.TH.08.AA113a_RH1.JX448086
SYHRLRDFAL
>01_AE.TH.08.AA131a01R.JX448312
SYHRLRDFIL
>01_AE.TH.08.AE_Env_CR11_Jul08R.JN388142
SYHRLRDFIL
>01_AE.TH.08.AE_Env_CR14_Apr08R.JN388111
SYHRLRDLLL
>01_AE.TH.08.AE_Env_CR15_Apr08R.JN388121
SYRRLRDFIL
>01_AE.TH.08.AE_Env_CR17_Apr08R.JN388161
CYHRLRDFAL
>01_AE.TH.08.AE_Env_CR19_Apr08D.JN388171
SYHRLRDLVL
>01_AE.TH.08.AE_Env_CR25_Apr08D.JN388181
SYRRLRDFIS
>01_AE.TH.08.AE_Env_CR28_Apr08D.JN388191
SYHLLRDLTL
>01_AE.TH.08.AE_Env_CR29_Apr08D.JN388201
SYHRLRDFIL
>01_AE.TH.08.AE_Env_CR2_Apr08D.JN388081
SYRLLRDFIL
>01_AE.TH.08.AE_Env_CR36_Apr08D.JN388211
SYHRLRDFIL
>01_AE.TH.08.AE_Env_CR3_Apr08R.JN388091
SYHRLRDFIL
>01_AE.TH.08.MERLBDTRC9.JN860768
SYHRLRDFIS
>01_AE.TH.08.RY05.GQ916584
SYHRLRDLAL
>01_AE.TH.08.RY09.GQ916585
SYHRLRDFIL
>01_AE.TH.08.RY12.GQ916587
SYHLLRDFIS
>01_AE.TH.08.RY17.GQ916588
SYHRLRDFIL
>01_AE.TH.08.RY18.GQ916589
SYHRLRDFIL
>01_AE.TH.08.RY25.GQ916590
SYHRLRDFIW
>01_AE.TH.08.RY27.GQ916591
LYHRLRDFTL
>01_AE.TH.08.RY31.GQ916592
SYHRLRDFIL
>01_AE.TH.08.RY37.GQ916593
SYHRLRDFIL
>01_AE.TH.08.T504258_sga07.HQ691028
SYHRLRDFIL
>01_AE.TH.08.TR01.GQ916576
IYHRLRDFIL
>01_AE.TH.08.TR09.GQ916577
SYHRLRDFIS
>01_AE.TH.08.TR18.GQ916578
LYHRLRDFIL
>01_AE.TH.08.TR23.GQ916579
SYHRLSDFIL
>01_AE.TH.08.TR26.GQ916580
SYHRLRDLTL
>01_AE.TH.08.TR27.GQ916581
SYHRLRDLIL
>01_AE.TH.08.TR28.GQ916582
SYHRLRDFIS
>01_AE.TH.08.TR32.GQ916583
SYHRLRDFIL
>01_AE.TH.09.254001P00Ra.c01.JX512892
SYHRLRDFIL
>01_AE.TH.09.254003P00Ra.c01.JX512893
SYHHLRDFIL
>01_AE.TH.09.254004_P00Rc.KT185994
LYHRLRDCVL
>01_AE.TH.09.254006P00Ra.c01.JX512894
SYRRLRDFSL
>01_AE.TH.09.254007P00Ra.c01.JX512895
SYHRLRDLIS
>01_AE.TH.09.254008P00Re.c01.JX512897
SYRLLRDFIL
>01_AE.TH.09.254010P00Ra.c01.JX512898
SYHRLRDFIL
>01_AE.TH.09.40061v05_02.KY580553
LYHRLRDFIL
>01_AE.TH.09.AA045a01R.JX447238
SYHRLRDLIL
>01_AE.TH.09.AA090a_WG11.JX447727
SYHRLRDFIL
>01_AE.TH.09.AA111a_WG11.JX448059
SYHRLRDLVL
>01_AE.TH.09.AE_Env_CR10_Apr09R.JN388104
SYHRLRDFIL
>01_AE.TH.09.AE_Env_CR38_Jul09D.JN388224
SYHHLRDFIL
>01_AE.TH.09.R163b_p1.JF680932
LYHRLRDFIL
>01_AE.TH.09.RTA13_env.KF268043
LYRRLRDLVL
>01_AE.TH.09.RTA16_env.KF268044
SYRRLRDFIL
>01_AE.TH.09.RTA2_env.KF268035
LYHRLRDFIL
>01_AE.TH.09.RTA3_env.KF268036
SYRLLRDFAL
>01_AE.TH.09.RTA4_env.KF268037
LYHRLRDFVL
>01_AE.TH.09.RTA8_env.KF268040
SYHRLRDLLL
>01_AE.TH.09.SN40032_01_vA.JX512901
SYHLLRDFIL
>01_AE.TH.10.254014_P00Rb.KU230430
SYHRLRDFIL
>01_AE.TH.10.254016_P00a.KT185701
SYHRLRDFIL
>01_AE.TH.10.254019_P00a.KT185951
SYHRLRDFIL
>01_AE.TH.10.254020_P00Ra.KU230433
SYHRLRDFIL
>01_AE.TH.10.254021_P00c.KU230434
SYHRLRDFIL
>01_AE.TH.10.254022_P00c.KU230435
SYHRLRDFTL
>01_AE.TH.10.254023_P00a.KT185973
SYHRLRDFIL
>01_AE.TH.10.254024C01Ra.KT185724
SYHRLRDFIL
>01_AE.TH.10.254026_P00Ra.KU230436
LYHRLRDFIL
>01_AE.TH.10.254027_P00Ra.KU230437
SYHRLRDFIL
>01_AE.TH.10.254032C01Ra.KT185921
LYHRLRDFIL
>01_AE.TH.10.254034P00env06.KT185837
SYHRLRDFIL
>01_AE.TH.10.40094v01_01R.KU230418
LYRQLRDFAL
>01_AE.TH.10.40250v03_02R.KU230422
SYHRLRDFLL
>01_AE.TH.10.40265v14_01.KY580673
SYHHLRDFIS
>01_AE.TH.10.AE_Env_CR12_Jan10D.JN388156
SYHRLRDCVS
>01_AE.TH.10.DE00110TH001.KP109513
SYHRLRDFIL
>01_AE.TH.11.254036P00env01.KT185904
LYHRLRDFIL
>01_AE.TH.11.40231v02_02R.KU230421
SYHRLRDFIL
>01_AE.TH.11.40363v03_09.KU230425
SYHRLRDFIL
>01_AE.TH.11.40436v09_04.KY580697
SYHRLRDFIL
>01_AE.TH.11.4117010P030env_S03.MF957454
LYHRLRDFIL
>01_AE.TH.11.4118534P030env_S01.MF957351
SYHRLRDFIL
>01_AE.TH.11.AE_Env_CR8_Jan11D.JN388140
SYHLLRDFSL
>01_AE.TH.13.2546054P000env_S01.MF957603
SYHHLRDFSL
>01_AE.TH.13.2546345P000env_S01.MF957493
SYHRLRDLLS
>01_AE.TH.13.2546579P000env_S02.MF957553
LYHRWRDFVL
>01_AE.TH.93.93TH253.U51189
SYHRLRDFIL
>01_AE.TH.93.KH03.U48264
SYHRLRDFIL
>01_AE.TH.93.KH08.U48266
SYHRLRDFIL
>01_AE.TH.94.A01021_A8_1.AF015916
SYHRLRDFTL
>01_AE.TH.94.E11429_A3_1.AF015919
LYHRLRDFTL
>01_AE.TH.95.95TNIH022.AB032740
LYHRLRDFIL
>01_AE.TH.95.95TNIH047.AB032741
LYHRLRDFIL
>01_AE.TH.95.NI1144.AF070703
LYHRLRDFIL
>01_AE.TH.95.NI1145.AF070704
SYHRLRDFIL
>01_AE.TH.96.96TH_M02138.AY713424
SYHRLRDFAL
>01_AE.TH.96.M066_07.JN944664
SYHRLRDFIL
>01_AE.TH.97.97TH6_107.AY125894
SYHRLRDFIL
>01_AE.TH.97.97TH_NP1525.AY713420
SYHRLRDFIL
>01_AE.TH.97.97TH_NP1695.AY713419
SYHRLRDLTL
>01_AE.TH.98.98TH_R1166.AY945728
LYHRLRDFSW
>01_AE.TH.99.3022A02.A1.KJ952376
SYHRLRDLVL
>01_AE.TH.99.3025A02.A3.KJ952432
SYHRLRDFIL
>01_AE.TH.99.3067A08.B24.KJ952706
SYHRLRDFIL
>01_AE.TH.99.3078A02.E16.KJ952712
SYHRLRDFIL
>01_AE.TH.99.3084A16.A1.KJ952732
SYHRLRDFIL
>01_AE.TH.99.3125A12.D15.KJ952991
SYHRLRDLLL
>01_AE.TH.99.3186A14.A2.KJ953438
SYHHLRDFIL
>01_AE.TH.99.3193A14.C1.KJ953503
SYHLLRDFIL
>01_AE.TH.99.3210A08.D22.KJ953596
SYHRLRDFIS
>01_AE.TH.99.99TH_C1080.AY945712
SYHRLRDFIL
>01_AE.TH.99.99TH_C2405.AY945718
SYHRLRDLIS
>01_AE.TH.99.99TH_NI1052.AY713423
SYHRLRDLLL
>01_AE.TH.99.99TH_R1149.AY945727
SYHRLRDLIL
>01_AE.TH.99.99TH_R3006.AY945731
LYHRLRDFIL
>01_AE.TH.99.OUR008I.AY358065
LYHRLRDLTL
>01_AE.TH.99.OUR164I.AY358045
SYHRLRDFIS
>01_AE.TH.99.OUR203I.AY358048
SYRRLTDLLL
>01_AE.TH.99.OUR258I.AY358049
SYHRLRDFIS
>01_AE.TH.99.R3265_c06.JX512903
LYHRLSGFIL
>01_AE.TH.x.107747_048.JX848346
SYHRLRDFIL
>01_AE.TH.x.142902_011.JX848350
SYHHLRDFIL
>01_AE.TH.x.3007F5.B6.KJ952288
SYHRLRDFIL
>01_AE.TH.x.3098F5.A4.KJ952820
SYHRLRDFIL
>01_AE.TH.x.3126A02.B1.KJ952992
SYHLLRNFIL
>01_AE.TH.x.3127F6.B1.KJ953059
SYHRLRDFIL
>01_AE.TH.x.3141A16.B2.KJ953175
SYHRLRDFIS
>01_AE.TH.x.3155F6.A15.KJ953319
SYRRLRDFIS
>01_AE.TH.x.3156F6.A5.KJ953336
SYHRLRDLIS
>01_AE.TH.x.3220F5.A3.KJ953685
SYHLLRDFIL
>01_AE.TH.x.KSS_0514_13.HM215429
SYHRLRDFSL
>01_AE.TH.x.NP03.AB485655
SYHSLRNLIL
>01_AE.TH.x.PSR_0508_2.HM215432
SYHRLRDLLL
>01_AE.TH.x.SPK_0525_13.HM215436
SYRRLRDFIL
>01_AE.US.05.306163_FL.JX863920
SYHRLRDFIL
>01_AE.US.98.98US_MSC1120.AY444803
SYHRLRDFIL
>01_AE.US.98.98US_MSC2008.AY444805
SYHRLRDFIS
>01_AE.VN.97.97VNAG201.FJ185245
SYHLLRDFSL
>01_AE.VN.97.97VNAG204.FJ185247
SYHRLRDFIS
>01_AE.VN.97.97VNAG206.FJ185248
CYHRLRDFIL
>01_AE.VN.97.97VNAG207.FJ185249
SYHRLRDFIL
>01_AE.VN.97.97VNAG210.FJ185251
SYHLLRDFSL
>01_AE.VN.97.97VNAG212.FJ185252
SYHRLRDFAL
>01_AE.VN.97.97VNAG218.FJ185255
SYHRLRDFIL
>01_AE.VN.97.97VNHCM306.FJ185259
SYHLLRDFTL
>01_AE.VN.97.97VNHCM309.FJ185260
SYHRLRDFIL
>01_AE.VN.97.97VNHCM345.FJ185244
SYHRLRDFIL
>02_AG.BE.07.ITM4_07_2.FN432728
SYHRLRDFVL
>02_AG.BE.93.VI1090.HQ912710
SYHRLRDLAL
>02_AG.BE.95.24_00_189.DQ313242
SYHRLRDFVL
>02_AG.CI.16.DE00216CI019.MH078536
SYHRLRDLAS
>02_AG.CI.16.DEURF16CI022.MH078539
CYHRLRDLAS
>02_AG.CI.92.CI20.HQ912707
SYHRLRDFAL
>02_AG.CI.99.928.EU513199
SYRRLRDLVL
>02_AG.CM.00.LA10GuVa.KU168265
SYHQLRDFLL
>02_AG.CM.01.01CM_0002BBY.AY371122
SYHRLRDFVL
>02_AG.CM.01.01CM_0005BBY.AY371123
SYHRLRDFVL
>02_AG.CM.01.01CM_0008BBY.AY371124
SYHRLRDFVL
>02_AG.CM.01.01CM_0018ND.GU201494
CYHRLRDFVL
>02_AG.CM.01.01CM_0074NY.AY371131
SYHRLRDFLL
>02_AG.CM.01.01CM_0119MA.GU201498
SYRRLRDFVL
>02_AG.CM.01.01CM_0126MA.GU201499
SYHRLRDFVL
>02_AG.CM.01.01CM_0131NY.AY371137
SYHRLRDLAL
>02_AG.CM.01.01CM_0158ND.AY371132
SYHRLRDFVL
>02_AG.CM.01.01CM_0186BA.GU201500
SYHRLRDFVL
>02_AG.CM.01.01CM_0925MO.AY371134
SYHRLRDFVL
>02_AG.CM.01.01CM_1237NG.AY371136
SYHRLRDFVL
>02_AG.CM.01.01CM_1475MV.AY371138
SYHRLRDFVL
>02_AG.CM.01.01CM_4410HAL.AY371142
SYHRLRDFIL
>02_AG.CM.02.02CM_0013BBY.AY371125
SYRRLRDLVL
>02_AG.CM.02.02CM_0014BBY.AY371126
SYHRLRDFVL
>02_AG.CM.02.02CM_0015BBY.AY371127
SYHRLKDLVL
>02_AG.CM.02.02CM_1669LE.AY371139
SYHRLRDFVL
>02_AG.CM.02.02CM_1677LE.AY371140
SYHRLRDFIL
>02_AG.CM.02.02CM_1901LE.AY371146
SYHRLRDFLL
>02_AG.CM.02.02CM_1970LE.AY371128
SYHRLRDFLL
>02_AG.CM.02.02CM_2162SA.AY371129
SYHRLRDLVL
>02_AG.CM.02.02CM_2348SA.AY371130
SYHRLRDFVL
>02_AG.CM.02.02CM_3153MN.GU201513
SYHRLRDFVL
>02_AG.CM.02.02CM_3217MN.GU201514
SYHRLRDLVL
>02_AG.CM.02.02CM_4082STN.AY371141
SYHRLRDFVL
>02_AG.CM.02.NYU1026.DQ313247
SYHRLRDLVL
>02_AG.CM.04.211.EU513187
IYHRLRDFVL
>02_AG.CM.04.235.EU513195
SYHRLRDFLL
>02_AG.CM.04.250.EU513189
SFHRLRDLVL
>02_AG.CM.04.251.EU513196
SYHRLRDLAL
>02_AG.CM.04.253.EU513191
SYHRLRDLVL
>02_AG.CM.04.255.EU513184
SYHRLRDFVL
>02_AG.CM.04.263.EU513182
SYHRLRDFAL
>02_AG.CM.04.266.EU513193
SYHRLRDFVL
>02_AG.CM.04.33.EU513186
SYHRLKDLVL
>02_AG.CM.04.459_16.MH705136
SYHRLRDFVL
>02_AG.CM.05.278.EU513198
SYHRLRDFVL
>02_AG.CM.05.KM11BlR7.JF706407
SYHRLRDLVL
>02_AG.CM.05.KM18BlR1.JF706428
SYRHLRDFVL
>02_AG.CM.07.CM100_17.KU168310
SYHRLRDCVL
>02_AG.CM.08.BP00079_RH04.JN687776
SYHRLRDLVL
>02_AG.CM.08.DE00208CM001.JX140646
SYHRLRDFAL
>02_AG.CM.08.DE00208CM004.JX140647
SYHRLRDLVL
>02_AG.CM.10.DE00210CM013.KF859739
SYHRLRDFVL
>02_AG.CM.10.DE00210CM019.KU749419
SYHRLRDFVL
>02_AG.CM.93.CA18.HQ912706
SYHRLRDFVL
>02_AG.CM.96.96CM_MP522.AM279349
SYHQLRNFVL
>02_AG.CM.97.97CM_MP568.AM279361
SYHRLRDFVL
>02_AG.CM.97.97CM_MP569.AM279360
SYHRLRDFVL
>02_AG.CM.97.97CM_MP573.AM279358
CYHRLRDFVL
>02_AG.CM.97.97CM_MP642.AM279367
SYHRLRDFVL
>02_AG.CM.97.97CM_MP807.AJ286133
SYHRLRDFVL
>02_AG.CM.97.CM52885.AF377954
SYHRLRDFLL
>02_AG.CM.97.CM53658.AF377955
SYHRLRDFVL
>02_AG.CM.99.99CM_MP1378.AM279352
SYHRLRDLVL
>02_AG.CM.99.pBD6_15.AY271690
SYHQLRDFVL
>02_AG.CM.x.BP00078_RH01.JN687775
CYHRLRDFLL
>02_AG.CN.04.CNE85_U.HQ700002
SYHRLRDFAL
>02_AG.CY.05.CY048.FJ388902
SYHRLRDFAL
>02_AG.CY.07.CY206.JF683758
SYHRLRDFAL
>02_AG.CY.08.CY240.JF683786
LYHRLRDLGL
>02_AG.CY.09.CY247.JF683792
SYHRLRDFVL
>02_AG.CY.09.CY252.JF683795
SYHRLRDFAL
>02_AG.CY.09.CY256.JF683799
SYHRLRDFAL
>02_AG.DE.09.701114.KT124792
LYHRLRDFVL
>02_AG.DE.10.C7V004M7_E10_116110.KC247962
LYHRLXDXXL
>02_AG.DJ.91.DJ258A.L22939
SYHQLRDFVL
>02_AG.EC.x.ECU42.AY151002
SYHRLRDFVL
>02_AG.ES.06.P1261.EU786671
SYHRLRDFAL
>02_AG.ES.06.P1423.EU884501
CYHRLRDLVL
>02_AG.ES.09.P2222_2s_nt0547_9473.MF157742
SYRRLRDLVL
>02_AG.ES.14.100593.KY989950
SYHRLRDFVL
>02_AG.ES.99.R74_s_nt0545_9481.MF157740
SYHRLRDLVL
>02_AG.FR.00.45.MH742763
SYHRLRDLVL
>02_AG.FR.01.47.MH742765
SYHRLRDFVL
>02_AG.FR.01.48.MH742766
SYHRLRDFAL
>02_AG.FR.01.50.MH742768
SYHRLRDFVL
>02_AG.FR.01.54.MH742770
SYHRLRDFVL
>02_AG.FR.02.41.MH742762
SYHQLRDFVL
>02_AG.FR.11.AKN26489280.MH000309
SYHRLRDLLL
>02_AG.FR.12.177.MH742757
SYHRLRDFAL
>02_AG.FR.92.PHI127.AY231152
SYHRLRDLIL
>02_AG.FR.94.PHI324.AY231153
SYHRLRDLAL
>02_AG.FR.97.51.MH742769
SYHRLRDLVL
>02_AG.FR.99.46.MH742764
SYHRLRDFVL
>02_AG.FR.x.AKON.AF321079
RYRQLRDFLL
>02_AG.FR.x.CP_2_7.KM878816
SYHRLRDLAL
>02_AG.GB.13.13592_1_38.3.MF109381
SYRRLRDFAL
>02_AG.GB.13.15171_1_26.3.MF109657
CYHRLRDFVL
>02_AG.GB.13.15228_1_71.3.MF109709
SYHRLRDFAL
>02_AG.GB.14.13612_1_7.4.MF109432
LYHRLRDFVL
>02_AG.GB.14.13659_1_50.3.MF109439
SYHHLRDLVL
>02_AG.GB.14.14592_1_56.3.MF109550
SYHRLRDFTL
>02_AG.GB.14.14592_1_65.3.MF109559
SYHRLRDFVL
>02_AG.GH.03.03GH181AG.AB286856
SYHRLRDFIL
>02_AG.GH.03.03GH182AG.AB286857
SYHRLRDLAL
>02_AG.GH.03.03GH184AG.AB286859
SYHRLRDFAL
>02_AG.GH.03.03GH189AG.AB286862
SYHRLRDLLL
>02_AG.GH.03.03GH197AG.AB286863
CYHRLRDFLL
>02_AG.GH.03.GHNJ185.AB231895
LYHRLRDFAL
>02_AG.GH.03.GHNJ188.AB231896
SYHRLRDFVL
>02_AG.GH.03.GHNJ196.AB231898
SYHRLRDLLL
>02_AG.GH.97.97GH_AG1.AB049811
SYHRLRDFLL
>02_AG.GH.x.I_2496.AB485633
LYHRLRDFVL
>02_AG.GM.01.N010897.HQ385450
SYHRLRDLVL
>02_AG.GM.02.N017561.HQ385451
CYHRLRDLVL
>02_AG.GM.03.N22314.HQ385460
SYHRLRDFLL
>02_AG.GM.05.N36165.HQ385446
SYHRLRDFVL
>02_AG.GM.06.N041366.HQ385447
SYHRLRDFVL
>02_AG.GM.07.N47046.HQ385462
SYHRLRDLAL
>02_AG.GM.09.N058521.HQ385455
SYHRLRDFVL
>02_AG.GM.94.N73487.HQ385457
SYHRLRDFAL
>02_AG.GM.97.N180032.HQ385449
SYHRLRDFVL
>02_AG.GM.99.N004445.HQ385454
SYHRLRDLVL
>02_AG.GW.04.CC_0030.FJ694791
SYHRLRDFAL
>02_AG.GW.05.CC_0048.FJ694792
SYHRLRDFLL
>02_AG.GW.14.DE00214GW002.MH078541
SYHRLRDLAL
>02_AG.GW.14.DE00214GW005.MH078542
SYHRLRDFVL
>02_AG.GW.14.DE00214GW007.MH078543
SYHRLRDFVL
>02_AG.GW.14.DE00214GW009.MH078544
SYHRLRDFVL
>02_AG.GW.14.DE00214GW020.MH078545
SYHRLRDFAL
>02_AG.KR.12.12MHI11_10746.KF561437
SYRQLRDLIL
>02_AG.KR.12.12MHR9.KF561435
SYHRLRDLVL
>02_AG.NG.01.PL0710.DQ168577
SYHRLKDLVL
>02_AG.NG.01.PL0754.DQ168578
IYHRLRDFAL
>02_AG.NG.06.06NG_SC11.JN248580
SYRQLRNLLL
>02_AG.NG.09.09NG010060.KX389639
SYHRLRDFAL
>02_AG.NG.09.09NG010170.KX389630
SYHQLRDLVL
>02_AG.NG.09.09NG010181.KX389629
SYHRLRDFLL
>02_AG.NG.09.09NG010325.KX389624
SYHRLRDLVL
>02_AG.NG.09.09NG_SC24.JN248585
SYHRLGDLVL
>02_AG.NG.09.09NG_SC29.JN248589
SYHRLRDLIL
>02_AG.NG.09.09NG_SC30.JN248590
SYHRLRDLIL
>02_AG.NG.09.09NG_SC61.JN248592
SYHRLRDFLL
>02_AG.NG.10.10NG020065.KX389621
SYRHLRDFVL
>02_AG.NG.10.10NG020307.KX389617
SYHRLRDFVL
>02_AG.NG.10.10NG020437.KX389614
CYHRLRDLVL
>02_AG.NG.10.10NG030161.KX389610
LYHRLRDLIL
>02_AG.NG.11.11NG050135.KX389640
SYHRLRDLVL
>02_AG.NG.11.11NG050356.KX389643
SYHRLRDLIL
>02_AG.NG.11.11NG050366.KX389644
SYHRLRDFAS
>02_AG.NG.11.DE00211NG009.KY953197
SYHRLRDLLL
>02_AG.NG.11.DE00211NG010.KY953198
CYHRLRDLLL
>02_AG.NG.12.12NG060304.KX389647
SYRRLRDFVL
>02_AG.NG.12.12NG060418.KX389649
SYHRLRDFVL
>02_AG.NG.94.NG3675.AF069933
SYHRLRDFVL
>02_AG.NG.95.NG1921.AF069941
SYHRLRDLIL
>02_AG.NG.x.IBNG.L39106
SYHRLRDLIL
>02_AG.PK.14.PK005.KX232598
SYHRLRDCVL
>02_AG.PK.15.DE00215PK035.KY658712
SYHRLRDCAL
>02_AG.PK.15.PK024.KX232616
SYHHLRTSIL
>02_AG.PK.15.PK032.KX232622
SYHRLRDCAL
>02_AG.SE.11.SE602019.KP411843
CYHRLRDLVL
>02_AG.SE.11.SE602020.KP411844
SYHRLRDFVL
>02_AG.SE.11.SE602024.KP411845
SYHRLRDFTL
>02_AG.SE.14.098GN.MF373200
SCHRLRDLAL
>02_AG.SE.94.SE7812.AF107770
SYHRLRDFVS
>02_AG.SN.00.2705_p18_1.HM215281
SYHRLRDFVL
>02_AG.SN.01.3233_p12.HM215292
SYHRLRDLVL
>02_AG.SN.13.5294.KT223759
SYHRLRDLAL
>02_AG.SN.13.9580.KT223760
SYHRLRNFAL
>02_AG.SN.98.98SE_MP1211.AJ251056
LYHRLRDFVL
>02_AG.SN.98.98SE_MP1213.AJ251057
SYHRLRDLLL
>02_AG.SN.99.1105_p17_1.HM215264
LYHRLRDFVL
>02_AG.SN.99.3169_p4.HM215290
SYHRLRDFTL
>02_AG.SN.99.3226_p15.HM215291
SYHRLRDFVL
>02_AG.SN.99.3273_p21_1.HM215293
SYHRLRDLAL
>02_AG.TH.07.AA039a10R.JX447154
SYHHLRDLVL
>02_AG.UG.10.DEURF10UG006.KF716488
SYHQLRDFAL
>02_AG.US.00.00US_MSC3083.AY444811
SYHRLKDLVL
>02_AG.US.01.APV_12.DQ869018
SYRRLRDFVL
>02_AG.US.06.502_2696_FL01.JF320297
SYHRLRDCVL
>02_AG.US.98.98US_MSC5007.AY736840
SYHRLRDFAL
>02_AG.US.99.99US_MSC1134.AY444809
SYHRLRDLVL
>02_AG.x.00.LA11ZaCh.KU168266
LYHRLRDFVL
>02_AG.x.00.LA12FroG.KU168267
SYHRLRDLVL
>02_AG.x.x.MGRM_002_8_CRF_AG.MF510462
SYHRLRDFVL
>03_AB.RU.96.KAL68_1_KAL681.AF082485
IYHHLRDLLL
>03_AB.RU.97.KAL153_2.AF193276
IYHHLRDLLL
>04_cpx.CY.05.CY081.FJ388917
SYRHLRNLLL
>04_cpx.CY.94.94CY032_3.AF049337
SYRHLRNLLL
>04_cpx.GR.00.BP00048_SUP_RH05.JN687742
SYRHLRDLLL
>04_cpx.GR.00.DE00400GR002.JX140648
SYRHLRDLLL
>04_cpx.GR.04.BP00052_SUP_RH01.JN687746
SYHQLRNFLL
>04_cpx.GR.04.BP00053_SUP_RH01.JN687748
SYRHLRNLLL
>04_cpx.GR.91.GR11_97PVCH.AF119820
SYHHLRNLLL
>04_cpx.GR.97.GR84_97PVMY.AF119819
SYRQLRNLLL
>05_DF.BE.93.VI961.AF076998
SYHRLRDLIL
>05_DF.BE.x.VI1310.AF193253
SYHHLRDLTL
>05_DF.ES.99.X492.AY227107
SYHRLRDLLL
>06_cpx.AU.96.BFP90.AF064699
SYHRLRDFGL
>06_cpx.BF.x.LA14AAS287.KU168269
SYHRLRDLVW
>06_cpx.CD.x.BCF_Dioum.AB485661
GYHRLRDFVL
>06_cpx.GB.13.13592_1_3.8.MF109383
LYHQLRDFIL
>06_cpx.GB.13.13774_1_49.3.MF109474
SYHLLRDFGL
>06_cpx.GB.13.15171_1_20.3.MF109651
ICRQLRDFIL
>06_cpx.GH.03.03GH173_06.AB286852
SCHRLRDFIL
>06_cpx.ML.95.95ML127.AJ288982
SYHRLRDFVL
>06_cpx.ML.95.95ML84.AJ245481
SYHRLRDFVL
>06_cpx.NG.10.10NG030498.KX389609
SCHHLRDLVL
>06_cpx.NG.94.NG3670a.AF069934
SYHQLRDLVL
>06_cpx.SN.97.97SE1078.AJ288981
SYHLLRDFVL
>06_cpx.SN.99.1656_p21.HM215265
SYRRLRDFIL
>07_BC.CN.03.33.02_10.KY345447
SYHRLRDFIL
>07_BC.CN.03.33.16_1.KY345865
SYHRLRDFIL
>07_BC.CN.04.CBJA017.JF346901
SYHRLRDFIL
>07_BC.CN.04.CBJA028.JF346906
SYHRLRDFIL
>07_BC.CN.04.CH064.EF117254
SYHRLRDFIL
>07_BC.CN.04.CH070.EF117255
SYHRLRDFIL
>07_BC.CN.04.CH110.EF117257
SYHRLRDFIL
>07_BC.CN.04.CH111.EF117258
SYHQLRDFIL
>07_BC.CN.04.CH114.EF117264
SYHRLRDFIL
>07_BC.CN.04.CH115.EF117263
SYHRLRDFIL
>07_BC.CN.04.CH117.EF117262
SYHRLRDFIL
>07_BC.CN.04.CH120.EF117260
SYHRLRDFIL
>07_BC.CN.05.BC07_YN109_6.EU363837
SYHRLRDFIL
>07_BC.CN.05.BC10_YN55_3.EU363840
SYHQLRDFIL
>07_BC.CN.05.BC18_XJ153_35.EU363848
SYHRLRDFIL
>07_BC.CN.05.XJDC6431_2.EF368372
SYHRLRDFIL
>07_BC.CN.05.pXJDC6291_13.KC492737
SYHRLRDFIL
>07_BC.CN.06.CBJB347.JF346915
SYHRLRDFIL
>07_BC.CN.06.CNE92_U.HQ699994
SYHRLRDFIL
>07_BC.CN.06.CNHLJ_M06054.EU131811
SYHRLRDFIL
>07_BC.CN.06.Sichuan_2006_SC006.JX392378
SYHRLRDFIL
>07_BC.CN.06.Sichuan_2006_SC008.JX392379
SYHRLRDFIL
>07_BC.CN.06.Xinjiang_2006_709.JX392383
SYHRLRDFIL
>07_BC.CN.07.07CNYN303.KF835494
SYHRLRDFIL
>07_BC.CN.07.07CNYN323.KF835510
CYHRLRDFIL
>07_BC.CN.07.07CNYN324.KF835511
SYHRLRDFIS
>07_BC.CN.07.07CNYN349.KF835532
SYHRLRDFIL
>07_BC.CN.07.BJOX002000.e03.KM218237
SYHRLRDFIL
>07_BC.CN.07.CNGZD.JQ423923
SYHRLRDFIL
>07_BC.CN.07.GD070145.KF250371
CYHRLRDFIL
>07_BC.CN.07.HB070037.KF250373
SYHRLRDFIL
>07_BC.CN.07.JS070205.KF250374
SYHRLRDFIL
>07_BC.CN.07.NX070014.KF250375
SYHRLRDFIL
>07_BC.CN.07.XJ070248.KF250377
CYHRLRDFIL
>07_BC.CN.07.xj070241.KF250385
SYHRLRDFIL
>07_BC.CN.08.1114.HQ215552
SYHRLRDFAL
>07_BC.CN.09.09LNA446.JX960600
SCHRLRDFVL
>07_BC.CN.09.CBJA552.JF346907
SYHRLSDFIL
>07_BC.CN.09.CBJA555.JF346908
SYHRLRDFIL
>07_BC.CN.09.CBJA556.JF346909
SYHRLRDFIL
>07_BC.CN.09.CBJA557.JF346910
SYHRLRDFIL
>07_BC.CN.09.CBJA561.JF346912
SYHRLSDLIS
>07_BC.CN.09.CBJA563.JF346913
SYHRLRDLLL
>07_BC.CN.09.CBJA570.JF346914
SYHRLRDFIL
>07_BC.CN.10.58.02_1.KY346080
SYHRLRDFIS
>07_BC.CN.10.58.04_1.KY346148
SYHRLRDFIL
>07_BC.CN.11.58.07_1.KY346293
SYHRLRDFIL
>07_BC.CN.11.58.08_1.KY346324
SYHRLRDFIL
>07_BC.CN.11.58.11_1.KY346432
SYHRLRDFTL
>07_BC.CN.11.58.12_1.KY346462
SYHRLRDFIL
>07_BC.CN.12.58.10_10.KY346383
SYHRLRDFIL
>07_BC.CN.97.97CN001_C54.AF286226
SYHRLRGFIL
>07_BC.CN.x.GX84_59.HQ326146
SYHRLRDFIL
>07_BC.CN.x.SC11_59.HQ326127
SYHRLRDFIL
>07_BC.CN.x.SC20_15.HQ326130
SYHRLRDFIL
>07_BC.CN.x.SC22_16.HQ326132
SYHRLRDFIL
>07_BC.CN.x.XJ16_6.HQ326133
SYHRLRDFIL
>07_BC.CN.x.YN148r_9.HQ326139
SYHRLRDFIL
>07_BC.CN.x.YN99r_5.HQ326137
SYHRLRDFIL
>07_BC.MM.13.mSSDU163.KU820832
SYHRLRDFIL
>07_BC.TW.13.pCRF07.KF234628
SYHRLRGFIL
>08_BC.CN.00.QJ001.KC914396
SYHRLRDFIL
>08_BC.CN.00.p00CH_WS035_08_BC51.AB746344
SYHRLRDFIL
>08_BC.CN.05.BC06_YNP45_45.EU363836
SYHRLRDFIL
>08_BC.CN.06.BC01_YN161_5.EU363831
SYHRLRDFIL
>08_BC.CN.06.BC17_YN78_8.EU363847
SYHRLRDFIL
>08_BC.CN.07.07CNYN302.KF835493
SYHRLRDFIL
>08_BC.CN.07.07CNYN306.KF835495
SYRRLRDFIL
>08_BC.CN.07.07CNYN307.KF835496
SYHRLRDCIS
>08_BC.CN.07.07CNYN310.KF835497
SYHRLRDFIL
>08_BC.CN.07.07CNYN313.KF835500
SYHRLRDLAL
>08_BC.CN.07.07CNYN314.KF835501
SYHRLRDFLS
>08_BC.CN.07.07CNYN319.KF835506
SYHRLRDLIL
>08_BC.CN.07.07CNYN320.KF835507
SYHRLRDFIL
>08_BC.CN.07.07CNYN321.KF835508
SYRHLRDFIL
>08_BC.CN.07.07CNYN322.KF835509
LYHRLRDFIL
>08_BC.CN.07.07CNYN325.KF835512
SYHRLRDFIL
>08_BC.CN.07.07CNYN344.KF835529
SYHRLRDFIL
>08_BC.CN.07.07CNYN346.KF835530
SYHRLRDFIL
>08_BC.CN.07.07CNYN350.KF835531
SYRRLKDFIS
>08_BC.CN.07.07CNYN351.KF835535
SYRHLRDSIL
>08_BC.CN.07.07CNYN355.KF835534
SYHRLRDFIL
>08_BC.CN.07.07CNYN363.KF835541
LYRLLRDFIL
>08_BC.CN.07.07CNYN369.KF835545
SYHRLRDLIL
>08_BC.CN.07.07CNYN371.KF835547
SYHLLRDLLS
>08_BC.CN.07.2007CNGX_HK.JF719819
SYHRLRDFIL
>08_BC.CN.07.CNE32.HQ699958
SYHLLRDFIL
>08_BC.CN.07.CNE35.HQ699961
SYHRLRDFIL
>08_BC.CN.07.CNE41.HQ699966
SYHRLRDLIL
>08_BC.CN.07.CNE44.HQ699969
SYHRLRDCIS
>08_BC.CN.07.CNE47.HQ699972
SYHHLRDFVL
>08_BC.CN.07.CNE52.HM215416
SYHRLRDFIL
>08_BC.CN.07.CNE53.HM215417
SYHRLRDLIL
>08_BC.CN.07.CNE80_U.HQ700001
SYRRLRDFIL
>08_BC.CN.07.GD070060.KF250368
SYHRLRDFIL
>08_BC.CN.07.GD070077.KF250369
SYRRLRDFIL
>08_BC.CN.98.98CN006.AF286229
SYHRLRDFIL
>08_BC.CN.x.GX43_2.HQ326142
SYHRLRDFIL
>08_BC.CN.x.GX75_20.HQ326144
SYHRLRDCIL
>08_BC.CN.x.YN177_1.HQ326140
SYHRLRDFIL
>08_BC.MM.13.mSSDU220.KU820840
SYHRLRDLIL
>08_BC.MM.13.mSSDU91.KU820846
LYHHLRDLIL
>09_cpx.CI.00.00IC_10092.AJ866553
SYHLLRNFIL
>09_cpx.SN.95.95SN1795.AY093603
SYHRLRDFIL
>09_cpx.SN.95.95SN7808.AY093604
SYHRLRDFIL
>09_cpx.US.99.99DE4057.AY093607
SYHRLRDFIL
>103_01B.CN.15.HE150308.MH388438
SYHHLRDFIL
>10_CD.TZ.96.96TZ_BF061.AF289548
SYHRLRDLIL
>10_CD.TZ.96.96TZ_BF071.AF289549
SYHRLRDLIL
>10_CD.TZ.96.96TZ_BF110.AF289550
SYHRLRDLIL
>11_cpx.CM.01.01CM_0186ND.AY371149
SYHRLRDCIL
>11_cpx.CM.02.02CM_2190SA.AY371151
SYHRLRDLVL
>11_cpx.CM.02.02CM_4118STN.AY371153
SYHQLRDFIL
>11_cpx.CM.02.A1575.KP718934
SYRQLRTFIL
>11_cpx.CM.02.A1774.KP718935
SYHLLRDFIL
>11_cpx.CM.04.119_28.KP718937
SYRRLRDCIL
>11_cpx.CM.04.1230_24.KP718938
SYHRLRDFIL
>11_cpx.CM.04.260_50.KP718936
SYHRLRDFVL
>11_cpx.CM.06.263_26.KP718914
SYHRLRDFIL
>11_cpx.CM.07.62_11.KR822830
CYHRLRDLAL
>11_cpx.CM.08.1252_11.KP718929
SYRHLRDFIL
>11_cpx.CM.11.DE01111CM045.KY658700
SCHQLRDFIL
>11_cpx.CM.11.DEURF11CM015.KP109503
SYHRLRDLVL
>11_cpx.CM.95.95CM_1816.AF492624
SYHXLRDLIL
>11_cpx.CM.96.96CM_4496.AF492623
CYHRLRDFXL
>11_cpx.CM.97.MP818.AJ291718
SYHRLRDFIL
>11_cpx.CM.x.CA1.AJ277823
SYHRLRDFIL
>11_cpx.CY.09.CY259.JF683802
SYHQLRNFIL
>11_cpx.FR.99.MP1298.AJ291719
LYHRLRDFIF
>11_cpx.FR.99.MP1307.AJ291720
SYHRLRDFIL
>11_cpx.GR.x.GR17.AF179368
LYHQLRDFIL
>11_cpx.NG.09.09NG010131.KX389633
SYHLLRDFIL
>11_cpx.NG.94.NG3670b.AF069945
SYHRLRDLIL
>11_cpx.SE.16.104CM.MF373206
CYHRLRDSAL
>11_cpx.x.03.LA15PoCa.KU168270
SYHRLRDCTL
>12_BF.AR.97.A32879.AF408629
SYHHLRDLLL
>12_BF.AR.97.A32989.AF408630
SYHHLRDLLL
>12_BF.AR.99.ARMA159.AF385936
SYHRLRDLLL
>12_BF.ES.00.X0531_2_nt0555_9485.MF157739
SYHRLRDLLL
>12_BF.ES.04.X1542.JN054279
SYHHLRDLLL
>12_BF.ES.06.X2027.JN054280
SYHHLRDLLL
>12_BF.ES.09.P2346.JN054273
SYHRLRDLLL
>12_BF.ES.09.P2355_F3.HQ236602
SYHHLRDFLL
>12_BF.PE.13.DEURF13PE006.MH078556
SYHRLTDLLL
>12_BF.UY.99.URTR23.AF385934
SYHRLRDLLL
>12_BF.UY.99.URTR35.AF385935
SYHRLRDLLL
>13_cpx.CM.02.02CM_3226MN.AY371154
SYHRLRDFIL
>13_cpx.CM.02.02CM_A1394.DQ845388
SYHRLRDFIL
>13_cpx.CM.04.04CM_173_9.DQ845386
SYHRLRDFIL
>13_cpx.CM.04.04CM_632_28.DQ845387
SYHRLRDFVL
>13_cpx.CM.06.363_24.MH705141
SYHQLRDFIL
>13_cpx.CM.08.228_10.KP718924
SYHRLRDFIL
>13_cpx.CM.08.833_62.KP718926
SYHRLRDFIL
>13_cpx.CM.96.96CM_1849.AF460972
SYHRLRDFIL
>13_cpx.CM.96.96CM_4164.AF460974
SYHRLRDFIL
>13_cpx.GB.14.13612_1_33.3.MF109417
SYHRLRDFIS
>14_BG.ES.00.X477.AF423759
SYHRLRDFIL
>14_BG.ES.00.X623.AF450097
SYHRLRDFIL
>14_BG.ES.05.X1870.FJ670522
SYHXLRDFIL
>14_BG.ES.05.X772_8.FJ670528
SYHXLRDFIL
>14_BG.ES.07.X2252_7.EU885766
SYHRLRDFIL
>15_01B.TH.02.02TH_OUR1331.AF529572
SYHRLRDLSL
>15_01B.TH.02.02TH_OUR1332.AF529573
LYHRLRDLSL
>15_01B.TH.04.04TH409819.JN248325
SYHLLRDFLL
>15_01B.TH.05.05TH522586.JN248351
SYHHLRDLLL
>15_01B.TH.05.05TH637314.JN248352
SYHRLRDLLL
>15_01B.TH.96.M169.DQ354120
SYHRLRDFIL
>15_01B.TH.99.99TH_MU2079.AF516184
SYHRLKDLVS
>15_01B.TH.99.99TH_R2399.AF530576
SYHRLRDFIL
>15_01B.TH.x.3147F6.B14.KJ953205
SYHRLIDFIL
>16_A2D.KE.05.05KE493170V5.KT022403
SYHRLRDCIL
>16_A2D.KE.05.05KE725124V4.KT022406
SYHRLRDCIL
>16_A2D.KE.91.KNH1271.AY945736
SYHRLRDCIS
>16_A2D.KR.97.97KR004.AF286239
SYHRLRDCIS
>17_BF.AR.02.AR02_ARG1139.EU581825
SYHLLRDLLL
>17_BF.AR.02.AR02_ARG2233.EU581826
SYHRLRDLLL
>17_BF.AR.99.ARMA038.AY037281
CYHRLRDLLW
>17_BF.BO.02.BO02_BOL119.EU581827
SYHRLRDLLL
>17_BF.PE.02.PE02_PCR0155.EU581828
CYHQLRDLLL
>17_BF.PY.02.PY02_PSP0073.EU581824
SYHRLIDLLL
>17_BF.PY.02.PY02_PSP0096.EU581823
SYHQLRNLLL
>18_cpx.CM.11.B4043_15.KP718931
SYHRLRDLIS
>18_cpx.CM.97.CM53379.AF377959
SYHRLRDLIL
>18_cpx.CU.99.CU14.AY586541
SYHRLRDLLL
>18_cpx.CU.99.CU68.AY894993
SYHRLRDLLL
>18_cpx.CU.99.CU76.AY586540
SYHRLRDLLW
>18_cpx.GB.13.13592_1_35.4.MF109378
SYHRLRDLTL
>19_cpx.CU.99.CU29.AY588971
SYHRLRDCIS
>19_cpx.CU.99.CU38.AY588970
SYRRLRDCIL
>19_cpx.CU.99.CU7.AY894994
SYHRLRDFIS
>19_cpx.ES.14.EUR_0040.KU685581
SYRRLRDFIS
>19_cpx.ES.14.EUR_0041.KU685582
SYHRLRDFIS
>20_BG.CU.03.CB134.DQ020274
SYHRLRDLLL
>20_BG.CU.99.Cu103.AY586545
SYHRLRDLLL
>20_BG.ES.14.ARP1210.KT276270
SYHRLIDLLL
>21_A2D.KE.04.QG393_60M_ENV_A1.FJ866128
SYHRLRDLIL
>21_A2D.KE.91.KNH1254.AY945737
SYHRLRDLIL
>21_A2D.KE.99.KER2003.AF457051
SYHRLRDLIL
>21_A2D.KE.99.KSM4001.AF457072
SYHRLRDLIL
>22_01A1.CM.01.01CM_0001BBY.AY371159
SYHRLRDFIL
>22_01A1.CM.02.02CAMLT72.EU743963
SYHRLRDFIL
>22_01A1.CM.02.02CM_1867LE.AY371165
SYHRLRDFIL
>22_01A1.CM.02.02CM_3097MN.GQ229529
SYHRLRDFIL
>22_01A1.CM.06.LPH27MF.JN864049
SYQRVRDFIL
>22_01A1.CM.10.LB005.JN864050
SYHRLRDFIL
>22_01A1.CM.10.LB011.JN864051
SYHRLRDLVL
>22_01A1.CM.10.LB013.JN864058
SYHRLRDFIL
>23_BG.CU.03.CB118.AY900571
SYHRLRDLLL
>23_BG.CU.03.CB347.AY900572
SYHRLRDLLL
>24_BG.CU.03.CB378.AY900574
CYHRLRDLLL
>24_BG.CU.03.CB471.AY900575
SYHRLRDLLL
>24_BG.ES.08.X2456_2.FJ670526
SYHRLRDLLL
>25_cpx.CM.01.101BA.DQ826726
SYHRLRDFIL
>25_cpx.CM.02.1918LE.AY371169
SYHRLRDFIL
>25_cpx.CM.06.06CM_BA_040.EU693240
SYHRLRDLIL
>25_cpx.SA.03.J11233.EU697906
SYHRLRDFIL
>25_cpx.SA.03.J11451.EU697908
CYHRLRDFIL
>26_A5U.CD.02.02CD_KS069.FM877780
SYHQLRDFIL
>26_A5U.CD.02.02CD_LBTB084.FM877781
SYHRLRDSLL
>26_A5U.CD.02.02CD_MBTB047.FM877782
SYHHLRDFLL
>26_A5U.CD.97.97CD_KTB119.FM877777
SYHRLRDFIL
>27_cpx.CD.97.97CDKTB49.AJ404325
SYHRLRDFVL
>27_cpx.FR.04.04CD_FR_KZS.AM851091
LYHRLKDCAL
>28_BF.BR.05.0614SV.JF804809
SYHRLTDLLL
>28_BF.BR.05.0679SV.JF804812
SYHRLRDLLL
>28_BF.BR.99.BREPM12313.DQ085872
CYHRLRDLLL
>28_BF.BR.99.BREPM12609.DQ085873
SYHRLRDLLL
>28_BF.BR.99.BREPM12817.DQ085874
SYHRLRDLLL
>29_BF.BR.01.BREPM16704.DQ085876
SYHRLRDLLL
>29_BF.BR.02.BREPM119.AY771590
SYHLLRDLLL
>29_BF.BR.05.0063SP.JF804806
LYHHLRDFLL
>29_BF.BR.05.0264RI.JF804807
LYHHLRDLLL
>29_BF.BR.05.0647SV.JF804811
TYHRLRDLLL
>29_BF.BR.05.0744SV.JF804814
SYHHLRDLLL
>29_BF.BR.99.99UFRJ_1.AY455778
IYHRLRDLLL
>29_BF.BR.99.BREPM11948.DQ085871
IYHRLRDLLL
>31_BC.BR.02.110PA.EF091932
SYHRLRDLIL
>31_BC.BR.04.04BR137.AY727526
SYHRLRDLLL
>31_BC.BR.04.04BR142.AY727527
CYHRLRDLTL
>32_06A6.EE.01.EE0369.AY535660
SYHRLRDFGL
>32_06A6.EE.06.A14.KM606632
SYHQLRNFGL
>33_01B.ID.07.JKT189_C.AB547463
SYHRLRDLVL
>33_01B.MY.05.05MYKL007_1.DQ366659
IYHRLRDLIL
>33_01B.MY.05.05MYKL015_2.DQ366660
SYHRLRDLLL
>33_01B.MY.05.05MYKL031_1.DQ366661
SYHRLRDLLS
>33_01B.MY.05.05MYKL045_1.DQ366662
SYHRLRDLLL
>34_01B.TH.99.OUR1969P.EF165539
SYHRLRDLLL
>35_AD.AF.05.05AF026.EF158043
SYHHLRDLIL
>35_AD.AF.05.05AF094.EF158040
SYHRLRDFIS
>35_AD.AF.05.05AF095.EF158041
SYHHLRDFIL
>35_AD.AF.05.05AF104.EF158042
SYHHLRDFIL
>35_AD.AF.06.047H.GQ477443
SYHHLRDFIL
>35_AD.AF.06.077H.GQ477442
SYHHLRDFVL
>35_AD.AF.07.169H.GQ477446
SYHRLRDFSL
>35_AD.AF.07.273H.GQ477448
SYHHLRDFIL
>35_AD.IR.10.10IR.THR01F.AB703607
SYHHLRDFIL
>35_AD.IR.10.10IR.THR09F.AB703608
SYHHLRDFIL
>35_AD.IR.10.10IR.THR41F.AB703615
SYHHLSDFIS
>35_AD.IR.11.11IR.KSH24F.AB703609
SYRHLRDFIL
>35_AD.IR.11.11IR.KSH29F.AB703611
SYRQLRDFTL
>35_AD.IR.11.11IR.KSH31F.AB703612
SYRHLRDXVL
>35_AD.IR.11.11IR.SYZ27F.AB703610
SYHHLRDFIS
>35_AD.IR.11.11IR.SYZ33F.AB703613
SYHHLRDFIL
>35_AD.IR.11.11IR.SYZ38F.AB703614
SYHHLRDFIL
>36_cpx.CM.00.00CMNYU1162.EF087995
SYHRLRDFIL
>36_cpx.CM.00.00CMNYU830.EF087994
SYHRLRDFIL
>36_cpx.CM.07.BS40.KR017774
SYHRLRDFIL
>37_cpx.CM.00.00CMNYU926.EF116594
SYHRLRDFIL
>37_cpx.CM.06.1130_39.KP718917
SYHRLRDLIL
>37_cpx.CM.97.CM53392.AF377957
SYHRLRDFTL
>37_cpx.CY.07.CY192.JF683745
SYHRLRDFIS
>38_BF.UY.99.99UY_TRA0123.JN235962
SYRHLRDFIL
>38_BF1.UY.03.UY03_3389.FJ213783
SYRHLRDFTL
>38_BF1.UY.04.UY04_3987.FJ213781
CYHQLTNFVL
>38_BF1.UY.04.UY04_4022.FJ213782
SYRHLRDFIL
>38_BF1.UY.05.UY05_4752.FJ213780
LYHLLRDFIL
>39_BF.BR.03.03BRRJ103.EU735534
SYRHLRDFIL
>39_BF.BR.03.03BRRJ327.EU735536
IYHHLRDFIL
>39_BF.BR.04.04BRRJ179.EU735535
SYRHLRDFIL
>40_BF.BR.04.04BRRJ115.EU735538
SYHRLRDLLL
>40_BF.BR.04.04BRSQ46.EU735540
SYHRLRDLLL
>40_BF.BR.05.05BRRJ055.EU735537
SYHRLRDLLL
>40_BF.BR.05.05BRRJ200.EU735539
CYHRLRDLLL
>41_CD.TZ.05.CO6577V5.KX907411
CYHRLRDFIL
>42_BF.LU.03.luBF_05_03.EU170155
IYHRLRDLLL
>42_BF.LU.06.luBF_18_06.EU170139
SYHHLRDLLL
>43_02G.GB.13.15171_1_18.3.MF109648
SYHRLRDFIL
>43_02G.SA.03.J11223.EU697904
SYHRLRDFIL
>43_02G.SA.03.J11232.EU697905
SYHRLRDFIL
>43_02G.SA.03.J11243.EU697907
SYRRLRDFIL
>43_02G.SA.03.J11456.EU697909
CYHRLRDFIL
>44_BF.CL.00.CH80.FJ358521
SYRLLRDFIL
>44_BF.CL.01.CH12.AY536235
SYRHLRDLIL
>44_BF.PE.16.DEURF16PE007.MH078557
SYRLLRDFIL
>45_cpx.CD.97.97CD_MBFE185.FN392874
SYHRLRDFIL
>45_cpx.CM.97.97CM_MP814.FN392876
SYHRLRDFIL
>45_cpx.FR.04.04FR_AUK.EU448295
SYHRLRDFIL
>45_cpx.GA.97.97GA_TB45.FN392877
SYHRLRDFIL
>46_BF.BR.01.01BR087.DQ358801
SYRHLRDFIL
>46_BF.BR.01.01BR125.DQ358802
SYRHLRDFIL
>46_BF.BR.01.01BRRJUD508.MG365771
SYRLLRDFIL
>46_BF.BR.07.07BR_FPS625.HM026456
SYRHLRDFIL
>46_BF.BR.07.07BR_FPS742.HM026457
SYRHLRDFIL
>46_BF.BR.07.07BR_FPS783.HM026458
SYRHLRDFIL
>46_BF.BR.07.07BR_FPS810.HM026459
SYHHLRDFIL
>46_BF.BR.07.07BR_FPS812.HM026460
SYRLLRDFIL
>47_BF.BR.10.10BR_RJ026.KJ849798
SYHHLRDLLL
>47_BF.ES.08.P1942.GQ372987
SYHHLRDLLL
>47_BF.ES.08.X2457_2.FJ670529
SYHQLRDLLL
>48_01B.MY.07.07MYKT014.GQ175881
SYHRLRDLLL
>48_01B.MY.07.07MYKT016.GQ175882
SYHRLRDLLL
>48_01B.MY.07.07MYKT021.GQ175883
SYHRLRDLLL
>49_cpx.BW.98.BW2117.AF192135
SCHRLRDFAL
>49_cpx.GM.03.N26677.HQ385479
SYRHLRDFVL
>49_cpx.GM.97.N28353.HQ385478
SYHRLRDLVL
>49_cpx.GM.99.N005284.HQ385443
SYHLLRDFVL
>50_A1D.GB.00.8179.JN417236
SYHRLRDLIL
>50_A1D.GB.03.33365.JN417239
SYHRLRDLIL
>50_A1D.GB.10.11762.JN417241
LYHRLRDLLL
>50_A1D.GB.10.12792.JN417240
SYHRLRDLIL
>51_01B.MN.12.12MNG12712.LC312714
SYRRLRDLLL
>51_01B.MY.11.11MYKL055.KJ485697
SYHRLRDLLL
>51_01B.SG.11.11SG_HM021.JN029801
SYRRLRDLLL
>52_01B.MY.03.03MYKL018_1.DQ366664
LYHRLRDLLL
>52_01B.TH.00.00TH_R1741.AY945734
SYHRLRDLLS
>53_01B.MY.04.04MYKL016_1.DQ366663
SYHRLRDLIS
>53_01B.MY.10.10MYKJ067.JX390612
SYHRLRDFVL
>53_01B.MY.10.10MYKJ079.JX390611
SYHRLRDFIL
>53_01B.MY.11.11FIR164.JX390610
SYHRLRDLIL
>54_01B.MY.07.07MYKLD49.EU031915
SYHRLRDFIL
>54_01B.MY.08.08MYKL044.JX390977
SYHRLRDFIL
>54_01B.MY.09.09MYSB023.JX390976
SYHRLRDFIL
>55_01B.CN.08.08CYM047.JF340054
LYHRLRDFIS
>55_01B.CN.10.HNCS102056.JX574661
LYHRLRDFIL
>55_01B.CN.11.GDDG318.JX574662
LYHRLRDFIL
>56_cpx.FR.10.URF5_patient_A.JN882655
LYHRLRDFVL
>57_BC.CN.07.341.HM776939
SYHRLRDFIS
>57_BC.CN.09.09YNLC216002sg.KC898985
SYHRLRDFIL
>57_BC.CN.09.09YNLC496sg.KC898991
SYHQLRNCIL
>57_BC.CN.09.09YNLX19sg.KC899008
SYHRLRDFIL
>57_BC.CN.09.1439.JX679207
SYHQLRDFIL
>57_BC.CN.09.YNFL37.KC870044
SYRQLRDFIL
>57_BC.CN.10.DH17.KF250400
SYHRLRDLTL
>58_01B.MY.09.09MYPR37.KC522031
SYHRLRDFIL
>58_01B.MY.10.10MYKJ036.KC522035
SYHRLRDFIL
>58_01B.MY.10.10MYPR87.KF425293
LYHRLRDFIL
>58_01B.MY.11.11MY1RJ704.KC522033
SYHRLRDFIL
>58_01B.MY.11.11MY1ZK731.KC522032
SYRRLRDLIL
>59_01B.CN.07.GD070126.KF011494
SYHRLRDFIL
>59_01B.CN.09.09LNA423.JX960635
SYHRLRDFIS
>59_01B.CN.11.11CN.GDMM152.KJ484433
SYHRLRDFIL
>59_01B.CN.11.11CN.LNSY300876.KJ484434
SYHRLRDFIL
>60_BC.FR.06.06FR_CRN.EU448296
SYHRLRDLIL
>60_BC.IT.11.BAV499.KC899079
SYHRLRDLIL
>60_BC.IT.11.BAV636.KC899081
SYHRLRDLIL
>61_BC.CN.10.JL100010.KC990124
SYHRLRDFIS
>62_BC.CN.10.YNFL13.KC870034
SYHRLRDFIL
>62_BC.CN.10.YNFL15.KC870035
SYHRLRDFIL
>63_02A.RU.10.10RU6637.JN230353
SYHQLRDLAL
>63_02A.RU.13.RU_8169.KJ197201
SYHRLRDLAL
>63_02A.RU.13.RU_8501.KJ197202
SYHRLRDLVL
>64_BC.CN.09.09YNLX047sg.KC898994
SYHQLRNFIL
>64_BC.CN.09.09YNLX219037sg.KC899009
SYHRLRDFIL
>64_BC.CN.09.YNFL31.KC870042
SYHRLRDFIL
>64_BC.CN.09.YNFL33.KC870043
LYHRLRDFIL
>64_BC.CN.10.YNFL10_1.KC870032
SYHRLRDFIL
>64_BC.CN.10.YNFL16.KC870036
SYHRLRDFIL
>64_BC.CN.10.YNFL22.KC870040
SYHRLRDFIL
>65_cpx.CN.10.YNFL01.KC870027
SYHRLRDFIL
>65_cpx.CN.10.YNFL02.KC870028
CYHRLRDFIL
>65_cpx.CN.11.ANHUI_HF104.KC183778
CYHRLRDFIL
>65_cpx.CN.x.JL15030.MH051841
SYHRLRDFIL
>67_01B.CN.11.ANHUI_HF115.KC183779
SYHRLRDFIL
>67_01B.CN.11.ANHUI_MAS59.KC183780
SYHRLRDFIL
>69_01B.JP.03.03JP_5091K231.AB845344
SYHRLRDFIX
>69_01B.JP.05.05JPMYC113SP420.LC027100
SYHRLRDFIS
>69_01B.JP.05.05JP_5091K448.AB845347
SYHRLRDFIS
>69_01B.JP.10.10JP_5091N172.AB845348
SYHRLRDLVS
>69_01B.JP.10.10JP_5091N200.AB845349
SYHRLRDFIS
>70_BF1.BR.10.10BR_PE004.KJ849758
SYHRLRDLLL
>70_BF1.BR.10.10BR_PE016.KJ849761
SYHRLRDLLL
>70_BF1.BR.10.10BR_PE025.KJ849762
SYHRLRDLLL
>70_BF1.BR.10.DE07010BR033.KU749388
SYHRLRDLLL
>71_BF1.BR.02.02BR033.DQ358811
SYHRLRDLLL
>71_BF1.BR.10.10BR_PE008.KJ849759
IYHSLRDLLL
>71_BF1.BR.10.10BR_PE026_2.KJ849763
SYHRLIDLLL
>71_BF1.BR.10.10BR_PE064.KJ849769
TYHRLRDLLL
>71_BF1.BR.10.10BR_PE066.KJ849770
SYHRLRDLLL
>71_BF1.BR.10.10BR_PE071.KJ849771
SYHRLRDLLS
>71_BF1.BR.10.10BR_PE084.KJ849773
SYHHLRDLLL
>71_BF1.BR.10.10BR_PE087.KJ849775
SYHRLRDLLL
>71_BF1.BR.10.10BR_PE088.KJ849776
SYHRLRDLLL
>71_BF1.BR.10.10BR_PE090.KJ849777
SYHRLRDLLL
>71_BF1.BR.10.10BR_PE092.KJ849778
LYHRLRDLLL
>71_BF1.BR.10.10BR_SP026.KT427816
SYRHLRDLLL
>72_BF1.BR.10.10BR_MG002.KJ671534
SFRHLRDLLL
>72_BF1.BR.10.10BR_MG003.KJ671533
SYRHLRDLLL
>72_BF1.BR.10.10BR_MG004.KJ671535
TYRHLRDLLL
>72_BF1.BR.10.10BR_MG005.KJ671537
IYHRLRDLLL
>72_BF1.BR.10.10BR_MG008.KJ671536
SYRRLRDLLL
>73_BG.DE.01.9196_01.AY882421
SYHRLRDFIL
>73_BG.ES.11.X3208.KM248765
SYHRLRDFIL
>74_01B.MY.10.10MYKJ052.KR019770
SYHRLRDLLS
>74_01B.MY.10.10MYPR268.KR019771
SYHRLRDLAL
>74_01B.MY.11.11MYPR416.KR019772
SYHRLRDLIX
>77_cpx.MY.13.13MYNBB108.KX673818
LYHRLRDLIL
>77_cpx.MY.14.14MYNBB090.KX673820
LYHRLRDLIL
>78_cpx.CN.13.YNTC19.KU161143
SYHRLRDLLL
>78_cpx.CN.13.YNTC35.KU161144
SYHRLSDLLL
>78_cpx.CN.13.YNTC88.KU161145
LYHLLRDFIL
>79_0107.CN.15.SX15DT013.KY216146
SYHRLRDFVL
>79_0107.CN.15.SX15JC06.KY216147
SYHRLRDFVL
>80_0107.CN.11.YA285.MH843712
SYRRLKDFSL
>82_cpx.MM.13.mSSDU12.KU820825
SYRRLRDLLS
>82_cpx.MM.13.mSSDU160.KU820831
SYHRLRDLLS
>83_cpx.MM.13.mSSDU109.KU820823
LYHRLRDFIS
>83_cpx.MM.13.mSSDU151.KU820829
LYHRLRDFIL
>85_BC.CN.14.14CN_SCYB12.KU992936
SYHRLRDLIL
>85_BC.CN.14.14CN_SCYB18.KU992937
SYHRLRDFIS
>85_BC.CN.14.14CN_SCYB1.KU992928
SYHRWRDFIL
>85_BC.CN.14.14CN_SCYB20.KU992930
SYRRLRDFIL
>85_BC.CN.14.14CN_SCYB2.KU992929
SYHRLRDFIL
>85_BC.CN.14.14CN_SCYB3.KU992931
SYHRLRDFIL
>85_BC.CN.14.14CN_SCYB4.KU992932
SYHRLRDFIL
>85_BC.CN.14.14CN_SCYB7.KU992934
SYHRLRDFIL
>86_BC.CN.13.15YNHS18.KX582249
SYHRLRDLLL
>86_BC.CN.13.15YNHS23.KX582250
LYHRLRDLLL
>86_BC.CN.13.15YNHS26.KX582251
SYRRLRDLLL
>87_cpx.CN.09.09YNLC497sg.KC898992
SYHRLRDFIL
>87_cpx.CN.09.09YNRL215050sg.KC899012
SYHRLRDFIS
>87_cpx.CN.12.DH32.KF250408
SYHRLRDFIS
>88_BC.CN.05.05YNRL07sg.KC898975
SYRHLRDLLL
>88_BC.CN.05.05YNRL25sg.KC898979
SYRRLRDLLL
>88_BC.CN.09.DH19.KF250402
SYRHLRDLLL
>89_BF.BO.99.BOL0137.AY037271
SYHRLRDLLL
>89_BF.ES.10.P2633.KX818199
LYHRLRDLLL
>89_BF.ES.12.P3177.KX818200
SYHRLRDLLL
>90_BF1.BR.07.BRGO3047.KY628216
SYHRLRDLLL
>90_BF1.BR.07.BRGO3145.KY628218
SYHRLRDLLL
>90_BF1.BR.09.BRTO10_66.KY628225
SYHRLRDLLL
>90_BF1.BR.10.BRG04141.KY628219
SYHRLRDLLL
>90_BF1.BR.10.BRGOAP801.KY628223
SYHRLRDCLL
>90_BF1.BR.11.BRGO6043.KY628221
SYHHLRDFLL
>91_01C.CN.13.YNLC27.MH909568
SYHRLRDLLS
>91_01C.CN.13.YNLC28.MH909569
SYRRLRDLGL
>91_01C.CN.13.YNLC30.MH909570
SYHRLRDLLL
>92_C2U.BE.94.VI1358.HQ912711
LYHRLRDSVL
>92_C2U.CD.02.CG_0151_02V_NGSID1.KY392767
LYHLLRDFVL
>92_C2U.CD.08.DRC699.MF372647
LYHQLRDFVL
>92_C2U.CD.08.DRC796.MF372645
LYHRLTDFLL
>92_C2U.CD.08.DRC819.MF372648
LYHRLRDCVL
>92_C2U.x.04.LA08SySa.KU168263
LYRRLTDLGL
>93_cpx.CD.08.DRC367.MF372646
CYHRLRDFLL
>93_cpx.CD.08.DRC653.MF372651
CYHRLRDFLL
>93_cpx.CD.08.DRC817.MF372649
CYHRLRDFLL
>94_cpx.FR.14.24FR0113_MW71FOBV.MH141493
SYHRLRDLLL
>94_cpx.FR.16.05FR0916_MW95FOBV.MH141491
SYHRLRDLLL
>96_cpx.CN.10.JL.RF01.KF850149
SYHRLRDFIL
>96_cpx.CN.13.13YNBS54IDU.MG518476
SYHRLRDFIL
>96_cpx.CN.13.13YNBS66IDU.MG518477
CYHRLRDFIL
>98_06B.FR.09.A_Bordeaux.MH479275
TYRRLRDFVL
>0102A.CM.01.01CM_0190MA.AY371145
SYHRLRDFVL
>0102A.CM.07.567_16.KP718921
SYHRLRDLLL
>0102A.CM.07.663_13.KP718922
SYHRLRDFVL
>0102A1.CY.07.CY196.JF683748
SYHRLRDFIL
>0107.CN.07.JL070032.KC990127
SYHRLRDFSL
>0107.CN.07.MSM0720.KC833436
SYRRLRDFVL
>0107.CN.10.10LNA015.KU051564
SYHRLRDFIL
>0107.CN.10.JL.RF03.KJ184176
SYHRLRDFSL
>0107.CN.11.JL.RF09.KJ184180
SYHRLRDFIL
>0107.CN.12.kang124_NFL.KJ778897
SYHRLRDLIL
>0107.CN.13.BJMP3002.KM974719
LYHRLRDFIW
>0107.CN.13.BJMP3026.KM974720
SYRRLRDLIL
>0107.CN.14.BJ2015EU16.MH029899
CYHRLRDFVL
>0107.CN.14.GXDY460B.KT619126
SYHQLRDFIL
>0107.CN.14.LN301538.KX434794
SYHRLRDLLL
>0107.CN.14.XC2014EU09.KT592380
SYRRLKDFIS
>0107.CN.15.15zj016.KX185086
SYHRLRDFIL
>0107.CN.15.BJ2015EU19.KY950610
SYHRLRDFVL
>0107.CN.15.HB041501.KY019257
SYHRLRDFVL
>0107.CN.15.LN321945.KX434796
SYHRLRDLLL
>0107.CN.15.M62.MH396608
SYHRLRDFSL
>0107.CN.15.SN121.MF373389
SYHRLRDLIL
>0107.CN.15.YA1996_00_NFLG.MF084205
SYHRLRDFVL
>0107.CN.15.zj032.KX159285
SYHRLRDFVL
>0107.CN.16.GX2016EU09.MF073269
SYHRLRDFVL
>0107.CN.16.GX2016EU10.MH377336
SYHRLIDLVS
>0107.CN.16.TJIH0345.MH801989
SYRRLRDFAL
>0107.CN.x.305.MH684584
SYRRLRDFIL
>0107.CN.x.TJIH0069.MH682099
SYHRLRDFVL
>0107.TW.08.TN_H8.KT372798
SYHRLRDFIL
>0108.CN.12.GXDY_1299_NLFG.KF541292
SYRRLRDFIL
>0108.CN.14.12YN10551.KU356857
SYHRLRDFIL
>0122F.CM.01.01CM_0130NY.AY371167
CYHRLSDLIL
>01A1A6.CY.06.CY178.FJ388953
SYHRLRDFIL
>01A1F2.CM.07.BS72.KR017779
SYRHLRDFIL
>01A1G.CD.76.Z321_Z321B.U76035
CYHRLRDCAL
>01A1G.CM.06.DEURF06CM001.KF716464
SYHRLRDFVL
>01ADF2.CM.01.01CM_0908MO.AY371170
SYHRLRDLIL
>01B.CN.06.CNHLJSM06059.EU131799
SYHRLIDLLS
>01B.CN.07.07CNYN370.KF835546
LYHRLRDCTW
>01B.CN.10.JL.RF07.KF859773
SYHRLGDLLL
>01B.CN.11.JS2011001.KM111555
SYRHLRDLLS
>01B.CN.13.01B.CN.2012.11092.KU501256
SYRRLRDFIL
>01B.CN.13.BJMP3037B.KP418805
SYHRLNDFLS
>01B.CN.14.12YN10135.KT999999
SYHLLRDSLL
>01B.CN.15.AH150299.MH431788
SYRHLRDLLL
>01B.CN.15.SH150507.MH615836
SYHRLRDLLL
>01B.CY.06.CY179.FJ388954
LYHRLTDFIW
>01B.GB.14.13659_1_76.4.MF109462
SYHRLRDFIL
>01B.JP.03.03JP_5091K279.AB859012
SYHRLRDFIS
>01B.JP.x.pHIV_1_Y271B01AE64.AB646691
LYHRLRDLLL
>01B.MM.00.mIDU502.AB097865
VYHRWRDLVL
>01B.MM.13.mSSDU187.KU820835
CYRRLRDFIL
>01B.MM.99.mCSW104.AB097867
LYHRLRDFIL
>01B.MY.04.04MYKL019_1.DQ366665
SYHRLRDLIL
>01B.MY.05.05MYKL043_1.DQ366666
SYRRLRDLIL
>01B.MY.06.06MMYKLD46.EF495062
SYHRLRDFIS
>01B.MY.07.07MYKLD48.EU031914
SYHRLRDFIS
>01B.MY.08.08MYKL056.KT438782
SYHRLTDLLS
>01B.MY.10.10MYKJ086.KT438783
SYRRLRDLIL
>01B.MY.10.10MYPR226.KJ206289
SYHRLRDLLL
>01B.MY.10.10MYPR70.KT438784
SYRRLSDLLS
>01B.PH.15.1001.MH327744
SYHRLRDFIW
>01B.PH.15.DEURF15PH001.KY658692
SYHRLRDFIW
>01B.PH.15.DEURF15PH005.KY658691
SYHRLRDFIL
>01B.PH.16.1009.MH327751
SYRHLRDFIL
>01B.PH.16.DEURF16PH011.MH078564
SYRLLRDFIL
>01B.SE.10.SE600035.KP411826
SYHRLRDLLL
>01B.TH.02.OUR740I.AY358073
SYHRLRDLLL
>01B.TH.02.OUR840I.AY358070
SYHRLRDLIL
>01B.TH.02.OUR846I.AY358072
SYHRLRDLLL
>01B.TH.02.OUR847I.AY358069
SYHRLRDLLL
>01B.TH.03.03TH700065.JN248316
SYHRLRDFIL
>01B.TH.04.04TH228466.JN248319
SYHRLRDFIL
>01B.TH.04.04TH312908.JN248320
SYHRLRDLLS
>01B.TH.04.04TH321566.JN248322
SYHRLRDFIS
>01B.TH.04.04TH322500.JN248323
SYHRLRDLLL
>01B.TH.04.04TH423323.JN248326
LYHRLRDFIL
>01B.TH.04.04TH704320.JN248331
SYHRLRDLLL
>01B.TH.04.04TH801743.JN248332
SYHRLRDYIL
>01B.TH.05.05TH140456.JN631793
SYXRLRDLLX
>01B.TH.05.05TH245651.JN248340
SYHRLRDFTL
>01B.TH.05.05TH443479.JN248349
SYHRLRDLLS
>01B.TH.05.05TH518944.JN248350
SYHRLSDLLL
>01B.TH.05.05TH852327.JN248357
SYHRLRDLVL
>01B.TH.05.AA095a_WG21.JX447830
LYHLLRDFIL
>01B.TH.05.AA106c05R.JX448016
LYHRLRDFIL
>01B.TH.06.40CC3.EU743760
SYHRLRDLLL
>01B.TH.06.40PB3.EU743762
SYHRLRDFIL
>01B.TH.06.AA020a_wg2.JX446927
SYHQLRNFIL
>01B.TH.06.AA025a_WG13.JX447000
LYHRLRDFIL
>01B.TH.06.AA084a_WG10.JX447668
SYHRLRDFTL
>01B.TH.07.MERLBDTRC3.JN860762
SYHRLSDLLL
>01B.TH.07.MERLBDTRC6.JN860765
SYHRLRDLLL
>01B.TH.07.WN07.GQ916570
SYHRLRDFIL
>01B.TH.13.2544878P000_Sa.MF957578
SYHRLSDLLL
>01B.TH.91.CM237.AY167123
SYHRLRDLLL
>01B.TH.96.M171.DQ354121
SYHRLRDLLL
>01B.TH.99.OUR044I.AY358042
LYHRLRDFTL
>01B.TH.99.OUR2574.DQ354123
SYHRLRDLLL
>01B.TH.x.TH_13_26.AY082968
SYHRLRNLLL
>01B.US.98.99US_MSC5043.AY444812
SYHRLRDFIL
>01BC.CN.07.07CNYN330.KF835517
SYHRLRDFIL
>01BC.CN.07.07CNYN334.KF835520
SYRRLRDFIL
>01BC.CN.07.07CNYN358.KF835537
SYHRLRDFIL
>01BC.CN.08.BH095.KF803580
CYRLLRDFSL
>01BC.CN.10.DH02.KF250395
SYHRLRGLIS
>01BC.CN.10.DH07.KF250398
SYRRLIDLIS
>01BC.CN.10.JL.RF05.KJ184177
SYRRLRDFIL
>01BC.CN.11.ANHUI_BB17.KC183774
SYHRLRDFXS
>01BC.CN.11.ANHUI_WH69.KC183781
SYHRLRDFIL
>01BC.CN.12.DH28.KF250407
SYHRLRDFIL
>01BC.CN.13.01BC.CN.2011.11312.KU501257
SYHRLRDLLL
>01BC.CN.13.S15_5h4_3h2_FL.KP170487
LYHRLRDFIL
>01BC.CN.13.SZ44LS7251.KX378999
LYHRLRDFIL
>01BC.CN.13.SZ95LS8027.KX379000
SYHRLRDFSL
>01BC.CN.14.BJ.2014.MSM.SP01.KP668994
LYHRLTDLIL
>01BC.CN.14.XC2014EU01.KX353919
SYHRLRDFIL
>01BC.CN.15.AH150183.KY200513
SYHRLRDLIL
>01BC.CN.15.Guangzhou.MF379808
SYHRLRDLIL
>01BC.CN.15.JS150021.KY200514
SYRHLRDLIL
>01BC.CN.15.JS150029.KY200515
SYHRLRDFIS
>01BC.CN.15.ZJCIQ15005.KX010453
LYHRLRDFIL
>01BC.CN.16.GX2016EU13.MG519330
SYHRLRDFIL
>01BC.CN.16.GX2016EU23.MG064457
LYHRLSDFTL
>01BC.CN.x.JL16013.MH051842
SYHHLRDFIL
>01BC.MM.00.mCSW503.AB097866
SYHRLRDFIL
>01BC.MM.08.08mLDTD011.KP455640
LYHLLRDFIL
>01BC.MM.13.mSSDU139.KU820827
SYHRLRDLIS
>01BC.MM.13.mSSDU153.KU820830
LYHRLRDLTS
>01BC.MM.13.mSSDU199.KU820838
LCHRLRDFIL
>01BC.MM.13.mSSDU247.KU820841
LYHRLTDFIL
>01BC.MM.14.mKSDU24.KU820848
SYHRLRDLLS
>01BC.MM.99.mIDU107.AB097868
SYRRLRDLLL
>01BC.PH.17.1023.MH327758
SYHRLRDLIL
>01C.CN.08.08YN080.HM138656
CYHRLRDFIL
>01C.CN.10.DH18.KF250401
SYHRLRDLAL
>01C.CN.13.kang019a_NFL.KJ778895
SYHRLRDFIL
>01C.CN.14.12YN10159.KT321211
SYHRLRDLIL
>01C.CN.15.JS150129.KY200516
SYHRLRDFIS
>01C.CN.15.JS150132.KY200517
SYHRLRDFIL
>01C.IN.14.NARI_FLS_YCM_151.KT074935
SYHRLRDFIS
>01C.IN.98.NARI_FLS_VB5.KT175204
LYHRLRDFVS
>01C.MM.13.mSSDU101.KU820822
LYHRLRDFIL
>01C.TH.x.NP1809.AY262830
SYHHLRDFIL
>01F2G.CM.02.LT31.JN864056
SYHRLRDFIL
>0206.BF.x.LA13BF17.KU168268
SYHRLRDFVL
>0206.BJ.13.LA58Benin.KU168301
SYHRLRDLVL
>0206.GH.03.03GH195AG_06.AB286853
SYHRLRDFVL
>0206.NE.00.NE36.AJ508597
SYHQLRDFVL
>0206.NE.00.NE95.AJ508596
SYHRLRDFIL
>0206.NE.97.NE03.AJ508595
SYHRLRDLVL
>0206.SN.12.LA56Senegl.KU168299
LYHRLTDLVL
>0209.CI.01.01IC_17395.AJ866554
SYHRLRDFVL
>0209.CI.01.01IC_PCI118.AJ866556
SYHRLRDFIL
>0209.CI.01.01IC_PCI127.AJ866558
SYHRLRDFAL
>0209.CI.16.DEURF16CI004.MH078537
SYHRLRDFVS
>0209.CI.97.97IC_PCI3.AJ866555
SYHRLRDFAL
>0209.GH.97.G829.AF184155
SYHRLRDLIL
>0209.GM.02.N018622.HQ385445
SYHRLRDCVL
>0213.CM.01.01CM_0096MA.GU201497
SYHRLRDFAL
>0222.CM.06.NYU488.JN864047
SYHRLRDFIL
>0222.CM.08.BDSH129.JN864052
SYHRLRDFAL
>0222.CM.10.LB045.JN864053
SYHRLRDLVL
>0225.CM.x.2931HA.DQ826727
SYHRLRDLIL
>0263.UZ.02.02UZ0683.AY829214
SYHRLRDFAL
>02A.CI.16.DEURF16CI011.MH078538
SYHHLRDFVL
>02A.CM.02.02CM_2339SA.AY371143
LYHRLRDFVL
>02A.CM.08.DEURF08CM005.KF716465
SYHRLRDFVL
>02A.ES.05.X230_10.FJ670515
SYHRLRDLTL
>02A.ES.14.ARP1205.KT276265
SYHRLRDFAL
>02A.ES.14.EUR_0048.KU685587
SYHRLRDCVL
>02A.GW.04.DL3039.KR067669
SYHRLRDLVL
>02A.GW.08.DL3773.KR067670
SYHRLRDLVL
>02A.GW.10.DL3234.KR067667
SYHHLRDLVL
>02A.GW.13.DL5308.KR067671
SYHHLRDFVL
>02A.GW.14.DEURF14GW011.MH078547
CYHRLRDLAL
>02A.GW.14.DEURF14GW012.MH078548
CYHQLRDFVL
>02A.GW.14.DEURF14GW016.MH078549
SYHRLRDLVL
>02A.GW.14.DEURF14GW019.MH078550
SYHRLRDLLL
>02A.NG.09.09NG_SC27.JN248587
SYHRLRDLVL
>02A.NG.10.10NG020382.KX389616
SYHRLRDFLL
>02A1.CM.03.CM1193_8.KU168304
SYHRLRDLVS
>02A1.CM.04.242.EU513188
SYHRLRDFLL
>02A1.CM.04.257.EU513185
SYHRLRDFLL
>02A1.CM.04.269.EU513194
SYHRLRDFLL
>02A1.CM.05.280.EU513183
SYHRLRDFVL
>02A1.CM.08.CM1031_19.KU168307
SYRQLRNFLL
>02A1.CM.96.96CM_MP538.AM279362
IYHRWRDFVL
>02A1.CM.97.97CM_MP570.AM279347
SYHRLRDFVL
>02A1.CM.97.97CM_MP578.AM279357
SYHRLRDLVL
>02A1.CM.97.97CM_MP581.AM279356
SYHRLRDFVL
>02A1.CM.97.97CM_MP802.AM279355
SYHRLRDCVL
>02A1.CM.99.99CM_MP1370.AM279345
SYHRLRDFIL
>02A1.CM.99.99CM_MP1371.AM279363
SYHRLRDLVL
>02A1.EE.06.A48.KM606636
SYRRLKDFVS
>02A1.GH.97.97GH_AG2.AB052867
SYHRLRDFVL
>02A1.GM.00.N006909.HQ385444
SYHRLRDFVL
>02A1.GW.06.DL4186.KR067668
SYHRLRDFAL
>02A1.PK.14.DEURF14PK006.KU749413
SYHRLRDCVL
>02A1.PK.14.PK003.KX232596
SYHRLRDCVL
>02A1.PK.14.PK008.KX232601
SYHLLRDFVL
>02A1.PK.14.PK012.KX232605
SYHRLRDFIL
>02A1.PK.14.PK015.KX232608
SYHRLRDFIL
>02A1.PK.14.PK019.KX232612
SYHRLRDFIL
>02A1.PK.15.DEURF15PK023.KY658718
CYHRLRDCVL
>02A1.PK.15.PK025.KX232617
SYHRLKDCAL
>02A1.PK.15.PK033.KX232623
SYHRLRDFIL
>02A1.PK.15.PK038.KX232627
SYHRLRDCVL
>02A1.PK.15.PK040.KX232629
SYHRLRDFIW
>02A1.RU.11.11RU6939.JX500706
SYHRLRDFAL
>02A1.SN.99.2843_p5_1.HM215282
SYHRLRDFVL
>02A1F2.CM.07.BS55.KR017777
CYHRLRDFLL
>02A1F2.CM.10.DEURF10CM024.KU749421
SYHRLRDLVL
>02A1G.CM.02.02CM_3205MN.GU201504
SYRRLRDFTL
>02A1G.CM.07.BS29.KR017773
SYHRLRDFVL
>02A3.CM.07.BS13.KR017772
SYHRLRDFAL
>02A3.ES.07.ES_P1751.GQ372986
SYHRLRDFTL
>02A3.GH.03.GHNJ176.AB231894
SYHRLRDFLL
>02A3.SN.96.DDJ362.AY521632
SYHRLRDFVL
>02A3.SN.96.DDJ364.AY521633
SYHRLRDFTL
>02A6.RU.11.11RU6900.JX500697
SYHRLRDFAL
>02A6.SE.10.039KZ.MF373150
SYHRLRDFAL
>02B.CM.06.ARC007.JN864055
SYHRLRDLVL
>02B.CY.05.CY029.FJ388896
SYHRLRDFAL
>02B.ES.13.ARP1194.KT276254
SYHRLRDFVL
>02B.ES.99.99SP_11339.DQ926899
SYHRLRDLVL
>02B.FR.02.URF4.JN882652
SYHRLRDLLL
>02B.FR.09.URF2.JN882654
SYHRLRDLLL
>02B.FR.09.URF3.JN882651
SYHRLRDLLL
>02B.GB.13.13774_1_86.3.MF109508
SYHHLRDLLL
>02B.GB.14.13612_1_14.3.MF109397
SYHRLRDFLL
>02BD.FR.08.URF1.JN882653
SYHRLRDLVL
>02BF1.GB.14.14727_1_76.3.MF109637
SYHHLRDFIL
>02BG.CY.07.CY200.JF683752
LYHRLRDSVL
>02C.BE.93.VI1035.AJ276595
LYHHLRDLLL
>02D.CM.03.CM10_10.KU168303
SYHRLRDLIL
>02D.CY.08.CY217.JF683766
SYHRLRDLIL
>02D.GH.03.GHNJ193.AB231897
SYHRLRDLLL
>02D.GH.03.p03GH194AG48.AB480046
SYHRLRDCAL
>02F2.CM.07.BS11.KR017771
SYRHLRDFIL
>02F2G.CM.02.LT66.JN864057
SYRHLRDFIS
>02G.BE.94.VI1197.AJ276596
SYHRLRDLVL
>02G.CM.02.02CM_3228MN.AY371147
SYHRLRDLVL
>02G.GB.13.15228_1_70.3.MF109708
SYHHLRDFVL
>02G.GB.14.13612_1_1.3.MF109402
SYHRLRDFVS
>02G.GH.03.p03GH179AG_G29.AB480048
SYHRLRDFAL
>02G.NG.09.09NG010129.KX389634
SYHRLRDLVL
>02G.NG.09.09NG010145.KX389632
SYHRLRDFVL
>02G.NG.09.09NG010208.KX389627
SYHRLRDLVL
>02G.NG.09.09NG010483.KX389623
SYHRLRDLIL
>02G.NG.10.10NG020468.KX389613
CYHRLRDLAS
>02G.NG.92.92NG003.U88825
SYHRLRDLVL
>02GK.CI.01.01IC_PCI123.AJ866557
SYHRLRDFAL
>02H.AO.93.93AOHDC251.KU310618
SYRLLRDLLL
>02O.CM.07.YBF282.KX398187
IYHLLSNLAS
>02O.CM.97.97CA_MP645M_O.AJ239083
SYHLLSNLVS
>02O.FR.10.RBF222.KY359382
SYHRLRDFVL
>02O.FR.17.RBF243.KY995542
SYHRLRDFVL
>02U.CY.06.CY158.FJ388944
SYHRLRDFIL
>02U.NG.10.10NG020545.KX389611
SYHQLRTFTL
>06A1.BE.96.VI1793.DQ313254
SYHRLRDFVL
>06A1.BJ.x.B76.AJ293865
SYHRLRDFVL
>06A1.US.07.700010295_A2.KR425429
SYHQLRDFVL
>06A6.RU.06.06_RU_SP_SC1283_VI_2A1.GU481608
SYRRLRDFIL
>06G.CM.08.814_43.MH705140
CYHRLRDLVL
>0708.CN.00.HH086.AP005207
SYRRLRDLIL
>0708.CN.08.09YN072.HQ225812
SYHRLRDFIL
>09A.CM.99.99CM_MP1293.AM279364
SYHQLRDFIL
>11A1.CM.07.BS57.KR017778
LYHRLRDFIL
>13U.CM.04.258.EU513192
SYHRLRDLVL
>14F1.ES.15.100_120.KY557336
LYHRLSDFTL
>1819.CU.99.CU64.AY894995
SYHRLRDCIS
>22A1U.CM.01.01CM_1152NG.AY371163
SYHRLRDFIL
>22DU.CM.01.01CM_4008HAN.AY371168
SYHRLRDLLL
>26C.CD.02.02CD_LBTB032.FM877779
SYHRLRDCIL
>26C.CD.97.97CD_KFE267.FM877778
SYHRLRDFIS
>26C.CD.97.MBFE250.FM877783
SYHRLRDLTL
>26CU.CD.97.97CD_KMST91.FM877784
SYHRLRDFVL
>32A6.EE.06.A13.KM606631
SYHRLRDFGL
>32A6.EE.06.A19.KM606633
SYHRLRDFGL
>32A6.EE.06.A49.KM606637
SYHRLRDFGL
>32G.EE.06.A45.KM606635
SYHRLRDFGL
>A1A2.KE.05.05KE398838V4.KT022402
SYHRLRDCIL
>A1A2.KE.05.05KE726081V5.KT022407
SYHRLRDFTL
>A1A2.KE.11.386_KE.KU921769
SYHRLRDCIL
>A1A2C.KE.04.04KE389016V3.KT022386
SYHRLRDFIL
>A1A2C.KE.07.DEURF07KE014.KU749429
SYHRLRDFIL
>A1A2CD.KE.06.DEURF06KE011.KU749427
SYHRLRDLTL
>A1A2D.KE.00.NKU3004.AF457088
SYHRLRDFIL
>A1A2D.KE.06.06KECst_027.FJ623492
SYHLLRDCIL
>A1A2D.KE.91.KNH1239.AY945739
SYHRLRDCIL
>A1B.CY.08.CY225.JF683774
LYHRLRNLLL
>A1B.CY.09.CY257.JF683800
SYHRLRDLVL
>A1B.ES.09.X2733_2.KC113007
SYHRLRDLLL
>A1B.GB.13.13592_1_28.3.MF109371
SYHRLRDLLL
>A1B.US.10.DEURF10US008.KC473836
SYHRLRDLLL
>A1BG.RU.15.RU_KKV_2015.MF614611
SYHRLRDFIL
>A1C.CA.04.04CA7750.EU220698
CYHQLRDLTL
>A1C.GB.14.14592_1_68.3.MF109562
CYHRLRDFIL
>A1C.IN.01.1579A.DQ083238
SYHRLRDFVW
>A1C.IN.06.NARI_FLS_IVC3_1.33.KT175203
SYHRLRDLIL
>A1C.IN.09.NARI_FLS_09_387.KC911635
SYHRLRDFIL
>A1C.IN.15.SC017.KY713232
LYHRLRDFIL
>A1C.IN.95.95IN21301.AF067156
SYHRLRDFIL
>A1C.IN.99.NARI_FLS_VB27_69.KT175211
SYHRLRDLIL
>A1C.KE.00.KISII5011.AF457061
SYHRLRDFIL
>A1C.KE.00.MSA4080.AF457087
SYHRLRDFIL
>A1C.KE.04.04KE663257V3.KT022391
SYRRLRDFTL
>A1C.KE.04.04KE780221V3.KT022393
SYHRLRDFIL
>A1C.KE.04.04KE870929V2.KT022395
SYHRLRDFIL
>A1C.KE.05.05KE757760V5.KT022408
SYHRLRDFIS
>A1C.KE.06.06KE161801V6.KT022413
SYHRLRDFIL
>A1C.KE.06.06KECst_004.FJ623489
SYHRLRDFIL
>A1C.KE.07.21023_B4.HM215276
SYHRLRDFIL
>A1C.KE.10.20225v14_06.KY580534
SYHRLRDFVL
>A1C.KE.10.DEURF10KE001.KF716469
SYHRLRDLSL
>A1C.KE.10.DEURF10KE003.KF716471
SYHRLRDFIL
>A1C.KE.11.475_KE.KU921793
SYHRLRDFIL
>A1C.KE.11.476_KE.KU921796
SYHRLRDFIL
>A1C.KE.11.681_KE.KU921839
SYHRLRDFIL
>A1C.KE.11.DEURF11KE020.KU749431
SYHRLRDFIL
>A1C.KE.97.QB008_591I_ENV_C9.FJ396022
SYHRLRDFIL
>A1C.KE.99.KNH1097.AF457064
SYHRLRDFIL
>A1C.NP.11.11NP122.KJ541851
CYHRLRDLIL
>A1C.RW.06.DEURF06RW006.KU749428
SYHRLRDLIL
>A1C.RW.07.R1142F_2Jul07_A12.KX983685
SYHRLRDLLL
>A1C.RW.92.92RW009_06.U88823
SYHRLRDLLL
>A1C.SE.08.026KE.MF373141
SYHRLRDLLL
>A1C.SE.11.052SE.MF373155
SYHRLRDFIL
>A1C.SE.14.092SE.MF373194
SYHRLRDFIL
>A1C.SE.14.093ER.MF373195
SYHRLRDLTL
>A1C.SE.96.SE9488.AF071474
SYHRLRDFIL
>A1C.TZ.01.A306.AY253318
CYHRLTDFIL
>A1C.TZ.01.A355.AY253315
CYHRLRDLIL
>A1C.TZ.01.A359.AY253319
SYHRLRDFIL
>A1C.TZ.02.CO346.AY734552
SYHQLRDFIL
>A1C.TZ.02.CO3710.AY734553
SYHRLRDFIL
>A1C.TZ.02.CO3720.AY734562
SYHRLRDFIL
>A1C.TZ.02.CO6770.AY734554
SYHRLRDFIL
>A1C.TZ.02.CO6968.AY734555
SYHQLRDFIL
>A1C.TZ.03.CO0329V1.KX907342
SYHRLRDFIL
>A1C.TZ.03.CO0844V2.KX907354
CYHRLRDCIL
>A1C.TZ.03.CO3301V1.KX907369
SYHLLRDFIL
>A1C.TZ.03.CO3415V1.KX907373
SYHRLRDFIL
>A1C.TZ.03.CO3473V1.KX907377
SYHRLKDFIS
>A1C.TZ.03.CO3589V1.KX907379
CYHRLRDFIL
>A1C.TZ.04.CO0098V3.KX907340
SYHRLRDLIL
>A1C.TZ.04.CO3256V2.KX907367
SYHRLRDLIL
>A1C.TZ.04.CO6540V3.KX907409
SYHRLRDFIL
>A1C.TZ.04.CO6867V2.KX907427
SYHRLRDLVL
>A1C.TZ.05.CO6728V5.KX907418
SYHLLRDFIL
>A1C.TZ.06.CO3022V7.KX907360
SYHRLRDFIL
>A1C.TZ.06.CO3058V6.KX907362
CYHRLRDLIL
>A1C.TZ.06.CO3651V7.KX907381
SYHRLRDCIL
>A1C.TZ.06.CO3812V6.KX907386
CYHRLRDFIL
>A1C.TZ.06.CO6917V7.KX907429
CYHRLRDLIL
>A1C.TZ.08.707010258_A10.HQ615972
SYHRLRDFIS
>A1C.TZ.08.707010277_G9.HQ615973
CYHRLRDFIL
>A1C.TZ.08.CH0536_e2.HM204625
SYHRLRDLVL
>A1C.TZ.08.DEURF08TZ009.KY658699
SYHRLRDLAL
>A1C.TZ.97.97TZ01.AF361871
SYHQLRDFIL
>A1C.TZ.97.97TZ06.AF361876
CYHRLRDFIL
>A1C.TZ.97.97TZ08.AF361878
CYHRLRDFIL
>A1C.TZ.97.97TZ09.AF361879
CYHRLRDFIL
>A1C.TZ.x.246_F3_C10_2.HM215279
SYHLLRDFIL
>A1C.TZ.x.477_F3_13_55.HM215315
CYHQLTNFIL
>A1C.TZ.x.605_F4_12_5.HM215322
CYHRLRDFIS
>A1C.UG.99.99UGF25926.AF484491
SYHRLRDFIW
>A1C.UG.99.99UGK30889.AF484501
SYHRLRDFSL
>A1C.ZA.00.TV239.FJ647147
SYHRLRDFIL
>A1C.ZA.07.503_03011_29.KT183118
SYHRLRDLLL
>A1C.ZA.08.BBCR06.GU201611
SYHRLRDFIL
>A1C.ZA.09.CA298_B9.12.KF114883
SYHRLRDFIL
>A1C.ZA.10.MSM174.KF725943
CYHRLRDCIL
>A1C.ZM.05.ZM380_200380_1.GU329121
SYHRLRDFIL
>A1C.x.09.M260_p1.JF680922
SYHRLRDFIL
>A1CD.KE.00.KER2017.AF457056
SYHRLRDFIL
>A1CD.KE.02.ML2000.EU110093
SYHRLRDFXL
>A1CD.KE.04.04KE888800V3.KT022397
SYHRLRDLIL
>A1CD.KE.04.04KE956490V3.KT022398
SYHRLRDLIL
>A1CD.KE.05.05KE215154V4.KT022400
SYRLLRDFIL
>A1CD.KE.05.05KE295198V5.KT022401
SYHHLRDLIL
>A1CD.KE.06.06KE484390V7.KT022414
SYRRLSDLLL
>A1CD.KE.06.06KE688699V6.KT022415
SYHRLRDLLL
>A1CD.KE.08.DEURF08KE018.KU749430
SYHRLRDFIL
>A1CD.KE.10.DEURF10KE002.KF716470
SYHRLRDFIL
>A1CD.KE.11.066_KE.KU921717
SYHRLRDLLL
>A1CD.KE.11.117_KE.KU921730
SYHRLRDLLL
>A1CD.KE.11.382_KE.KU921766
SYHRLRDLIL
>A1CD.KE.x.BJ412_W6M_ENV_S3.DQ208443
SYHHLRDLIL
>A1CD.SE.95.SE8603.AF075702
SYHRLRDLIL
>A1CD.TZ.00.49_F1_11.HQ659612
SYHRLRDLLL
>A1CD.TZ.03.CO0335V1.KX907344
SYHRLRDLIL
>A1CD.TZ.03.CO6095V1.KX907397
SYHRLRDLIL
>A1CD.TZ.04.CO0735V4.KX907350
CYHLLRDFIL
>A1CD.TZ.04.CO0778V2.KX907351
SYHRLRDLLL
>A1CD.TZ.04.CO0815V3.KX907353
SYHRLRDLIL
>A1CD.TZ.04.CO3103V3.KX907365
SYHHLRDLIL
>A1CD.TZ.04.CO3817V2.KX907387
SYHLLRDFIL
>A1CD.TZ.04.CO6041V3.KX907396
SYHRLRDLIL
>A1CD.TZ.04.CO6273V4.KX907404
SYRHLRDLIL
>A1CD.TZ.04.CO6763V2.KX907419
SYHRLRDLTL
>A1CD.TZ.05.CO3326V4.KX907370
SYHRLRDLIL
>A1CD.TZ.05.CO6172V5.KX907402
SYHRLRDFIL
>A1CD.UG.06.270015_J5_1.HM215280
SYHRLRDLVL
>A1CD.UG.10.DEURF10UG007.KF716489
SYHRLRDLLL
>A1CDGKU.ZA.99.CM4_99ZACM4.AF411964
SYHRLRDSIL
>A1CG.KE.02.ML1979PCR.EU110096
SYHHLRDLIL
>A1D.CM.x.CMN05_5.KU168311
SYHRLRDLIL
>A1D.DK.96.FSA.DQ912822
SYHRLRDLLL
>A1D.DK.98.MA.DQ912823
SYHRLRDLLL
>A1D.GB.14.14592_1_70.3.MF109564
SYHRLRDLIL
>A1D.KE.00.KER2021.AF457058
SYRRLRDLIL
>A1D.KE.00.KSM4028.AF457078
SYHRLRDFIL
>A1D.KE.00.MSA4071.AF457082
SYHRLRDFIL
>A1D.KE.02.ML1974.EU110090
SYHRLRDLIL
>A1D.KE.03.03KE543869V2.KT022385
SYHRLRDLLL
>A1D.KE.04.04KE414659V2.KT022387
SYHRLRDLIL
>A1D.KE.04.04KE489686V2.KT022388
SYHRLRDLVL
>A1D.KE.04.04KE556528V2.KT022389
SYHRLRDLIL
>A1D.KE.04.04KE629642V3.KT022390
SYHRLRDFIL
>A1D.KE.04.04KE719832V2.KT022392
SYHRLRDFIL
>A1D.KE.04.04KE830543V3.KT022394
SYHRLRDLLL
>A1D.KE.04.04KE880505V2.KT022396
SYHRLRDFIL
>A1D.KE.05.05KE176519V4.KT022399
SYHRLRDFAL
>A1D.KE.05.05KE530245V4.KT022404
SYHRLRDFIL
>A1D.KE.05.05KE613437V4.KT022405
SYHHLRDLLL
>A1D.KE.05.05KE897156V5.KT022409
SYHRLRDLTL
>A1D.KE.05.05KE961896V5.KT022410
SYHHLRDLIL
>A1D.KE.05.05KE963379V4.KT022411
SYHRLRDLIL
>A1D.KE.06.06KE149896V6.KT022412
SYHRLRDLIL
>A1D.KE.06.06KE809646V6.KT022416
SYHRLRDLIL
>A1D.KE.06.06KE894822V7.KT022417
SYHRLRDLIL
>A1D.KE.06.06KECst_010.FJ623491
SYHRLRDFIL
>A1D.KE.06.06KECst_015.FJ623490
SYHRLRDFIL
>A1D.KE.09.DEURF09KE002.KF716468
SYHRLRDFIL
>A1D.KE.09.DEURF09KE004.KP174771
SYHRLRDLIL
>A1D.KE.11.017_KE.KU921707
SYHRLRDFIL
>A1D.KE.11.088_KE.KU921719
SYHRLRDLLL
>A1D.KE.11.326_KE.KU921748
SYHRLRDLVL
>A1D.KE.11.331_KE.KU921749
SYHRLRDFIS
>A1D.KE.11.496_KE.KU921798
SYHRLRDLIL
>A1D.KE.11.497_KE.KU921799
SYRRLRDLIL
>A1D.KE.11.515_KE.KU921805
SYHRLRDLIL
>A1D.KE.11.527_KE.KU921813
SYHRLRDLVL
>A1D.KE.95.Q168_b23.AF407149
SYHRLRDLIL
>A1D.KE.96.QA790_204I_ENV_C8.FJ866126
SYHRLRDLIL
>A1D.KE.99.KISII5003.AF457059
SYHRLRDFIL
>A1D.KE.99.KSM4015.AF457073
SYHRLRDFIL
>A1D.KE.x.BL274_W6M_ENV_C1.DQ208501
SYHRLRDFIL
>A1D.KE.x.MS208w6BMCB1_gp160.DQ187009
SYHRLRDLIS
>A1D.SE.10.042SE.MF373153
SYHHLRDLLL
>A1D.SE.93.SE6954.AF075701
SYHRLRDLLL
>A1D.SE.94.SE7108.AF071473
SYHRLRDLIL
>A1D.TZ.00.532_F0_2.HQ698035
SYHHLRDLLL
>A1D.TZ.01.A387.AY253316
SYHRLRDLLL
>A1D.TZ.03.CO3468V1.KX907376
SYHCLRDLAS
>A1D.TZ.04.CO0907V4.KX907355
SYHRLRDLIL
>A1D.TZ.04.CO3038V3.KX907361
CYHRLRDFTL
>A1D.TZ.08.707010100_A3.HQ615969
SYHRLRDLIL
>A1D.TZ.08.DEURF08TZ006.KY658698
SYHRLRDFIL
>A1D.TZ.96.TZBFL0011.AF442569
GYHRLRDLLL
>A1D.TZ.96.TZBFL0025.AF442565
SYHRLRDLIL
>A1D.TZ.96.TZBFL0088.AF442570
SYHHLRDFIL
>A1D.TZ.97.TZBFL0086.AF442566
LYHRLRDLIL
>A1D.UG.00.PP1_F4_A1.HM027851
SYHRLRDLLL
>A1D.UG.00.PP4_F2_A4.HM027850
SYHRLRDLLL
>A1D.UG.03.PP1_F2_A1.HM027864
SYHHLRDLLL
>A1D.UG.03.PP1_F3_B1.HM027870
SYHRLRDFIL
>A1D.UG.04.G030323R10_13.JX658625
SYHRLRDLIL
>A1D.UG.05.PP1_M_A1.HM027827
SYHHLRDLLL
>A1D.UG.07.192018_B1_9.HM215273
SYHHLRDFIL
>A1D.UG.07.193003_B10.HM215274
SYHHLRDLIL
>A1D.UG.07.p191947.JX236674
SYHRLRDLLL
>A1D.UG.08.p191982.JX236675
SYHRLRDLIL
>A1D.UG.09.DEURF09UG002.KF859746
SYHRLRDLIL
>A1D.UG.09.DEURF09UG004.KF716481
SYHQLRDLLL
>A1D.UG.09.DEURF09UG005.KF859747
SYHRLRDLLL
>A1D.UG.09.DEURF09UG014.KP109491
SYRHLRDLLL
>A1D.UG.09.DEURF09UG015.KP109492
SYHRLRDLLL
>A1D.UG.10.DEURF10UG005.KF716487
SYHRLRDLLL
>A1D.UG.10.DEURF10UG008.KF716490
SYHRLRDLLL
>A1D.UG.10.DEURF10UG011.KF716482
SYHRLSDLLS
>A1D.UG.10.DEURF10UG012.KF716483
NYHRLRDLIL
>A1D.UG.10.DEURF10UG016.KP109493
SYHRLRDFIL
>A1D.UG.11.10463v09_10.KY580490
SYHRLRDFIL
>A1D.UG.11.DEURF11UG002.KP109497
SYHHLRNLLL
>A1D.UG.11.DEURF11UG004.KF716484
SYHHLRDLLL
>A1D.UG.11.DEURF11UG006.KF716485
SYHHLRDFIL
>A1D.UG.90.UG266.AY352657
SYHRLRDLLL
>A1D.UG.92.92UG035_22.U36883
SYHRLRDFIL
>A1D.UG.93.93UG087_NIBSC40_9.KJ579955
SYHHLRDLLL
>A1D.UG.97.pt223.EU281997
SYHRLRDLIL
>A1D.UG.98.98UG57129.AF484503
SYHRLRDLIL
>A1D.UG.98.98UG57137.AF484521
SYHRLRDLLL
>A1D.UG.98.98UG57139.AF484510
SYHRLRDLLL
>A1D.UG.98.98UG57147.AF484522
SYHRLSDLLL
>A1D.UG.99.99UGB26587.AF484482
SYHRLRDFIL
>A1D.UG.99.99UGC06443.AF484479
SYHRLRDLIL
>A1D.UG.99.99UGC38442.AF484517
SYHRLRDLLL
>A1D.UG.99.99UGE22831.AF484488
SYHRLRDLLL
>A1D.UG.99.99UGF27390.AF484492
SYHRLSDLLL
>A1D.UG.99.99UGJ21953.AF484496
SYHRLRDLVL
>A1D.UG.99.99UGK38855.AF484520
SYHRLRDLIL
>A1D.UG.x.DM8_25.EF575459
SYHHLRDFLL
>A1D.ZA.00.TV101.KJ948659
SYHRLRDFIL
>A1DG.ES.09.DEURF09GQ001.KC473845
SYHRLRDLLL
>A1DHK.NO.97.97NOGIL3.AJ237565
SYRLLRDLLL
>A1F1.CY.07.CY191.JF683744
SYRHLRDFIL
>A1F2.CM.01.01CM_1404MV.AY371164
LYHRLRDFIL
>A1F2.CM.11.CHU3903.KP718932
SYHRLRDFVL
>A1F2.ES.06.P1353_A10_ST2.GU332510
SYRRLRDLIL
>A1G.CD.02.CG_0379_02V_NGSID7.KY392772
SYHRLRDFIL
>A1G.CD.89.VI191.EU191618
SYHRLRDFIL
>A1G.CM.00.00CMNYU2541.EF025324
SYHRLRDCIL
>A1G.CM.00.00CMNYU2547.EF025170
SYHRLRDFIL
>A1G.CM.03.CM62_15.KU168306
SYHRLRDFTL
>A1G.CM.04.252.EU513190
SYHRLRDCVL
>A1G.ES.07.P1533_A3_6.GU332511
SYHHLRDFIL
>A1G.ES.09.Ex15.GQ862780
SYHHLRDLIL
>A1G.ES.x.P2391_3.JX422196
SYHRLRDLAL
>A1G.ES.x.P2392_2.JX422197
LYHRLRDFVL
>A1G.GB.14.14592_1_42.3.MF109538
SYHRLRDLLL
>A1G.GB.14.14727_1_68.6.MF109629
CYHRLRDFIL
>A1G.KE.99.KNH1043.AF457062
SYHRLRDFIL
>A1G.ZA.08.707PKE16F1.HM623560
SYHRLRDFIL
>A1GH.CD.02.CG_0378_02V_NGSID6.KY392771
SYHRLRDFIL
>A1GHU.GA.x.VI354.AF076474
SYRHLRDLLL
>A1GJ.MW.10.4060_Plasma_Visit1_amplicon15.KC186563
SYHQLRDFIL
>A1H.CM.01.01CM_4038STN.GU201508
SYRHLRDFVL
>A1H.CM.08.867_10.KP718927
SYHHLRDLLL
>A1H.CM.11.CHU2727.KP718933
SYHRLRDFIL
>A1K.CM.07.280_10.KP718919
SYHRLRDFIL
>A1O.FR.06.BCF212.KY359380
SYHRLRDFIL
>A1O.FR.13.BCF204.KY359385
SYHLLSSLAS
>A1O.FR.13.RBF237.KY359381
SYRHLRDFIL
>A1U.BR.10.10BR_SP011.KJ849789
SYHRLRDFVL
>A1U.CM.00.NYU1423___19.DQ313248
SYHRLRDFIL
>A1U.CY.05.CY112.FJ388929
SYHRLRDFIL
>A1U.ES.08.P1915.JN054263
SYHRLRDLIL
>A1U.GA.90.VI525_1.EU191612
SYHRLRDFIL
>A1U.SE.93.SE6594.AF069672
SYHHLRDLIL
>A2C.ZA.98.DU178_98ZADU178.AF411965
SYHRLRDFIL
>A2C.ZM.89.ZAM716_3.U86778
SYHRLRDFIL
>A2C.ZM.90.ZAM184.L22955
SYHRLRDCIL
>A2CD.KE.01.ML1956.EU110089
SYHRLRDLIL
>AC.BE.x.VI313.AJ277825
SYHHLRDLIL
>AC.GB.08.S230b_A11.HQ595799
SYRRLRDFIS
>AC.KE.97.ML672.AY322191
SYHRLRDFIL
>AC.RW.06.175016.JN977603
SYHRLRDLIL
>AC.TZ.01.01TZ_HS123_3env16r.AY887516
SYHRLRDLIL
>AC.TZ.08.707010629_B5.HQ540690
SYHRLRDFIL
>AC.ZA.04.04ZAPS204B1.DQ093606
SYHRLRDFIL
>AC.ZA.06.19912872.HQ540691
SYHRLRDFIL
>ACU.CD.08.DRC768.MF372644
LYHRLRDFVL
>AD.GB.09.C200_B2.HQ595773
SYHRLRDLIL
>AD.GB.09.P534_D9.HQ595793
SYHHLRDLIL
>AD.KE.90.K124A2_KE124.L22942
SYHRLRDLIL
>AD.KE.x.BF535_W6M_ENV_C2.DQ208433
SYHRLRDLIL
>AD.KE.x.BL035_W6P_ENV_C2.DQ208482
SYHRLRDLIL
>AD.UG.x.C6080_10.U36866
SYHRLRDFIL
>AD.US.99.99US_MSC4068.AY444799
SYHRLRDFVL
>ADGU.CU.99.CU67.AY894996
SYHRLRDCIS
>ADU.CM.98.98CM_MP1020.AM279353
SYHRLRDLIL
>AF2.CM.02.02CM_3163MN.AY371160
SYRHLRDFIL
>AF2G.CM.97.CM52876.AF377958
SYRHLRDFIL
>AGU.CM.01.01CM_0989MO.AY371166
IYHRLRDFIL
>AGU.CM.06.770_8.MH705142
SYHRLRDLIL
>AHJU.CM.01.01CM_1296NG.AY371162
SYHRLRDFIL
>AJ.CD.87.PBS0724.MH705159
SYHRLRDFIL
>AKU.US.x.L873.DQ886038
SYHRLRDLVL
>AU.CD.87.PBS1342.MH705135
SYHRLRDFTL
>AU.NG.94.NG3678.AF069932
SYHRLRDFIL
>AU.NG.95.NG1935.AF069939
SYHRLRDFIL
>BC.AR.01.ARE195FL.AY968312
SYHRLRDLIL
>BC.BR.01.01_BR_RGS45.GQ365651
SYHRLRDLLL
>BC.BR.01.01_BR_RGS69.GQ365652
SYHRLRDLIS
>BC.BR.02.02_BR_HF31.GQ365649
SYHRLRDLIL
>BC.BR.05.05_BR_NSP24.GQ365650
SYHRLRDLTL
>BC.BR.06.06BR1114.JN692478
SYHRLRDLIL
>BC.BR.07.DEURF07BR002.KC596068
SYHRLRDLIL
>BC.BR.10.10BR_PE018.KJ849795
SYHRLRDLLL
>BC.BR.10.10BR_PE057_2.KT427849
SYHRLRDLLL
>BC.BR.10.10BR_RJ009.KT427790
SYHRLRDLLL
>BC.BR.10.10BR_RJ039.KT427778
SYHRLRDLTL
>BC.BR.10.10BR_RJ091.KT427760
SYHQLRDFIL
>BC.BR.10.10BR_SP015.KT427822
SYHRLRDLLL
>BC.BR.16.HI2016_08.MG571985
SYHRLRDLLL
>BC.BR.92.92BR023.HM100716
SYHRLRDLIL
>BC.CN.00.HH069.AP005206
SYHRLRDFIL
>BC.CN.04.CH038.EF042692
SYHRLRDFIL
>BC.CN.05.05YNRL08sg.KC898976
SYHRLRDFIL
>BC.CN.05.05YNRL09sg.KC898977
SYHRLRDFIL
>BC.CN.05.05YNRL17sg.KC899006
SYHLLRDSLL
>BC.CN.05.05YNRL20sg.KC898978
SYHLLRDSLL
>BC.CN.05.BC11.EU363841
SYHRLRDCIL
>BC.CN.06.06YNRL106sg.KC898981
SYHRLRDLLL
>BC.CN.06.BC08.EU363838
SYHRLRDFIL
>BC.CN.06.CNE87_U.HQ700003
SYHRLRDLPL
>BC.CN.07.07CNYN335.KF835521
SYRRLRDLLL
>BC.CN.07.07CNYN338.KF835524
CYHRLRDFIS
>BC.CN.07.07CNYN339.KF835525
SYHRLRDLLL
>BC.CN.07.07CNYN340.KF835526
SYHRLRDLIS
>BC.CN.07.07CNYN360.KF835539
LYHRSRDFIL
>BC.CN.07.07CNYN361.KF835540
CYHRLRDCIL
>BC.CN.07.07CNYN367.KF835544
SYHRLRDFIL
>BC.CN.07.07YNLC08sg.KC898982
SYHRLRDLLL
>BC.CN.07.07YNLC18sg.KC898983
SYHRLRDFIL
>BC.CN.07.07YNLC22sg.KC899007
SYRQLRDLLL
>BC.CN.07.309.HM776938
LYHRLRDLIS
>BC.CN.07.BC04.EU363834
SYHRLRDLIL
>BC.CN.07.CNE15.HM215401
SYHRLRDLLL
>BC.CN.07.CNE16.HM215402
SYHRLRDLLL
>BC.CN.07.CNE18.HM215404
SYRRLRDLLL
>BC.CN.07.CNE40.HM215414
SYHRLRDFTL
>BC.CN.07.CNE67.HM215425
SYHRLRDLLL
>BC.CN.07.cq070084.KF250381
SYHRLRDFIL
>BC.CN.07.gd070112.KF250382
SYHRLRDLVL
>BC.CN.07.gx070056.KF250383
SYHRLRDFIL
>BC.CN.07.jx070017.KF250384
SYHRLRDFIL
>BC.CN.08.08YN065.GU362013
SYRRLRDLLL
>BC.CN.09.09YNLC10sg.KC898984
LYHLLRDSLL
>BC.CN.09.09YNLC216027sg.KC898986
SYHRLRDFIS
>BC.CN.09.09YNLC216031sg.KC898987
SYHRLRDFIS
>BC.CN.09.09YNLC216036sg.KC898988
SYHRLRDFIL
>BC.CN.09.09YNLC492sg.KC898989
SYHRLRDFIS
>BC.CN.09.09YNLC499sg.KC898993
SYHLLRGLLL
>BC.CN.09.09YNRL215025sg.KC899010
SYHLLRDSLL
>BC.CN.09.09YNYJ217010sg.KC899013
SYRRLRDLLL
>BC.CN.09.09YNYJ217016sg.KC899014
SYHRLRDFIL
>BC.CN.09.09YNYJ217036sg.KC899003
SYHLLRDFIL
>BC.CN.09.09YNYJ479sg.KC899015
LYHRLRDLLL
>BC.CN.10.CNXJ0031_R3.KC807958
SYHRLRDFIL
>BC.CN.10.CNXJ0651_R11.KC807942
SYHRLRDFIS
>BC.CN.10.CNXJ09277_R1.KC807969
SYHRLRDFLL
>BC.CN.10.CNXJ09466_R3.KC807955
SYHRLRDFIS
>BC.CN.10.CNXJ1081_R1.KC807943
SYHRLRDFIL
>BC.CN.10.CNXJ1271_R7.KC807982
SYHRLRDFIL
>BC.CN.10.DH04.KF250397
SYHRLRDFIL
>BC.CN.10.DH15.KF250399
SYHRLRDFIL
>BC.CN.10.JL100091.KF011493
SYHRLRDFIL
>BC.CN.12.DH23.KF250405
SYHRLRDFIS
>BC.CN.12.DH24.KF250406
SYHLLRDLLL
>BC.CN.12.DH33.KF250409
SYHRSRDLLL
>BC.CN.12.DH36.KF250410
LYHRLRDCTL
>BC.CN.14.12YN10192.KT960983
SYRQLRNLLL
>BC.CN.14.XC2014EU20.KU886698
SYHRLRDLLL
>BC.CN.14.YN10134.KY406739
CYHRLRDFIL
>BC.CN.15.SN153.MG742702
SYRHLRDLLL
>BC.CN.96.YN4007.KF250379
SYRRLRDLLL
>BC.CN.96.YNRL9607.AY967804
SYRRLRDLLL
>BC.CN.96.YNRL9613.AY967803
SYHRLRDLLW
>BC.CN.98.YNRL9828.AY967805
SYHRLRDLLL
>BC.CN.x.BC13.EU363843
SYHRLRDLTL
>BC.CN.x.CHN19_CN19.AF268277
SYHLLRDLLL
>BC.CY.05.CY077.FJ388961
SYHRLRDLLL
>BC.DO.05.05DO_147691.EU839599
SYHRLRDLLL
>BC.GB.14.14667_1_35.3.MF109595
SYRQLRDFIL
>BC.IN.02.INDNARI_0218440.EU000514
SYHRLRDLLL
>BC.IN.02.NARI7_3.EU000511
SYHRLRDLFL
>BC.IN.07.NARI_L5_NEM.J26.FJ515879
SYHRLRDLIL
>BC.IN.08.MAN_146.HM598635
SYHRLSDLLL
>BC.IN.99.NARI10_2.EU000516
SYHRLRDLLS
>BC.IN.x.cal308F.DQ404010
SYHLLRDLLL
>BC.MM.14.fKSDU97.KU820852
SYHRLRDFIL
>BC.MM.14.mKSDU81.KU820850
SYRRLRDLLL
>BC.MM.14.mKSDU92.KU820851
SYHRLRDFIL
>BC.MM.99.mIDU103.AB097873
SYHRLRDLLL
>BC.MM.99.mIDU106.AB097869
SYRRLRDLLL
>BC.SE.13.087SE.MF373189
SFRRWRDLIL
>BC.UY.02.02UY_TRA3026.JN235957
SYHRLRDLIL
>BC.ZA.08.707PKE13F1.HM623558
SYHQLRDFIL
>BC.ZA.09.503_01288_T4.KT183077
SFHQLRDFIL
>BC.ZA.09.MSM046.KF725902
SYHQLRDFIL
>BC.ZA.09.MSM059.KF725906
SYHRLSDLLL
>BCF1.AR.04.04AR160677.DQ383754
SYHRLRDLLL
>BCF1.BR.10.10BR_MG010.KJ849787
SYHRLRDLVL
>BCF1.BR.10.10BR_PE029.KJ849800
SYHHLRDLLL
>BCF1.BR.10.10BR_RJ001.KT427793
SYHHLRDLLL
>BCG.ES.15.100_119.KY496623
SYHRLRDLVL
>BD.ZA.85.R605.MH234642
GYHRLRDLLL
>BF1.AR.00.83109FL_2000.KY968400
SYHRLRDLLL
>BF1.AR.00.ARCH003.AY037267
SYHRLRDLLL
>BF1.AR.01.88560FL_2001.KY968405
SYRRLRDLLL
>BF1.AR.02.02AR115455.DQ383747
SYRHLRDLLL
>BF1.AR.04.04AR143170.DQ383750
SYHRLTDLLS
>BF1.AR.04.04AR158637.DQ383753
LYRHLRDLLL
>BF1.AR.05.05AR163052.DQ383755
SYHRLRDLLL
>BF1.AR.12.DEURF12AR009.KY658687
SYHHLRDLLL
>BF1.AR.14.DEURF14AR011.MH078535
CYHRLRDLLL
>BF1.AR.97.A050.AF408631
SYHHLRDLLL
>BF1.AR.97.A32878.AF408632
SYHRLRDLLL
>BF1.AR.98.ARCH014.AY037266
CYRRLRDLLL
>BF1.AR.99.A025.AF408626
SYHRLRDLLL
>BF1.AR.99.A027.AF332867
SYRHLRDLLL
>BF1.AR.99.A047.AF408627
LYHRLRDLLL
>BF1.AR.99.A063.AF408628
SYHRLRDLLL
>BF1.AR.99.ARMA006.AY037278
SYHRLRDFLL
>BF1.AR.99.ARMA029.AY037283
SYHHLRDLLL
>BF1.AR.99.ARMA037.AY037277
SYHLLRNFLL
>BF1.AR.99.ARMA097.AY037280
SYHHLRDLLL
>BF1.BR.00.BREPM13853.DQ085875
SYRHLRDLLL
>BF1.BR.01.01BR042.DQ358799
SYRNLRDLLL
>BF1.BR.01.01BR047.DQ358800
SYHRLRDLLL
>BF1.BR.01.01BR226.DQ358803
LYHRLRDLLL
>BF1.BR.01.01BR323.DQ358804
SYRHLRDFIL
>BF1.BR.02.02BR005.DQ358806
SYHRLRDLLL
>BF1.BR.02.02BR006.DQ358807
SYHRLRDLLL
>BF1.BR.02.02BR034.DQ358812
SYHLLRDFTL
>BF1.BR.02.02BR2028.JN692437
SYHRLRDLLL
>BF1.BR.02.02BRRJSB167.MG365770
SYRHLRDFIL
>BF1.BR.03.03BR2018.JN692449
SYHRLRDLPP
>BF1.BR.03.03BR2019.JN692448
SYHRLIDLLL
>BF1.BR.03.BREPM1026.EF637055
SYHRLRDLLL
>BF1.BR.03.BREPM1029.EF637052
SYHRLRDLVL
>BF1.BR.04.04BR1067.JN692456
SYHRLRDLLL
>BF1.BR.05.0008SP.JF804805
SYHRLRDLLL
>BF1.BR.05.0341RI.JF804808
SYHRLRDLLL
>BF1.BR.05.0632SV.JF804810
SYHRLGDLLL
>BF1.BR.05.0736SV.JF804813
SYRHLRNLLL
>BF1.BR.06.06BR_FPS561.HM026455
SYRHLRDLIL
>BF1.BR.07.BP00044_RH02.JN687738
SYHRLRDLLL
>BF1.BR.08.X2364_2_E8.HQ236610
SYHRLRDLIL
>BF1.BR.09.09BRRJRDS205.MG365769
SYRHLRDFIL
>BF1.BR.10.10BR_MG017_2.KJ849793
SYHLLRNLLL
>BF1.BR.10.10BR_MG030.KT427679
SYHRLRDSLL
>BF1.BR.10.10BR_MG034.KJ849802
SYRHLRDLLL
>BF1.BR.10.10BR_MG052.KT427668
SYHRLRDLLL
>BF1.BR.10.10BR_PE002.KJ849757
SYHRLRDLLL
>BF1.BR.10.10BR_PE005.KT427746
SYHRLRDLIL
>BF1.BR.10.10BR_PE043.KT427722
SYHHLRDLLL
>BF1.BR.10.10BR_PE059.KJ849768
SYHRLRDLLL
>BF1.BR.10.10BR_PE063.KT427871
SYHRLRDLLL
>BF1.BR.10.10BR_PE069.KT427710
SYRHLRDFIL
>BF1.BR.10.10BR_PE078.KT427705
SYRHLRDFIL
>BF1.BR.10.10BR_PE086.KJ849774
SYHRLRDLLL
>BF1.BR.10.10BR_PE099.KT427698
SYHRLRDLLL
>BF1.BR.10.10BR_RJ012.KT427649
SYHRLRDLLL
>BF1.BR.10.10BR_RJ014.KT427789
SYHQLIDLLL
>BF1.BR.10.10BR_RJ029.KT427782
SYHRLRDLLL
>BF1.BR.10.10BR_RJ031.KT427780
SYHRLRDLLL
>BF1.BR.10.10BR_RJ036.KT427779
SYRHLRDFIL
>BF1.BR.10.10BR_RJ044.KT427776
SYRHLRDFIL
>BF1.BR.10.10BR_RJ053.KJ849813
IYHHLRDLLL
>BF1.BR.10.10BR_RJ075.KT427651
SYHRLRDLLL
>BF1.BR.10.10BR_RJ093.KT427759
SYRHLRDFIL
>BF1.BR.10.10BR_RJ094.KT427758
SYHRLRDLLX
>BF1.BR.10.10BR_RJ104.KT427652
SYRHLRDLLL
>BF1.BR.10.10BR_SP005.KT427828
SYHRLRDLLL
>BF1.BR.10.10BR_SP010.KT427825
SYHRLRDLLL
>BF1.BR.10.10BR_SP013.KT427823
SYRHLRDFIL
>BF1.BR.10.10BR_SP017.KJ849794
SYHRLIDLLL
>BF1.BR.10.10BR_SP018.KT427820
SYHHLRDLLL
>BF1.BR.10.10BR_SP024_2.KT427660
SYHRLRDLLW
>BF1.BR.10.10BR_SP035.KT427809
SYHRLRDLLL
>BF1.BR.10.10BR_SP037.KT427807
SYHRLRDLLL
>BF1.BR.10.10BR_SP048.KJ849810
SYHRLRDLLL
>BF1.BR.10.10BR_SP054.KT427801
SYHRLRDLLL
>BF1.BR.10.10BR_SP057.KJ849816
SYRLLRDFIL
>BF1.BR.10.10BR_SP068.KT427795
SYHRLRDLLL
>BF1.BR.12.2012BRRJNEUT41.KX181924
SYRHLRDFIL
>BF1.BR.12.2012BRRJNEUT45.KX181927
SYRHLRDFIL
>BF1.BR.16.HI2016_11.MG571986
SYRRLRDLLL
>BF1.BR.16.HI2016_32.MG572011
SYHRLRDLLL
>BF1.BR.93.93BR029_4.AF005495
SYRHLRDFIL
>BF1.BR.94.94BR_RJ_41.AY455781
SYRHLRNFIL
>BF1.BR.94.94BR_RJ_59.AY455784
SYRHLRDFIL
>BF1.BR.94.94BR_RJ_97.AY455779
SYRHLRDFIL
>BF1.BR.94.94UFRJ_58.AY455785
SYRHLRDFIL
>BF1.BR.99.99BRRJSB067.MG365765
SYRHLRNFIL
>BF1.BR.99.99UFRJ_16.AY455782
SYRHLRNFIL
>BF1.BR.99.99UFRJ_2.AY455780
SYHRLRDLLL
>BF1.BR.99.99UFRJ_9.AY455783
SYRHLRDFIL
>BF1.BR.99.BREPM107.AY771588
SYHRLRDLLL
>BF1.BR.99.BREPM108.AY771589
SYHRLRDLLL
>BF1.BR.99.BREPM11871.DQ085867
SYHRLRDLLL
>BF1.BR.99.BREPM11884.DQ085868
SYHRLRDLLL
>BF1.BR.99.BREPM11932.DQ085870
SYHRLRDLLL
>BF1.BR.99.BREPM269.AY771591
SYRHLRDFIL
>BF1.BR.99.BREPM275.AY771592
SYHRLRDLLL
>BF1.BR.99.BREPM278.AY771593
SYHRLRDLLL
>BF1.CL.01.CH3.AY536233
SYHRLRDLLL
>BF1.CL.01.CH6.AY536234
SYHRLRDLLL
>BF1.ES.02.R140.AY536237
SYHRLRDLLL
>BF1.ES.02.X1241.AY536238
SYHRLTDLLL
>BF1.ES.08.DEURF08ES008.KU749408
SYHHLRDLLL
>BF1.ES.08.ES_X2524_2.GQ372989
SYHRLSDFLL
>BF1.ES.08.X2432_2.FJ853621
SYRHLRDFIL
>BF1.ES.09.DEMBF09ES003.JX140660
LYHRLRDLLL
>BF1.ES.09.DEMBF09ES006.JX140661
SYHQLRDFLL
>BF1.ES.14.ARP1199.KT276259
SYHRLTDLLL
>BF1.ES.14.ARP1209.KT276269
SYHRLTDLLL
>BF1.ES.14.ARP1212.KT276271
SYHRLRDLLL
>BF1.IT.01.50610.GU595156
IYHRLRDLLL
>BF1.IT.01.53143.GU595149
SYHRLRDLLL
>BF1.IT.02.30638.GU595148
SYHRLXDLLL
>BF1.IT.02.57954.GU595150
SYHRLRDLLL
>BF1.IT.02.59211.GU595151
SYHRLRDLLL
>BF1.IT.05.83166.GU595152
SYHRLSDLLL
>BF1.IT.06.89072.GU595153
CYHRLRVLTL
>BF1.IT.08.IT_BF_PRIN_454.FJ904244
SYHHLRDLLL
>BF1.JP.04.DR6082.AB480299
SYRHLRDFIL
>BF1.JP.04.DR6190.AB480301
SYRHLRDLLL
>BF1.JP.x.DR0769.AB253430
SYHRLRDLLL
>BF1.PY.02.02PY_PSP0060.JN251897
SYRRLRDLLL
>BF1.PY.02.02PY_PSP0067.JN251898
SYHRLXDLLL
>BF1.PY.02.02PY_PSP0070.JN251899
SYHHLRDLLL
>BF1.PY.02.02PY_PSP0087.JN251900
SYHRLRDFLL
>BF1.PY.02.02PY_PSP0093.JN251902
SYHHLRDLLL
>BF1.PY.02.02PY_PSP0094.JN251903
SYHRLRDLLL
>BF1.PY.03.03PY_PSP0114.JN251905
SYHRLRDLLL
>BF1.PY.08.P1970_C8.HQ236588
SYHHLRDLLL
>BF1.SE.15.103MK.MF373205
SYRLLRDSVL
>BF1.UY.00.00UY_TSU0020.JN235952
SYHRLRDLLL
>BF1.UY.01.01UYTRA1020.AY781128
IYHHLRDLLL
>BF1.UY.01.01UY_TRA1141.JN235953
SYHRLRDLLL
>BF1.UY.01.01UY_TRA2083.JN235956
SYHHLRDLLL
>BF1.UY.99.99UY_TRA0107.JN235960
SYRLLRDFIL
>BF1.UY.99.99UY_TRA0129.JN235963
SYRLLRDFIL
>BF1.UY.99.URTR17_URTR017.AY037272
SYHRLRDLLL
>BF1.VE.99.V62.AY536236
SYHRLRDLLL
>BF1.ZA.10.MSM305.KF726017
SYHRLRDLLL
>BG.ES.02.X1100_7.EU885760
SYHRLRDFVL
>BG.ES.06.P1293.JN054260
CYHRLRDLLL
>BG.FR.09.751730.KC699033
SYHRLRDLLL
>BG.RU.14.RU_KNCh_2014.MF614609
SYHRLRDFIL
>BG.RU.14.RU_VDL_2014.MF614608
SYHRLRDFIL
>BG.RU.15.RU_KAE_2015.MF614612
SYHRLRDFIL
>BG.RU.16.RU_ChTS_2016.MF614614
SYHRLRDFIL
>BG.RU.16.RU_MSA_2016.MF614613
SYHRLRDFVL
>CD.BI.91.BU910905.U39253
SYRRLRDLLL
>CD.BW.00.00BWMO35.1.AY074891
SYHRLRDFIF
>CD.KE.00.MSA4077.AF457085
SYHRLRDLIL
>CD.KE.01.ML1076.EU110086
SYHRLRDLLL
>CD.KE.11.278_KE.KU921741
SYHRLRDLLL
>CD.KE.97.ML249.AY322187
SYHRLRDLIL
>CD.KE.x.BK184_W6M_ENV_D2.DQ208491
SYHHLRDLIL
>CD.MW.08.CH492.PL.031108.A2.7.KY112292
SYHRLRDFIL
>CD.NP.11.11NP035.KJ158429
SYHRLRDFIL
>CD.NP.11.11NP079.KU341727
SYHRLRDFIS
>CD.RW.11.DEURF11RW001.KF716473
IYHRLRDLLL
>CD.SE.08.029SE.MF373143
SYHQLRDFIL
>CD.SE.13.081ER.MF373183
SYRHLRDLIL
>CD.TZ.00.401_F1_7.HQ698001
SYHRLRDLIL
>CD.TZ.01.A247.AY253309
SYHRLRDLIL
>CD.TZ.04.CO3337V2.KX907371
SYHRLSDLLL
>CD.TZ.04.CO6480V4.KX907408
CYHRLRDLLL
>CD.TZ.05.CO6811V5.KX907421
SYHRLRDLLL
>CD.TZ.06.CO3016V6.KX907359
SYHRLRDLLL
>CD.TZ.08.707010339_H12.HQ615974
SYHHLRDLLL
>CD.TZ.08.707010598_B7.HQ615978
SYHRLRDLLL
>CD.TZ.97.97TZ07.AF361877
SYHHLRDLIL
>CD.TZ.x.89_F1_2_25.HM215349
SYHRLRDLIL
>CD.UG.99.99UGK10192.AF484500
SYHRLRDLIL
>CD.ZA.05.05ZAFV10.DQ382368
SYHLLRDFIL
>CD.ZA.13.DEURF13ZA135.KU749418
LYHRLRDFIL
>CF1.BR.07.DEURF07BR043.KU749397
SYHRLRDLLL
>CF1.BR.10.10BR_SP023.KT427818
SYHRLRDLIL
>CF1.ES.15.100348.MF381270
SYRHLRDFIL
>CF1.MW.07.CH010180_w12_p1.HM204593
SYHQLRDFIL
>CF1.SE.13.086SE.MF373188
SYHRLRDLIL
>CF1U.ZM.02.ZM231F_SGA_A3.EU166607
SYRLLRDFIL
>CG.PT.08.X2381_1.HQ236611
SYRRLRDLIL
>CG.ZM.02.35M_BML_1.HM036960
CYHRLRDFIL
>CU.CD.02.CG_0373_02V_NGSID2.KY392768
SYHRLRDFIL
>CU.CD.12.VIR90.MF372650
LYHLLRDFVL
>CU.GB.13.15171_1_19.3.MF109649
SYHHLRDFIL
>CU.JP.04.DR5782.AB286849
LYHRLRDLLL
>CU.ZM.02.Z153MPL13MAR02ENV5_1.HM068596
SYHRLRDLLL
>DF.CM.93.CA4.AJ277819
SYHRLRDLLL
>DF1G.ES.04.X963_4.FJ670527
SYHRLRDLLL
>DG.CM.06.876_14.KP718916
SYHRLRDLIL
>DG.CY.05.CY063.FJ388908
SYHRLRDLLL
>DG.GB.13.15228_1_62.3.MF109700
SYRRLSDFIL
>DG.KE.06.06KECst_014.FJ623495
LYHRLRDLVL
>DJ.KR.04.04KBH8.DQ054367
SYHRLRDLLL
>DO.CM.08.YBF274.KX579838
SYHRLRDLIL
>DO.FR.08.RBF208.GQ351296
IYHLLSNLXS
>DU.CM.x.247.EU683891
SYHRLRDLIL
>F1F2.CD.02.CG_0349_02_NGSID5.KY392770
SYRLLRDFIL
>F1F2.RU.08.D88_845.GQ290462
NYRLWRDFIL
>F2KU.BE.94.VI1126.AF076475
SYRHLRDLIL
>F2O.CM.12.REC003.KM438031
SYHLLSNLAS
>F2O.CM.13.REC024.KM438032
SYHLLSNLAS
>GJ.ZM.05.ZM407_200407_74.GU329344
SYHRLRDFAL
>GK.NG.09.09NG010067.KX389638
SYHRLRDFIL
>GKU.SE.95.SE8646.AY352654
SYHRLRDFAL
>GKU.SE.95.SE9010.AY352655
SYHRLRDFAL
>JKU.FR.95.PHI354.AY231154
CYHLLRDLAL
>JU.AO.93.93AOHDC250.KU310619
SYHRLRDFIL
>UO.FR.16.RBF240.KY359384
SYHRLRDFIL
>x.TH.13.2544320P000R_Sa.MF957508
SYHRLRDFIS
>x.TH.13.4114878PUV2env_S06.MF957426
SYHRLSDLLL
>U.CA.01.TV749.HM215251
SYHRLRDLVL
>U.CA.99.TV721.HM215249
SYHRLRDLVL
>U.CD.01.CG_0066_01_NGSID18.KY392780
SYHRLRDFIL
>U.CD.02.02CD_KP097.FN392873
SYHRLRDCIL
>U.CD.02.CG_0059_01_NGSID8.KY392773
SYRHLRDLLL
>U.CD.02.CG_0575_02_NGSID12.KY392775
SYRHLRDLIL
>U.CD.83.83CD003_Z3.AF286236
SYHRLRDLIL
>U.CD.90.90CD121E12.AF457101
SYHRLRDFIS
>U.CD.97.KMST120.AJ401039
SYRHLRDLIL
>U.CD.97.KTB54.AJ401043
SYHRLRDFIL
>U.CD.x.BCF_Kita.AB485665
SYHRLRDFAL
>U.CM.06.KM34BlR14.JF706452
SYRHLRDFTL
>U.CM.07.469_66.KP718920
SYRRLRDLLW
>U.CY.05.CY090.FJ388921
LYHHLRTLVL
>U.CY.08.CY223.JF683772
SYHQLRDFIL
>U.ES.10.DEURF10DZ001.JX140679
SYHQLRNLVL
>U.GB.09.A530b_p1.JF680905
SYHHLRDLVL
>U.GR.99.99GR303.AY046058
SYHRLRDFIL
>U.MW.09.4009_Plasma_Visit1_amplicon16.KC187234
LYHRLRDCVL
>U.NG.11.DEURF11NG005.MH078558
SYHRLRDFVL
>U.NG.11.DEURF11NG011.MH078559
SYHRLRDFIL
>U.NL.01.U_NL_01_H10986_C11.EF029069
SYRHLRDLLL
>U.x.09.G510_p1.JF680912
SYHRLRDLIL
>O.BE.87.ANT70.L20587
TYHLLSNLAS
>O.CM.03.1225_51.MH705149
SYRLLSNLAS
>O.CM.03.296.MH705148
IYQLLSSLTS
>O.CM.06.20_02.MH705150
TYHLLSNLAS
>O.CM.91.MVP5180.L20571
TYHLLSNLIS
>O.CM.94.BCF06.AB485666
TYHLLSNLAS
>O.CM.94.LA50YBF16.KU168293
GYQILSSLTS
>O.CM.95.LA29YBF26.KU168281
SYHLLSNLAS
>O.CM.95.LA33YBF37.KU168285
SYHLLSNLAS
>O.CM.96.96CMA102.AY169803
IYRLLSNLAS
>O.CM.96.96CMABB009.AY169806
IYHLLSNLIS
>O.CM.96.96CMABB637.AY169810
SYRLLSSLAS
>O.CM.96.LA51YBF35.KU168294
SYHLLSNLAS
>O.CM.96.LA52YBF39.KU168295
SYHLLSNLAS
>O.CM.97.97CMABB447.AY169813
SYRLLTSLAS
>O.CM.97.97CMABB497.AY169809
SYHLLSNLAS
>O.CM.98.98CMA104.AY169802
TYHLLSNLAS
>O.CM.98.98CMA105.AY169816
SYHLLSNLAS
>O.CM.98.98CMABB141.AY169807
SYHLLSNLAS
>O.CM.98.98CMABB197.AY169811
ICHLLSALAS
>O.CM.98.98CMABB212.AY169804
IYHLLSNLAS
>O.CM.98.98CMU2901.AY169812
SYHLLSNLIS
>O.CM.98.98CMU5337.AY169808
SYHLLSNLAS
>O.CM.99.99CMU4122.AY169815
SYHLLSNLAS
>O.CM.99.AB260.MH705147
SYHLLSSLAS
>O.CM.x.pCMO2_3.AY618998
SYHLLSNLAS
>O.DE.x.DEOXXDE004.KF859742
SYHLLSSLTS
>O.ES.01.Read25_HIV_GroupO.KX228804
SYRLLSNLAS
>O.FR.01.LA46BCF03.KU168289
SYHLLSNLAS
>O.FR.02.LA34RBF130.KU168286
SYHLLSNLAS
>O.FR.03.LA31BCF108.KU168283
SYHLLSNLAS
>O.FR.03.LA32RBF140.KU168284
SYHLLSNLAS
>O.FR.05.LA49RBF189.KU168292
SYHLLSSLTS
>O.FR.06.RBF206.KY112585
IYHLLSILAS
>O.FR.92.VAU.AF407418
IYHLLSNLAS
>O.FR.94.LA45BCF02.KU168288
SYHLLSNLAS
>O.FR.95.LA47BCF09.KU168290
SYHLLSNLAS
>O.FR.95.LA48BCF13.KU168291
SYHLLSNLAS
>O.FR.98.LA30RBF125.KU168282
IYHLLSILAS
>O.FR.98.LA53BCF109.KU168296
TYHLLSNLAS
>O.FR.99.LA54BCF120.KU168297
SYHLLSNLAS
>O.GA.10.10Gab1190.JX245014
IYHLLSNLAS
>O.GA.11.11Gab6352.JX245015
SYHLLSILAS
>O.SN.99.99SE_MP1299.AJ302646
SYHLLSNLAS
>O.SN.99.99SE_MP1300.AJ302647
SYHLLSNLAS
>O.US.10.LTNP.JN571034
SYHLLSNLAS
>O.US.97.97US08692A.AY169805
SYHLLSNLAS
>O.US.x.DEOXXUS001.KF859744
SYHLLSNLAS
>N.CM.02.DJO0131.AY532635
LYHRLTDSLL
>N.CM.02.SJGddd.GQ324959
LYHRLTDSLL
>N.CM.04.04CM_1015_04.DQ017382
LYHRLRDLLL
>N.CM.04.04CM_1131_03.DQ017383
LCXRLXDLLL
>N.CM.06.U14296.GQ324962
LYRRLTDSLL
>N.CM.06.U14842.GQ324958
LYHRLTDSLL
>N.CM.14.14003718.MF767262
LYHRLTDSLL
>N.CM.15.S4858.KY498771
LYHRLTDSLL
>N.CM.95.YBF30.AJ006022
LYHRLTDSLL
>N.CM.97.YBF106.AJ271370
LYHRLADSLL
>N.FR.11.N1_FR_2011.JN572926
LYHRLTDSLL
>P.CM.06.U14788.HQ179987
IYQILVSCIL
>P.FR.x.DEPXXFR006.KY953207
IYQILVGCIL
