# Supplementary material for: Functional and structural segregation of overlapping helices in HIV-1
Source: eLife. 2022 May 5;11:e72482. doi: 10.7554/eLife.72482 (PMC9119678; doi:10.7554/eLife.72482)
Supplement: Supplementary file 2. [file elife-72482-supp2.fasta]

>B.FR.83.HXB2_LAI_IIIB_BRU.K03455
LPPLERLTL
>A.CD.87.2106.MH705158
LPPLERLHL
>A.CD.87.50.MH705161
LPPLERLHL
>A.CD.87.70641.MH705151
LPPLERLHL
>A.CD.87.P4039.MH705157
LPPLEGLHL
>A.CD.87.PBS6126.MH705153
LPPLERLHL
>A.CD.87.PBS888.MH705133
LPPIERLHL
>A.CH.03.HIV_CH_BID_V3538_2003.JQ403028
LPPLERLRL
>A.NG.09.09NG010499.KX389622
LPPIERLHL
>A.ZA.04.04ZASK162B1.DQ396400
LPPLERLHL
>A1.AU.04.PS1044_Day177.DQ676873
LPPIERLTL
>A1.CD.02.LA01AlPr.KU168256
LPSLERLRL
>A1.CM.03.CM54_7.KU168305
LPPLERLHL
>A1.CM.07.46_10.KP718918
LPPIERLHL
>A1.CM.08.886_24.KP718928
LPPLERLHL
>A1.CY.05.CY022.FJ388893
LPPLERLNL
>A1.CY.05.CY051.FJ388903
LPPLERLHI
>A1.CY.05.CY064.FJ388909
LPPLERLHL
>A1.CY.05.CY106.FJ388925
LPPLERLHL
>A1.CY.05.CY121.FJ388932
LPPLERLHL
>A1.CY.05.CY140.FJ388938
LPPLERLHL
>A1.CY.05.CY153.FJ388942
LPPLERLCL
>A1.CY.06.CY154.FJ388943
LPPLERLHL
>A1.CY.07.CY182.JF683737
LPPLERLHI
>A1.CY.08.CY230.JF683779
LPPLEGLHL
>A1.CY.08.CY235.JF683782
LPPIERLHL
>A1.CY.08.CY236.JF683783
LPPIERLHL
>A1.CY.09.CY243.JF683789
LPPIERLHL
>A1.ES.05.X1608_8.FJ670519
LPPLEGLHL
>A1.ES.06.X2110.FJ670523
LPPIERLCL
>A1.ES.15.100_117.KY496622
LPPIERLCL
>A1.FI.91.FIN91121.AF219261
LPPLERLHL
>A1.GB.13.15171_1_44.3.MF109677
LPPIERLHL
>A1.GB.14.14727_1_50.3.MF109613
LPPLERLNL
>A1.GB.14.14727_1_62.3.MF109623
LPPLERLNL
>A1.IN.00.NARI_FLS_VB99_30.KT152846
LPPLERLQL
>A1.IN.09.NARI_FLS_IVC19_1.KT152839
LPPLERLTL
>A1.IN.97.NARI_FLS_VB6.KT152840
LPPIERLXL
>A1.IN.99.NARI_FLS_VB11.KT152841
LPPIEGLRL
>A1.IN.99.NARI_FLS_VB15.KT152842
LPPIERLHL
>A1.IN.99.NARI_FLS_VB81_12.KT152844
LPPLERLHL
>A1.KE.00.KER2008.AF457052
LPPLERLHL
>A1.KE.00.KER2009.AF457053
LPPLEKLHL
>A1.KE.00.KNH1144.AF457066
LPSLEGLRL
>A1.KE.00.KNH1207.AF457068
LPPIERLHL
>A1.KE.00.KNH1209.AF457069
LPPLERLHL
>A1.KE.00.KNH1211.AF457070
LPPLERLNL
>A1.KE.00.KSM4024.AF457077
LPPLERLHL
>A1.KE.00.KSM4030.AF457079
LPPLERLHL
>A1.KE.00.MSA4069.AF457080
LPPIERLHL
>A1.KE.00.MSA4070.AF457081
LPPLERLHL
>A1.KE.00.MSA4072.AF457083
LPPIERLHL
>A1.KE.00.MSA4076.AF457084
LPPLERLHL
>A1.KE.00.MSA4079.AF457086
LPPLERLHL
>A1.KE.00.NKU3005.AF457089
LPPLERLHL
>A1.KE.01.ML1945.EU110088
LPPLEXLHL
>A1.KE.02.ML1990.EU110092
LPPLERLNL
>A1.KE.02.ML2014.EU110094
LPPIERLHL
>A1.KE.04.04KE169579V3.KT022360
LPPIERLRL
>A1.KE.04.04KE263806V2.KT022361
LPPLERLHI
>A1.KE.04.04KE354207V3.KT022363
PPPIERLHI
>A1.KE.04.04KE378531V2.KT022364
LPPLERLHL
>A1.KE.04.04KE406723V2.KT022365
LPPLERLHI
>A1.KE.04.04KE649309V2.KT022367
LPPLERLQL
>A1.KE.04.04KE809842V2.KT022368
LPPLERLHL
>A1.KE.04.04KE860822V3.KT022369
LPPIERLHL
>A1.KE.04.QG984_21M_ENV_A3.FJ866117
LPPLERLHL
>A1.KE.05.05KE185405V4.KT022370
LPPLERLHL
>A1.KE.05.05KE376579V4.KT022372
LPPLERLHL
>A1.KE.05.05KE520997V4.KT022373
LPPLERLHL
>A1.KE.05.05KE607907V4.KT022374
LPPIERLRL
>A1.KE.05.05KE643439V4.KT022375
LPPLERLHL
>A1.KE.05.05KE851891V4.KT022376
LPPIERLHL
>A1.KE.05.05KE884468V5.KT022377
LPPLERLHL
>A1.KE.05.QF495_23M_ENV_B2.FJ866115
LPPLERLHL
>A1.KE.05.QH209_14M_ENV_A2.FJ866118
LPPLERLHL
>A1.KE.05.QH343_21M_ENV_A10.FJ866119
LPPIERLHL
>A1.KE.05.QH359_21M_ENV_C1.FJ866121
LPPLERLRL
>A1.KE.06.06KE196199V6.KT022378
LPPIERLHL
>A1.KE.06.06KE335214V6.KT022380
LPPLERLHI
>A1.KE.06.06KE404877V7.KT022381
LPPLERLHL
>A1.KE.06.06KE452693V6.KT022382
LPPLERLHL
>A1.KE.06.06KE661996V6.KT022383
LPPIERLHL
>A1.KE.06.06KECst_001.FJ623487
LPPLERLHL
>A1.KE.06.06KECst_005.FJ623481
LPPLERLRL
>A1.KE.06.06KECst_006.FJ623475
LPPLEGLHL
>A1.KE.06.06KECst_009.FJ623480
LPPIERLRL
>A1.KE.06.06KECst_013.FJ623485
LPPLERLHI
>A1.KE.06.06KECst_016.FJ623483
LPPLERLHI
>A1.KE.06.06KECst_017.FJ623488
LPPLERLHL
>A1.KE.06.06KECst_019.FJ623478
LPPIERLHL
>A1.KE.06.06KECst_020.FJ623482
LPPLERLNI
>A1.KE.06.06KECst_021.FJ623477
LPPIERLRL
>A1.KE.06.06KECst_028.FJ623479
LPPLERLHL
>A1.KE.11.DEMA111KE002.KF716474
LPPLERLHI
>A1.KE.11.DEMA11KE001.KF716475
LPPLERLHL
>A1.KE.86.ML170_1986.AF539405
LPPLERLHL
>A1.KE.94.Q23_17.AF004885
LPPLERLHL
>A1.KE.96.QB726_70M_ENV_B3.FJ866111
LPPIERLHL
>A1.KE.97.ML752.AY322193
LPPIERLHL
>A1.KE.99.KNH1088.AF457063
LPPLERLHL
>A1.KE.99.KNH1135.AF457065
LPPIERLHL
>A1.KE.99.KSM4021.AF457075
LPPLERLHL
>A1.PK.14.PK001.KX232594
LPPLERLNI
>A1.PK.14.PK002.KX232595
LPPLERLHL
>A1.PK.14.PK004.KX232597
LPPLERLTL
>A1.PK.14.PK007.KX232600
LPPLERLHL
>A1.PK.14.PK014.KX232607
LPPLERLRL
>A1.PK.14.PK016.KX232609
LPPLERLTL
>A1.PK.14.PK017.KX232610
LPPLERLTL
>A1.PK.14.PK018.KX232611
LPPLERLTL
>A1.PK.14.PK020.KX232613
LPPLERLHL
>A1.PK.15.PK021.KX232614
LPPLERLSL
>A1.PK.15.PK026.KX232618
LPPLERLHL
>A1.PK.15.PK030.KX232620
LPPLERLHL
>A1.PK.15.PK034.KX232624
LPPLERLHL
>A1.PK.15.PK036.KX232626
LPPLERLHL
>A1.RW.06.DEMA106RW003.KU749423
LPPIERLHL
>A1.RW.07.pR463F.JX236677
LPPLERLHL
>A1.RW.07.pR880F.JX236678
LPPLERLHL
>A1.RW.08.DEMA108RW010.KU749424
LPPLERLHL
>A1.RW.11.DEMA111RW002.KF716472
LPPLERLTL
>A1.RW.92.92RW008.AB253421
LPPLERLHL
>A1.RW.92.92RW025A.AB287377
LPPLERLHL
>A1.RW.93.93RW037A.AB287379
LPPLEKLHL
>A1.RW.93.93RW_024.AY713406
LPPLEGLHL
>A1.SE.12.064GR.MF373167
LPPLERLHL
>A1.SE.12.065SE.MF373168
LPPLERLHI
>A1.SE.13.078SE.MF373181
LPPLERLSL
>A1.SE.13.079KE.MF373182
LPPLERLYL
>A1.SE.93.001UG.MF373124
LPPLERLHL
>A1.SE.94.SE7253.AF069670
LPSLETLHL
>A1.SE.94.SE7535.AF069671
LPPLERLNL
>A1.SE.95.SE8538.AF069669
LPPLEGLHL
>A1.SE.95.SE8891.AF069673
LPPIERLHL
>A1.SE.95.UGSE8131.AF107771
LPPLERLHI
>A1.TZ.01.A173.AY253305
LPPLERLHL
>A1.TZ.01.A341.AY253314
LPPIERLHL
>A1.TZ.02.CO0783V0.KX907352
LPPLERLHL
>A1.TZ.03.CO0543V2.KX907348
IPPIERLHL
>A1.TZ.04.CO0272V4.KX907336
LPPIERLHL
>A1.TZ.04.CO0330V4.KX907343
LPPLERLHL
>A1.TZ.04.CO3365V2.KX907372
LPPIERLNL
>A1.TZ.04.CO3718V3.KX907383
LPPIERLHL
>A1.TZ.04.CO3878V2.KX907389
LPQIERLHI
>A1.TZ.05.CO0260V5.KX907341
LPPLERLHL
>A1.TZ.05.CO0439V5.KX907347
LPPLERLHL
>A1.TZ.05.CO3083V4.KX907364
LPPIERLHL
>A1.TZ.05.CO6161V5.KX907401
LPPLERLHL
>A1.TZ.05.CO6592V5.KX907412
LPPIERLHL
>A1.TZ.06.CO0434V7.KX907346
LPPLERLHL
>A1.TZ.06.CO3504V7.KX907378
LPPIERLHL
>A1.TZ.06.CO6637V7.KX907414
LPPLEGLHI
>A1.TZ.06.CO6830V7.KX907423
LPPIERLHL
>A1.TZ.06.CO6974V7.KX907431
LPPLERLHL
>A1.TZ.08.DEMA108TZ002.KY658694
LPPLERLHL
>A1.TZ.08.DEMA108TZ004.KY658695
LPPIERLCL
>A1.TZ.08.DEMA108TZ012.KY658696
LPPLERLSL
>A1.TZ.97.97TZ02.AF361872
LPPIERLHL
>A1.TZ.97.97TZ03.AF361873
LPPLERLSL
>A1.UG.00.PP6_F2_B1.HM027846
LPPIERLHL
>A1.UG.07.PP6_F3_B2.HM027824
LPPIERLHL
>A1.UG.07.p191084.JX236669
LPPLERLNL
>A1.UG.07.p191845.JX236671
LPPLERLHI
>A1.UG.07.p9004SDM.JX236676
LPPIERLHL
>A1.UG.09.DEMA109UG001.KF716478
LPPIERLNL
>A1.UG.09.DEMA109UG017.KP109490
LPPLERLNL
>A1.UG.11.DEMA110UG001.KF859745
LPPLERLHL
>A1.UG.11.DEMA110UG009.KF716486
LPPLERLRI
>A1.UG.85.U455_U455A.M62320
LPPIERLRL
>A1.UG.90.UG273A.L22957
LPPLERLHL
>A1.UG.90.UG275A.L22951
LPPIERLHL
>A1.UG.92.92UG037_A40.AB253429
LPPIERLHL
>A1.UG.92.UG029.AB098332
LPPLERLNL
>A1.UG.98.98UG57134.AF484507
LPPIERLHL
>A1.UG.98.98UG57135.AF484508
LPPIERLSL
>A1.UG.98.98UG57136.AF484509
LPPIERLHI
>A1.UG.98.98UG57142.AF484512
LPPLERLHL
>A1.UG.99.99UGG03379.AF484493
LPPLERLRL
>A1.UG.x.UG031.AB098330
LPPLERLHL
>A1.ZA.00.TV096.KJ948658
LPPLERLHL
>A1.ZA.01.TV314.FJ647148
LPPLERLHI
>A1.ZA.04.503_15344_T10_A1.KT183312
LPPIERLRL
>A2.CD.87.PBS1195.MH705163
LPPLERLHL
>A2.CD.97.97CDKS10.AF286241
LPPIERLHL
>A2.CD.97.97CDKTB48.AF286238
LPPLERLHL
>A2.CM.01.01CM_1445MV.GU201516
LPPLERLHI
>A2.CY.94.94CY017_41.AF286237
LPPLERLHI
>A3.SN.01.DDJ369.AY521631
LPPLEGLHI
>A4.CD.02.02CD_KTB035.AM000055
LPPIERLHL
>A4.CD.97.97CD_KCC2.AM000053
LPPLERLHL
>A4.CD.97.97CD_KTB13.AM000054
LPPLERLHI
>A6.BY.13.PV85.KT983615
LPPIERLNL
>A6.CY.05.CY021.FJ388892
LPPIERLHL
>A6.CY.06.CY171.FJ388950
LPPIDRLHL
>A6.CY.06.CY173.FJ388951
LPPIERLHL
>A6.CY.07.CY213.JF683763
LPPIERLHL
>A6.CY.09.CY255.JF683798
LPPIERLNL
>A6.IT.02.60000.EU861977
LPPLERLRL
>A6.RU.00.RU00051.EF545108
LPPLERLHL
>A6.RU.05.RU_560_1125_JA.JQ292895
LPPIERLHL
>A6.RU.06.RU_915_1016.JQ292896
LPPIERLHL
>A6.RU.06.RU_915_1035.JQ292897
LPPIERLHL
>A6.RU.06.RU_915_1038.JQ292898
LPPIERLHL
>A6.RU.06.RU_915_1041.JQ292899
LPPIERLHL
>A6.RU.06.RU_SP_B_049.JQ292900
LPPIERLHL
>A6.RU.07.Irkutsk_5.JQ292891
LPPIERLHL
>A6.RU.08.DEMA108RU003.KF716491
LPPIERLNL
>A6.RU.08.DEMA108RU004.KF716492
LPPLERLHL
>A6.RU.08.MSK_SK_006_2.KY238327
LPPIERLHL
>A6.RU.08.RUA001.JQ292893
LPPIERLHL
>A6.RU.08.RUA007.JQ292894
LPXIERLHL
>A6.RU.10.10RU6617.JX500696
LPPIERLHL
>A6.RU.10.10RU6792.JX500695
LPPIERLNL
>A6.RU.11.11RU6950.JX500694
LPPIERLHL
>A6.RU.13.ARH001.MG902950
LPPIERLHL
>A6.RU.13.ARH011.MG902951
LPPIERLHL
>A6.UA.01.01UAOD35.DQ823366
LPPIERLHL
>A6.UA.11.DEMA111UA002.KU749399
LPPLERLHL
>A6.UA.11.DEMA111UA008.KU749400
LPPIERLRL
>A6.UA.11.DEMA111UA009.KU749401
LPPIERLHL
>A6.UA.12.DEMA112UA013.KY658681
LPPIERLHL
>A6.UA.12.DEMA112UA014.KU749402
LPPIERLHL
>A6.UA.12.DEMA112UA024.KU749403
LPPIERLHL
>A6.UA.12.DEMA112UA030.KU749404
LPPIERLHL
>A6.UA.12.DEMA112UA034.KU749405
LPPIERLHL
>A6.UA.12.DEMA112UA036.KU749406
LPPIERLHL
>A6.UA.12.DEMA112UA040.KY658682
LPPIERLHL
>A6.UA.12.DEMA112UA042.KU749407
LPPIEGLHL
>A6.UA.97.ukr970063.AF082486
LPPIERLHL
>A6.UZ.02.02UZ694.AY829205
LPPIERLHL
>B.AR.00.ARMS008.AY037269
LPPLERLNL
>B.AR.02.02AR114146.DQ383746
LPSLERLTL
>B.AR.03.03AR137681.DQ383748
LPPLERLTL
>B.AR.03.03AR138910.DQ383749
LPPLERLTL
>B.AR.04.04AR151263.DQ383751
LPPLERLTL
>B.AR.04.04AR151516.DQ383752
LPPLERLTL
>B.AR.07.DEURF07AR001.KY658686
LPPLERLTL
>B.AR.08.DEMB08AR002.KY658683
LPPIERLTL
>B.AR.09.DEMB09AR010.MH078530
LPPLERLTL
>B.AR.10.DEMB10AR006.KY658684
LPPIERLTL
>B.AR.14.DEMB14AR003.KY658685
LPPLERLTL
>B.AR.14.DEMB14AR012.MH078531
LPPIERLNL
>B.AR.15.DEMB15AR013.MH078532
LPSIERLTL
>B.AR.15.DEMB15AR014.MH078533
LPPLERLSL
>B.AR.98.ARCH054.AY037268
LPPLERLTL
>B.AR.99.ARMA132.AY037282
LPPLERLTL
>B.AU.03.PS2008_Day182.DQ676875
LPPLERLTL
>B.AU.03.PS2019_Day171.DQ676881
LPPLERLSL
>B.AU.03.PS3002_Day385.DQ676885
LPPLERLTL
>B.AU.03.PS4048_Day0.DQ676886
LPPLERLTL
>B.AU.04.MS2004_37_012.EF178310
LPPLERLTL
>B.AU.04.MS2004_37_016.EF178314
LPPLDRLTL
>B.AU.04.MS2004_37_040.EF178338
LPPIERLTL
>B.AU.04.MS2004_37_056.EF178354
LPPLERLTL
>B.AU.04.MS2004_37_060.EF178358
LPPLERLTL
>B.AU.04.MS2004_37_076.EF178374
LPPLERLTL
>B.AU.04.MS2004_37_122.EF178420
LPPLERLTI
>B.AU.04.PS1038_Day174.DQ676871
LPPLERLTL
>B.AU.04.PS2016_Day380.DQ676879
LPPLERLTL
>B.AU.04.Phcsffull04.AY818644
LPPLERLTL
>B.AU.86.MBC200.AF042100
LPPLERLTL
>B.AU.87.MBC925.AF042101
LPPLERLTL
>B.AU.93.MBC18_MBCC18.AF042102
LPPLERLTL
>B.AU.95.C24.AF538304
LPPLERLTL
>B.AU.95.C42.AF538305
LPPLERLTL
>B.AU.95.C76.AF538306
LPPLERLTL
>B.AU.95.C92.AF538307
LPPLERLTL
>B.AU.95.MBCC54.AF042103
LPPLERLTL
>B.AU.96.MBCC98.AF042104
LPPLERLTL
>B.AU.96.MBCD36.AF042105
LPPLERLTL
>B.AU.99.1181.AF538302
LPPLERLTL
>B.AU.x.15888_30.AY624304
LPPLERLTL
>B.AU.x.2870718.AY857022
LPPLERLTL
>B.AU.x.4675282.AY857052
LPPLERLTL
>B.AU.x.7894552.AY857127
LPPIERLTL
>B.AU.x.8634991.AY857144
LPPLERLTL
>B.AU.x.9125091.AY857165
LPPLERLTL
>B.AU.x.VH_VHPCR.AF146728
LPPLERLTL
>B.BO.99.BOL0122.AY037270
LPPLERLTL
>B.BR.02.02BR002.DQ358805
LPPIERLTL
>B.BR.02.02BR008.DQ358808
LPPLERLTL
>B.BR.02.02BR011.DQ358809
LPPLERLTL
>B.BR.02.02BR013.DQ358810
LPPLERLTL
>B.BR.02.02BR1013.JN692432
LPPLDRLTL
>B.BR.02.02BR2025.JN692435
LPPLERLTL
>B.BR.02.02BR2032.JN692439
LPSFERLTL
>B.BR.02.02BR2033.JN692440
LPPLERLTL
>B.BR.02.02BR2041.JN692443
LPPLERLTL
>B.BR.02.02BR2042.JN692444
LPPLERLTL
>B.BR.02.04BR1064.JN692433
LPPLERLTL
>B.BR.03.03BR1020.JN692445
LPPLERLTL
>B.BR.03.03BR1046.JN692447
LPPLERLTL
>B.BR.03.BREPM1023.EF637057
LPPLGRLTP
>B.BR.03.BREPM1024.EF637056
LPPLERLTL
>B.BR.03.BREPM1027.EF637054
LPPLEKLTL
>B.BR.03.BREPM1028.EF637053
LPPLERLTL
>B.BR.03.BREPM1032.EF637051
LPPLERLTL
>B.BR.03.BREPM1033.EF637050
LPPIERLTL
>B.BR.03.BREPM1035.EF637049
LPPLERLTL
>B.BR.03.BREPM1038.EF637048
LPPLERLTL
>B.BR.03.BREPM1040.EF637047
LPSLERLTL
>B.BR.03.BREPM2012.EF637046
LPPLERLTL
>B.BR.04.04BR1047.JN692450
LPPLERLTL
>B.BR.04.04BR1049.JN692451
LPPLERLTL
>B.BR.04.04BR1051.JN692452
LPPLERLTL
>B.BR.04.04BR1054.JN692453
LPPLERLTL
>B.BR.04.04BR1055.JN692454
LPPLERLSL
>B.BR.04.04BR1057.JN692455
LPPLEKLTL
>B.BR.04.04BR1068.JN692457
LPPLDRLTL
>B.BR.04.BREPM1066.FJ195090
LPPLERLTL
>B.BR.04.BREPM1070.FJ195086
LPPLERLTL
>B.BR.05.05BR1074.JN692459
LPPLERLTL
>B.BR.05.05BR1077.JN692460
LPPLERLTL
>B.BR.05.05BR1078.JN692461
LPPLERLTL
>B.BR.05.05BR1079.JN692462
LPPLERLTL
>B.BR.05.05BR1080.JN692463
LPPLERLTL
>B.BR.05.05BR1082.JN692465
LPPIERLTL
>B.BR.05.05BR1089.JN692467
LPPLERLTL
>B.BR.05.05BR1092.JN692468
LPPLERLTL
>B.BR.05.05BR1095.JN692471
LPPLERLTL
>B.BR.05.05BR1101.JN692473
LPPIERLTL
>B.BR.05.05BR1104.JN692474
LPPIERLTL
>B.BR.05.05BR1107.JN692475
LPPLERLTL
>B.BR.05.BREPM1081.FJ195091
LPPLERLTL
>B.BR.05.BREPM1084.FJ195088
LPPLERLTL
>B.BR.05.BREPM1093.FJ195089
LPPLERLTL
>B.BR.06.06BR1115.JN692479
LPPLERLTL
>B.BR.06.06BR1119.JN692480
LPPLERLTL
>B.BR.07.BP00047_RH01.JN687739
LPPLERLTL
>B.BR.09.DEMB09BR040.KU749389
LPPLERLTL
>B.BR.10.10BR_MG006.KT427690
LPPLERLTL
>B.BR.10.10BR_MG007.KJ849786
LPPLERLTL
>B.BR.10.10BR_MG009.KT427689
LPQLERLTL
>B.BR.10.10BR_MG012.KT427687
LPPIEKLTL
>B.BR.10.10BR_MG013.KT427686
LPPLERLTL
>B.BR.10.10BR_MG014.KT427685
LPQLERLTL
>B.BR.10.10BR_MG016.KT427684
LPPLERLTL
>B.BR.10.10BR_MG018.KT427683
LPPLERLTI
>B.BR.10.10BR_MG020.KT427682
LPPLERLTL
>B.BR.10.10BR_MG028.KT427680
LPPLERLTL
>B.BR.10.10BR_MG031_2.KT427841
LPPIERLTL
>B.BR.10.10BR_MG035.KJ849804
LPPLERLTL
>B.BR.10.10BR_MG038.KT427676
LPPLERLTL
>B.BR.10.10BR_MG039.KT427675
LPPLERLTL
>B.BR.10.10BR_MG041.KT427673
LPPLERLTL
>B.BR.10.10BR_MG044.KT427671
LPPLERLTL
>B.BR.10.10BR_MG045.KT427670
LPPIERLTL
>B.BR.10.10BR_MG049.KT427669
LPPIERLNL
>B.BR.10.10BR_PE003.KT427747
LPPIERLTL
>B.BR.10.10BR_PE010.KJ849788
LPPLERLTL
>B.BR.10.10BR_PE012.KT427744
LPPLERLTL
>B.BR.10.10BR_PE013.KT427743
LPPLERLTL
>B.BR.10.10BR_PE014.KT427742
LPPLERLTL
>B.BR.10.10BR_PE017.KT427869
LPPLXRLTL
>B.BR.10.10BR_PE019.KT427740
LPPLERLTL
>B.BR.10.10BR_PE020.KT427739
LPPLERLTL
>B.BR.10.10BR_PE021.KT427738
LPPIERLTL
>B.BR.10.10BR_PE022.KT427737
LPQLERLTL
>B.BR.10.10BR_PE024.KT427735
LPPLDRLTI
>B.BR.10.10BR_PE028.KT427734
LPPLDRLTL
>B.BR.10.10BR_PE030.KT427733
LPPLERLTL
>B.BR.10.10BR_PE031.KT427732
LPPLERLTL
>B.BR.10.10BR_PE033.KT427731
LPPLERLTL
>B.BR.10.10BR_PE034.KJ849803
LPPLERLTL
>B.BR.10.10BR_PE035.KT427730
LPPLERLTL
>B.BR.10.10BR_PE036.KT427729
LPPLERLTL
>B.BR.10.10BR_PE037.KT427728
LPPLERLTL
>B.BR.10.10BR_PE038.KT427727
LPPLERLTL
>B.BR.10.10BR_PE040.KT427725
LPPLERLTL
>B.BR.10.10BR_PE041.KT427724
LPPIERLTI
>B.BR.10.10BR_PE042.KT427723
LPPLXRLTL
>B.BR.10.10BR_PE044.KT427721
LPPLERLTL
>B.BR.10.10BR_PE045.KT427720
LPPLEGLTI
>B.BR.10.10BR_PE047.KT427719
LPPLERLTL
>B.BR.10.10BR_PE048.KT427718
LPPLERLTL
>B.BR.10.10BR_PE049.KT427717
LPPLERLNL
>B.BR.10.10BR_PE051.KT427716
LPPLERLTL
>B.BR.10.10BR_PE052.KT427715
LPPLERLTL
>B.BR.10.10BR_PE053.KJ849767
LPPLERLSL
>B.BR.10.10BR_PE054.KT427714
LPPLERLTL
>B.BR.10.10BR_PE055.KT427847
LPPLERLTL
>B.BR.10.10BR_PE058.KT427713
LPPLERLTL
>B.BR.10.10BR_PE061.KT427870
LPSLERLTL
>B.BR.10.10BR_PE067.KT427712
LPPLERLTL
>B.BR.10.10BR_PE068.KT427711
LPPLERLTL
>B.BR.10.10BR_PE070_2.KT427853
LPPLERLTL
>B.BR.10.10BR_PE072.KT427709
LPPLERLTL
>B.BR.10.10BR_PE074.KT427708
LPPLERLTL
>B.BR.10.10BR_PE076.KT427707
LPPLERLTL
>B.BR.10.10BR_PE077.KT427706
LPPLERLTL
>B.BR.10.10BR_PE079.KT427704
LPPLERLTL
>B.BR.10.10BR_PE081.KT427872
LPPLERLTL
>B.BR.10.10BR_PE082.KT427703
LPPLERLTL
>B.BR.10.10BR_PE083.KT427702
LPPLERLTL
>B.BR.10.10BR_PE089.KT427873
LPPLERLTL
>B.BR.10.10BR_PE091.KJ849817
LPPLERLTL
>B.BR.10.10BR_PE093.KT427701
LPPLERLTL
>B.BR.10.10BR_PE095.KT427700
LPPLERLTL
>B.BR.10.10BR_PE096.KT427699
LPSLERLTL
>B.BR.10.10BR_PE097.KJ849818
LPPLERLTL
>B.BR.10.10BR_PE100.KJ849820
LPPLERLTL
>B.BR.10.10BR_PE101.KT427697
LPPLERLTL
>B.BR.10.10BR_PE103.KT427696
LPPLERLTL
>B.BR.10.10BR_PE104.KJ849780
LPPIERLNL
>B.BR.10.10BR_PE105.KT427695
LPPLERLTL
>B.BR.10.10BR_PE106.KT427694
LPPLERLTL
>B.BR.10.10BR_PE110.KT427692
LPPLERLTL
>B.BR.10.10BR_PE112.KT427691
LPPLERLTL
>B.BR.10.10BR_RJ004_2.KT427860
LPPLERLTL
>B.BR.10.10BR_RJ005.KT427792
LPPLERLTL
>B.BR.10.10BR_RJ008.KT427791
LPPLERLNI
>B.BR.10.10BR_RJ016.KT427788
LPPLERLTL
>B.BR.10.10BR_RJ017.KT427787
LPPLERLTI
>B.BR.10.10BR_RJ018_2.KT427861
LPPLERLTL
>B.BR.10.10BR_RJ019.KT427786
LPPLERLNL
>B.BR.10.10BR_RJ020.KT427785
LPPIERLTL
>B.BR.10.10BR_RJ024.KT427784
LPPLERLTL
>B.BR.10.10BR_RJ025.KT427783
LPPLERLTL
>B.BR.10.10BR_RJ030.KT427781
LPPLERLTL
>B.BR.10.10BR_RJ032.KJ849801
LPPLERLTL
>B.BR.10.10BR_RJ033_2.KT427656
LPPLERLTL
>B.BR.10.10BR_RJ040.KT427650
LPPLERLTL
>B.BR.10.10BR_RJ042.KT427777
LPPLERLTL
>B.BR.10.10BR_RJ050.KJ849811
LPPLERLTL
>B.BR.10.10BR_RJ051.KJ849825
LPPLERLTL
>B.BR.10.10BR_RJ052.KT427775
LPPLERLTL
>B.BR.10.10BR_RJ054.KJ849814
LPPLERLTL
>B.BR.10.10BR_RJ064.KT427772
LPPLERLTL
>B.BR.10.10BR_RJ065.KT427866
LPPLERLTL
>B.BR.10.10BR_RJ067.KT427771
LPPLERLTL
>B.BR.10.10BR_RJ068.KT427770
LPPLERLTL
>B.BR.10.10BR_RJ078.KT427769
LPPLERLTL
>B.BR.10.10BR_RJ079.KT427768
LPPLERLTL
>B.BR.10.10BR_RJ081.KT427767
LPPLERLTL
>B.BR.10.10BR_RJ083.KT427766
LPPLERLTL
>B.BR.10.10BR_RJ085.KT427765
LPPLERLTL
>B.BR.10.10BR_RJ086.KT427764
LPPLERLSL
>B.BR.10.10BR_RJ088.KT427763
LPPLERLTL
>B.BR.10.10BR_RJ090.KT427761
LPPLERLTL
>B.BR.10.10BR_RJ097.KT427757
LPPIERLTI
>B.BR.10.10BR_RJ098.KT427756
LPPLERLNL
>B.BR.10.10BR_RJ100.KT427754
LPSLERLTL
>B.BR.10.10BR_RJ101.KT427753
LPPIERLTL
>B.BR.10.10BR_RJ105_2.KT427654
LPPLERLTL
>B.BR.10.10BR_RJ106.KT427751
LPPLEKLTL
>B.BR.10.10BR_RJ107.KT427750
LPPLERLTL
>B.BR.10.10BR_RJ110.KT427749
LPPIERLTL
>B.BR.10.10BR_RJ111.KT427748
LPPLERLTL
>B.BR.10.10BR_SP002.KT427830
LPPLERLTL
>B.BR.10.10BR_SP003.KJ849785
LPPLERLTL
>B.BR.10.10BR_SP004.KT427829
LPPLERLNL
>B.BR.10.10BR_SP006.KT427827
LPPLERLTL
>B.BR.10.10BR_SP007.KT427826
LPPLERLTL
>B.BR.10.10BR_SP008.KJ849821
LPPLERLNL
>B.BR.10.10BR_SP012.KT427824
LPPLERLTL
>B.BR.10.10BR_SP014.KJ849790
LPPLERLNL
>B.BR.10.10BR_SP019.KT427819
LPPLERLTL
>B.BR.10.10BR_SP021.KJ849796
LPPLERLTL
>B.BR.10.10BR_SP027.KT427815
LPPLERLTL
>B.BR.10.10BR_SP032.KT427811
LPPLERLSI
>B.BR.10.10BR_SP036.KT427808
LPPLERLTL
>B.BR.10.10BR_SP038.KJ849805
LPPLERLTL
>B.BR.10.10BR_SP043.KJ849807
LPPLERLTL
>B.BR.10.10BR_SP044.KT427805
LPPLERLTL
>B.BR.10.10BR_SP045.KJ849808
LPPIEKLNL
>B.BR.10.10BR_SP047.KT427804
LPPLERLTL
>B.BR.10.10BR_SP050.KJ849812
LPPLERLTL
>B.BR.10.10BR_SP051.KT427803
LPPLERLTL
>B.BR.10.10BR_SP052.KT427802
LPPLERLTL
>B.BR.10.10BR_SP055.KJ849815
LPPLERLTL
>B.BR.10.10BR_SP065.KT427797
LPPIERLTL
>B.BR.10.10BR_SP067.KT427796
LPPLERLTL
>B.BR.10.10BR_SP073_2.KT427667
LPPLERLTL
>B.BR.10.10BR_SP074.KT427794
LPPLERLTL
>B.BR.10.DEMB10BR038.KU749390
LPPIERLTL
>B.BR.16.HI2016_02.MG571981
LPPLERLTL
>B.BR.16.HI2016_03.MG571982
LPPLERLTL
>B.BR.16.HI2016_04.MG571983
LPPLERLTL
>B.BR.16.HI2016_12.MG571987
LPPLERLTL
>B.BR.16.HI2016_14.MG571990
LPPLERLTL
>B.BR.16.HI2016_15.MG571991
LPPLERLTL
>B.BR.16.HI2016_19.MG571996
LPPLERLTL
>B.BR.16.HI2016_21.MG571999
LPPLERLTL
>B.BR.16.HI2016_22.MG572001
LPQLERLTL
>B.BR.16.HI2016_23.MG572002
LPPLERLTL
>B.BR.16.HI2016_27.MG572006
LPPLERLTL
>B.BR.16.HI2016_31.MG572010
LPPLERLTL
>B.CA.03.HDNDRPI032B2.GU562135
LPPLERLTL
>B.CA.03.PSL024B10.GU562272
LPPLERLTL
>B.CA.04.HDNDRPI034A4.GU562155
LPPLERLTL
>B.CA.06.502_1027_wg01.JF320413
LPPLERLTL
>B.CA.06.502_1799_FL02.JF320427
LPPLERLTL
>B.CA.06.HTM385B7.GU562266
LPPLERLTL
>B.CA.07.502_1191_03.JF320424
LPPLERLTL
>B.CA.96.WC10C_10.AY314061
LPLLERLTI
>B.CA.97.ACTDM580208A15.GU562033
LPPLERLTL
>B.CA.97.CQLDR03A1.GU562058
LPPLERLTL
>B.CA.97.HTM319C1.GU562236
LPPLERLTL
>B.CA.98.ACT54869022A2.GU562001
LPPLERLTL
>B.CA.98.HDNDRPI001B10.GU562080
LPPLERLTL
>B.CA.99.CAN11FULL.AY779558
LPPLERLTL
>B.CA.x.GOL016V01.DQ322223
LPPLEGLTL
>B.CA.x.HDM003V01.DQ322227
LPPIDRLTL
>B.CA.x.HND_DRPI039V01.DQ322225
LPPLERLTL
>B.CA.x.HTM360V05_variant_3.DQ322239
LPPLERLTL
>B.CH.00.HIV_CH_BID_V3529_2000.JQ403022
LPPLERLTL
>B.CH.00.HIV_CH_BID_V3530_2000.JQ403023
LPPLERLNL
>B.CH.00.M1_0007251_NFLG95.KC797171
LPPLERLTL
>B.CH.01.HIV_CH_BID_V3531_2001.JQ403024
LPPLERLTL
>B.CH.01.HIV_CH_BID_V3533_2001.JQ403025
LPPLERLTL
>B.CH.01.HIV_CH_BID_V3534_2001.JQ403026
LPPLERLTL
>B.CH.02.HIV_CH_BID_V3511_2002.JQ403019
LPPLERLTL
>B.CH.02.HIV_CH_BID_V3527_2002.JQ403021
LPPLERLTL
>B.CH.02.HIV_CH_BID_V3539_2002.JQ403029
LPPLDRLTL
>B.CH.02.HIV_CH_BID_V4424_2002.JQ403044
LPPLERLTL
>B.CH.02.HIV_CH_BID_V4478_2002.JQ403047
LPPLERLTL
>B.CH.03.HIV_CH_BID_V4421_2003.JQ403043
LPPLERLTL
>B.CH.03.HIV_CH_BID_V4470_2003.JQ403045
LPPLERLTL
>B.CH.03.HIV_CH_BID_V4474_2003.JQ403046
LPPLERLTL
>B.CH.04.HIV_CH_BID_V4408_2004.JQ403042
LPPLERLTL
>B.CH.08.M2_0803101_NFLG8.KC797225
LPPLERLTL
>B.CN.03.B03.EU363827
LPPLERLTL
>B.CN.03.SHXDC0081.JF932492
LPQLERLTL
>B.CN.05.05CNHB_hp3.DQ990880
LPPLERLTL
>B.CN.06.B04.EU363828
LPPLERLTL
>B.CN.06.B05.EU363829
LPPLERLTL
>B.CN.06.CC056.JF932482
LPPLERLTL
>B.CN.07.AH070011.JF932468
LPPIERLTL
>B.CN.07.AH070014.JF932469
LPPLERLTL
>B.CN.07.AH070017.JF932470
LPPIERLTL
>B.CN.07.AH070018.JF932471
LPPLERLTL
>B.CN.07.AH070057.JF932472
LPPLERLTL
>B.CN.07.BJ070030.JF932473
LPPLEKLTL
>B.CN.07.BJOX003000.e02.KM217584
LPPLERLTL
>B.CN.07.BJOX006000.e05.KM217662
LPPLERLTL
>B.CN.07.BJOX007000.e01.KM217685
LPPIERLTL
>B.CN.07.BJOX014000.e37.KM217802
LPPLERLTL
>B.CN.07.BJOX022000.e02.KM217995
LPPLERLTL
>B.CN.07.CBJC261.JF932474
LPPLERLTL
>B.CN.07.CBJC392.JF932475
LPPLERLTL
>B.CN.07.CBJC394.JF932476
LPPLERLTL
>B.CN.07.CBJC396.JF932477
LPPIERLTL
>B.CN.07.FJ070016.JF932483
LPPLERLTL
>B.CN.07.GS070017.JF932484
LPPLERLTL
>B.CN.07.GZ070002.JF932485
LPPLERLTL
>B.CN.07.GZ070030.JF932486
LPPLERLTL
>B.CN.07.HB070006.JF932487
LPPLERLTL
>B.CN.07.HB070022.JF932488
LPPIERLTL
>B.CN.07.HB070035.JF932489
LPPIERLTL
>B.CN.07.JL070038.JF932490
LPPLERLTL
>B.CN.07.JS070389.JF932491
LPPLERLTL
>B.CN.07.SX070080.JF932493
LPPLERLTL
>B.CN.07.hb070025.JF932499
LPPLERLTL
>B.CN.07.hen1345.JF932500
LPPIERLTL
>B.CN.08.1106.HQ215554
LPPLERLTL
>B.CN.08.BJOX035000.e01.KM218138
LPPLERLTL
>B.CN.08.BJOX046000.e14.KM218195
LPPLERLTL
>B.CN.08.BJOX047000.e19.KM218228
LPPIERLTL
>B.CN.08.CBJC476.JF932478
LPPLERLTL
>B.CN.08.CBJC489.JF932479
LPPLERLTL
>B.CN.08.CBJC500.JF932480
LPPLERLTL
>B.CN.08.CBJC503.JF932481
LPPLERLTL
>B.CN.08.cbjc468.JF932498
LPPLERLTL
>B.CN.09.09LNA014.JX960597
LPPLERLTL
>B.CN.09.09LNA336.JX960599
LPPLERLTL
>B.CN.09.09LNA439.JX960598
LPPLERLTL
>B.CN.09.09YNRL215042sg.KC899011
LPPLERLTL
>B.CN.09.1121.HQ215556
LPPLERLTL
>B.CN.09.DEMB09CN002.KC596066
LPPIERLTL
>B.CN.09.YN09P0014.JF932494
LPSLERLTL
>B.CN.09.ZK042.JF932497
LPPLERLTL
>B.CN.10.DEMB10CN002.JX140658
LPEIERLTL
>B.CN.12.DEMB12CN006.KP109511
LPPIERLTL
>B.CN.12.DEMB12CN010.KP109512
LPPLERLTL
>B.CN.13.BJMP3116B.KU724103
LPPLERLTL
>B.CN.13.BJMP3294B.KU724105
LPPIERLTL
>B.CN.98.YN9802.JF932495
LPPLERLTL
>B.CN.98.YN9838.JF932496
LPPLERLTL
>B.CN.99.plwj11_6.GU647196
LPPLERLTL
>B.CN.x.B06.EU363830
LPPLERLTL
>B.CN.x.RL42.U71182
LPPLERLTL
>B.CO.01.PCM001.AY561236
LPPLERLNL
>B.CO.01.PCM013.AY561237
LPPIERLTL
>B.CO.01.PCM034.AY561238
LPPLERLTL
>B.CO.01.PCM074.AY561240
LPPLERLTL
>B.CU.12.12CU087.KR914675
LPPLERLTL
>B.CU.14.14CU005.KR914676
LPPLERLTL
>B.CU.14.14CU007.KR914678
LPPLERLTL
>B.CU.99.Cu19.AY586542
LPPLERLTL
>B.CU.99.Cu43.AY586543
LPPLERLTL
>B.CY.05.CY018.FJ388890
LPPLERLTL
>B.CY.05.CY020.FJ388891
LPPLERLTL
>B.CY.05.CY028.FJ388895
LPPLERLTL
>B.CY.05.CY032.FJ388898
LPPLERLTL
>B.CY.05.CY033.FJ388957
LPPLERLTL
>B.CY.05.CY035.FJ388958
LPPLERLTL
>B.CY.05.CY036.FJ388959
LPPLERLTL
>B.CY.05.CY037.FJ388899
LPPLERLTL
>B.CY.05.CY055.FJ388904
LPPIDRLTL
>B.CY.05.CY056.FJ388905
LPPLERLTL
>B.CY.05.CY065.FJ388910
LPPIERLTL
>B.CY.05.CY067.FJ388911
LPPLERLTL
>B.CY.05.CY068.FJ388912
LPPLERLTL
>B.CY.05.CY070.FJ388960
LPPLERLTL
>B.CY.05.CY074.FJ388915
LPPLERLTL
>B.CY.05.CY088.FJ388919
LPPLERLTL
>B.CY.05.CY100.FJ388964
LPPLERLTL
>B.CY.05.CY110.FJ388927
LPPIERLTL
>B.CY.05.CY113.FJ388930
LPPLERLNL
>B.CY.05.CY124.FJ388933
LPPLERLTL
>B.CY.05.CY130.FJ388934
LPPLERLTL
>B.CY.05.CY131.FJ388935
LPPLERLTL
>B.CY.05.CY137.FJ388937
LPPLERLTL
>B.CY.05.CY142.FJ388965
LPPLERLTL
>B.CY.05.CY149.FJ388940
LPPLERLTL
>B.CY.05.CY150.FJ388941
LPPLDRLTL
>B.CY.06.CY180.FJ388955
LPPLERLTL
>B.CY.07.CY184.JF683738
LPPLERLSL
>B.CY.07.CY188.JF683741
LPPLERLTL
>B.CY.07.CY189.JF683742
LPPLERLTL
>B.CY.07.CY190.JF683743
LPPLERLTL
>B.CY.07.CY195.JF683747
LPPLERLTL
>B.CY.07.CY197.JF683749
LPPLERLTL
>B.CY.07.CY198.JF683750
LPPLERLTL
>B.CY.07.CY199.JF683751
LPPLERLTL
>B.CY.07.CY201.JF683753
LPPLERLSF
>B.CY.07.CY202.JF683754
LPPLERLTL
>B.CY.07.CY204.JF683756
LPPLERLTL
>B.CY.07.CY214.JF683764
LPPLERLTL
>B.CY.07.CY216.JF683765
LPPLERLTL
>B.CY.08.CY220.JF683769
LPPLERLTL
>B.CY.08.CY224.JF683773
LPPLERLTL
>B.CY.08.CY226.JF683775
LPPLERLTL
>B.CY.08.CY229.JF683778
LPPLERLTL
>B.CY.08.CY232.JF683781
LPPLERLTL
>B.CY.08.CY237.JF683784
LPPLGRLTL
>B.CY.08.CY238.JF683785
LPPHERLTL
>B.CY.09.CY241.JF683787
LPPLERLNL
>B.CY.09.CY244.JF683790
LPPIERLTL
>B.CY.09.CY250.JF683793
LPPLERLTL
>B.CY.09.CY251.JF683794
LPPLERLTL
>B.CY.09.CY253.JF683796
LPPLERLTL
>B.CY.09.CY254.JF683797
LPPLERLTL
>B.CY.09.CY258.JF683801
LPSLERLTL
>B.CY.09.CY262.JF683804
LPPLKRLTL
>B.CY.09.CY263.JF683805
LPPLERLTL
>B.CY.09.CY266.JF683807
LPPLDRLTL
>B.DE.03.HIV_DE_BID_V3307_2003.JQ403048
LPPLERLTL
>B.DE.04.9213_d0.JQ416158
LPPLDRLTL
>B.DE.04.963987.KT124812
LPPLERLTL
>B.DE.04.HIV_DE_BID_V4131_2004.JQ403037
LPPLERLTL
>B.DE.07.906153.KT124803
LPPLERLTL
>B.DE.08.147984.KT124751
LPPLERLTL
>B.DE.08.154162.KT124752
LPPLERLTL
>B.DE.08.176952.KT124755
LPPLERLTL
>B.DE.08.255524.KT124757
LPPIERLKL
>B.DE.08.296004.KT124762
LPPLDRLTL
>B.DE.08.637829.KT124788
LPPLERLTL
>B.DE.08.654207.KT124789
LPPLERLTL
>B.DE.08.822582.KT124794
LPPLDRLTL
>B.DE.08.882283.KT124800
LPPLERLTL
>B.DE.08.954229.KT124810
LPPLERLTL
>B.DE.09.136172.KT124749
LPPIDRLTL
>B.DE.09.159793.KT124753
LPPIERLTL
>B.DE.09.172508.KT124754
LPPLERLTL
>B.DE.09.585067.KT124782
LPPLERLTL
>B.DE.09.923040.KT124805
LPPIERLTL
>B.DE.10.290307.KT124760
LPPLERLTL
>B.DE.10.320435.KT124763
LPPIERLTL
>B.DE.10.464704.KT124772
LPPLERLTL
>B.DE.10.556743.KT124779
LPPLERLTL
>B.DE.10.571373.KT124780
LPPLERLTL
>B.DE.10.587196.KT124783
LPPLERLTL
>B.DE.10.863847.KT124797
LPPLERLTL
>B.DE.10.iso4_w10.KU612900
LPPLERLTL
>B.DE.10.iso5_h10.KU612901
LPPLERLTL
>B.DE.12.328893.KT124765
LPPLERLTL
>B.DE.12.635056.KT124787
LPPLERLTL
>B.DE.12.956306.KT124811
LPPLERLTL
>B.DE.13.366396.KT124767
LPPLERLTL
>B.DE.13.947915.KT124808
LPPLDRLTL
>B.DE.86.D117III_child.AF490512
LPPLERLTL
>B.DE.86.D31.U43096
LPPLERLTL
>B.DE.86.HAN.U43141
LPPLERLTL
>B.DE.x.DEMBXXDE001.KC596067
LPPLERLTL
>B.DK.01.CTL_017.EF514705
LPPLERLTL
>B.DK.01.CTL_018.EF514706
LPPLERLTI
>B.DK.01.CTL_023.EF514707
LPPLERLTL
>B.DK.01.CTL_030.EF514708
LPPLERLTL
>B.DK.01.CTL_033.EF514709
LPPLERLTL
>B.DK.01.CTL_035.EF514710
LPPLERLTL
>B.DK.01.CTL_041.EF514711
LPPLERLTL
>B.DK.04.PMVL_012.EF514699
LPPLERLTL
>B.DK.04.PMVL_013.EF514700
LPPLERLTL
>B.DK.04.PMVL_018.EF514697
LPPLERLTL
>B.DK.04.PMVL_025.EF514702
LPPLERLTL
>B.DK.04.PMVL_027.EF514698
LPPLERLTL
>B.DK.04.PMVL_039.EF514703
LPPXERLTL
>B.DK.04.PMVL_049.EF514701
LPPLERLTL
>B.DK.07.PMVL_011.FJ694790
LPPLERLTL
>B.DO.05.05DO_160884.EU839597
LPPLERLTL
>B.DO.05.05DO_162387.EU839596
LPPLERLTL
>B.DO.05.05DO_163007.EU839598
LPPLERLTL
>B.DO.11.DEMB11DR001.KY658702
LPPLERLTL
>B.EC.89.EC003.AY173959
LPPLERLTL
>B.EC.89.EC102.AY173960
LPPLERLTL
>B.ES.05.R15.KT200351
LPSLERLTL
>B.ES.05.X1890.EU786672
LPPLERLTL
>B.ES.06.R14.KT200350
LPPLERLTL
>B.ES.06.X1958.EU786674
LPPLERLTL
>B.ES.06.X1959.EU786675
LPPLERLTL
>B.ES.06.X1998.EU786676
LPPIERLTL
>B.ES.06.X2102.EU786677
LPPLERLTL
>B.ES.07.X2149.EU786678
LPPLERLTL
>B.ES.07.X2210_3.EU786679
LPPLERLTL
>B.ES.07.X2231.EU786680
LPPLERLTL
>B.ES.08.DEMB08ES001.JX140653
LPPLERLTL
>B.ES.08.ES_X2515_3.GQ372988
LPPLERLTL
>B.ES.08.ES_X2556_3.GQ372990
LPPLERLSL
>B.ES.08.P2021_3.FJ853620
LPPIERLTL
>B.ES.08.R11.KT200349
LPPLERLTL
>B.ES.08.R5.KT200354
LPPLERLTL
>B.ES.08.R9.KT200358
LPPLERLTL
>B.ES.08.X2425_2.FJ670525
LPPLERLTL
>B.ES.08.X2510_2.FJ853622
LPPLERLTL
>B.ES.08.X2555_2.GU362883
LPPIDRLSL
>B.ES.08.X2574_2.GU362886
LPPLDRLTL
>B.ES.09.DEMB09BO001.JX140656
LPPLERLTL
>B.ES.09.DEMB09ES007.KC473841
LPPLERLTL
>B.ES.09.P2149_3.GU362881
LPPLERLTL
>B.ES.09.X2689_2.GU362885
LPPLERLTL
>B.ES.09.X2730_2_nt0544_9494.MF157736
LPPLERLTL
>B.ES.10.DEMB10ES002.KC473842
LPPLERLTL
>B.ES.10.R3.KT200352
LPPLEKLTL
>B.ES.10.R4.KT200353
LPPLERLTL
>B.ES.10.R6.KT200355
LPPLERLTL
>B.ES.10.R7.KT200356
LPPLERLTL
>B.ES.10.R8.KT200357
LPPLERLTL
>B.ES.10.X2899_2s_nt0759_9478.MF157735
LPPLERLTL
>B.ES.13.DEMB13ES010.KP109518
LPPLERLTL
>B.ES.13.P6.KT200348
LPPLEGLTL
>B.ES.14.100_112.KY465967
LPPLERLTI
>B.ES.14.ARP1195.KT276255
LPPLERLTL
>B.ES.14.ARP1196.KT276256
LPPLERLTL
>B.ES.14.ARP1202.KT276262
LPPLDRLTL
>B.ES.14.ARP1203.KT276263
LPPLERLTL
>B.ES.14.ARP1204.KT276264
LPPLERLTL
>B.ES.14.ARP1206.KT276266
LPPLERLTL
>B.ES.14.ARP1207.KT276267
LPPLERLTL
>B.ES.14.ARP1208.KT276268
LPPLERLTL
>B.ES.14.EUR_0031.KU685591
LPPLERLTL
>B.ES.14.EUR_0043.KU685583
LPPLERLTL
>B.ES.14.EUR_0044.KU685584
LPPLDRLTL
>B.ES.14.EUR_0045.KU685585
LPPLERLTL
>B.ES.14.EUR_0046.KU685586
LPPLERLTL
>B.ES.14.EUR_0052.KU685589
LPPLERLTL
>B.ES.14.EUR_0053.KU685590
LPPLERLTL
>B.ES.15.100594.KY989951
LPSLEGLTL
>B.ES.15.100596.KY989953
LPPLERLTL
>B.ES.15.100597.KY989949
LPPLERLTL
>B.ES.15.100598.KY989954
LPPLERLTL
>B.ES.15.100600.KY989956
LPPLERLTL
>B.ES.15.100_116.KY465969
LPPLERLTL
>B.ES.15.100_121.KY514083
LPPLERLTL
>B.FR.03.LA06ToXa.KU168261
LPPLERLTL
>B.FR.05.DEMB05FR001.JX140652
LPPLERLTL
>B.FR.08.DEMB08FR002.JX140654
LPPLERLTL
>B.FR.09.DEMB09FR001.KF716494
LPSLERLTL
>B.FR.09.DEMB09FR002.KF716495
LPPLERLNL
>B.FR.11.DEMB11FR001.KF716496
LPPLERLTL
>B.FR.85.NL43xWC001.AF003887
LPPIERLTL
>B.GB.02.MM27_d0032_ipe012_SGA_8.MG902199
LPPLERLTL
>B.GB.03.MM33d12p.HM586187
LPPLERLTL
>B.GB.04.MM24_d0941_ipe0027_SGA_12.MG902157
LPPLERLTL
>B.GB.04.MM39d11p.HM586193
LPPLERLTL
>B.GB.04.MM42d22_GN1.HM586198
LPPLERLTL
>B.GB.05.MM43d368_GN1.HM586209
LPPLERLTL
>B.GB.05.MM45d22_GN1.HM586210
LPPLERLTL
>B.GB.08.DEMB08UK003.KY658697
LPPLERLTI
>B.GB.13.13592_1_17.3.MF109359
LPPLERLTL
>B.GB.13.13592_1_21.3.MF109364
LPPLERLTL
>B.GB.13.13592_1_26.3.MF109369
LPPLERLNL
>B.GB.13.13592_1_29.3.MF109372
LPPLERLTL
>B.GB.13.13592_1_33.3.MF109376
LPPLERLTL
>B.GB.13.13592_1_4.3.MF109388
LPSLERLTL
>B.GB.13.13659_1_66.3.MF109454
LPPLERLTL
>B.GB.13.13774_1_47.3.MF109472
LPPLERLTL
>B.GB.13.13774_1_50.3.MF109475
LPPLERLTL
>B.GB.13.13774_1_54.3.MF109479
LPPLERLTL
>B.GB.13.13774_1_55.3.MF109480
LPPLERLTL
>B.GB.13.13774_1_63.3.MF109487
LPPLERLTL
>B.GB.13.13774_1_71.3.MF109494
LPPLERLTL
>B.GB.13.13774_1_79.3.MF109501
LPPLERLTL
>B.GB.13.13774_1_84.3.MF109506
LPPLERLTL
>B.GB.13.15171_1_25.4.MF109656
LPPLERLTL
>B.GB.13.15171_1_32.3.MF109664
LPPLERLTL
>B.GB.13.15171_1_35.4.MF109667
LPPLERLTL
>B.GB.13.15171_1_42.3.MF109675
LPPLERLSL
>B.GB.14.13612_1_11.3.MF109395
LPPLERLTL
>B.GB.14.13612_1_12.4.MF109396
LPPLERLTL
>B.GB.14.13612_1_17.3.MF109400
LPPLERLTL
>B.GB.14.13612_1_25.3.MF109408
LPPLERLNL
>B.GB.14.13612_1_38.3.MF109422
LPPLERLSL
>B.GB.14.13612_1_43.3.MF109428
LPPLERLTL
>B.GB.14.13659_1_58.3.MF109446
LPPLERLTL
>B.GB.14.13659_1_64.3.MF109452
LPPLERLTL
>B.GB.14.13659_1_65.3.MF109453
LPPIERLTL
>B.GB.14.13659_1_69.3.MF109456
LPPLERLTL
>B.GB.14.13659_1_75.3.MF109461
LPPLERLTL
>B.GB.14.14535_1_27.3.MF109524
LPPLERLTL
>B.GB.14.14535_1_28.4.MF109525
LPPLERLTL
>B.GB.14.14535_1_5.3.MF109533
LPPLERLTL
>B.GB.14.14535_1_7.3.MF109534
LPPLERLTL
>B.GB.14.14535_1_9.3.MF109536
LPPLERLTL
>B.GB.14.14592_1_44.3.MF109540
LPPLERLTL
>B.GB.14.14592_1_47.3.MF109543
LPPLERLTL
>B.GB.14.14592_1_57.3.MF109551
LPPLERLTL
>B.GB.14.14592_1_64.3.MF109558
LPPLERLTL
>B.GB.14.14667_1_16.3.MF109578
LPPLERLTL
>B.GB.14.14667_1_2.4.MF109590
LPPLERLTL
>B.GB.14.14727_1_40.3.MF109605
LPPLERLTL
>B.GB.14.14727_1_63.3.MF109624
LPEIERLTL
>B.GB.14.14727_1_66.3.MF109627
LPPLERLTL
>B.GB.14.14727_1_69.3.MF109630
LPPIERLTL
>B.GB.83.CAM1.D10112
LPPLERLTL
>B.GB.86.GB8_46R.AJ271445
LPPIERLTL
>B.GB.94.NIBSC_1.KJ019215
LPPLERLTL
>B.GB.x.MANC.U23487
LPPLERLTL
>B.GE.03.03GEMZ004.DQ207940
LPPLERLTL
>B.GE.03.03GEMZ010.DQ207942
LPSLERLTL
>B.GW.14.DEMB14GW004.MH078546
LPPLEKLTL
>B.HK.06.HK002.FJ460499
LPPLERLTL
>B.HK.06.HK003.FJ460500
LPPLERLTL
>B.HT.05.05HT_129389.EU839602
LPPLERLSL
>B.HT.05.05HT_129473.EU839603
LPPLERLTL
>B.HT.05.05HT_129517.EU839600
LPPLERLTL
>B.HT.05.05HT_129696.EU839601
LPPLERLTL
>B.HT.05.05HT_129805.EU839604
LPPLERLTL
>B.HT.11.DEURF11HT001.MH078551
LPPLERLTI
>B.IN.x.11807.EF694037
LPPLERLTL
>B.IT.05.SG1.DQ672623
LPPLERLTI
>B.JM.05.05JM_KJ108.EU839605
LPPLERLNL
>B.JM.09.09JM_PF09WX.HM030564
LPPLERLTL
>B.JM.09.09JM_PF09XN.HM030559
LPPLEKLSL
>B.JM.09.09JM_PF09YT.HM030560
LPPLERLTL
>B.JM.09.09JM_PF0B8J.HM030561
LPPIDRLTL
>B.JM.09.09JM_PF0B97.HM030562
LPPLERLTL
>B.JM.09.09JM_PF0B9L.HM030565
LPPIERLTL
>B.JM.09.09JM_PF0BB5.HM030563
LPPIERLTL
>B.JP.00.117.AB428551
LPPLERLTL
>B.JP.00.DR2508.AB289588
LPPLERLTL
>B.JP.00.DR2510.AB287372
LPPLERLTL
>B.JP.01.DR388.AB289590
LPPLERLNL
>B.JP.02.194.AB428553
LPPLERLTL
>B.JP.03.285.AB428558
LPPLERLTL
>B.JP.04.04JPDR6075B.AB221126
LPPLERLTL
>B.JP.04.DR5913.AB480696
LPPLERLTL
>B.JP.04.DR6174.AB480692
LPPLERLTL
>B.JP.04.DR6175.AB480694
LPPLERLTL
>B.JP.05.426.AB428556
LPPLERLTL
>B.JP.05.DR6538.AB287363
LPPLERLSL
>B.JP.05.DR6737.AB287364
LPPLERLTL
>B.JP.05.DR7060.AB287367
LPPLERLTL
>B.JP.05.DR7065.AB287368
LPPIERLNL
>B.JP.08.NMC104_clone_01.AB731663
LPPLERLTL
>B.JP.09.NMC127_clone_07.AB731667
LPPLERLNL
>B.JP.11.DEMB11JP002.KF716497
LPPLERLTL
>B.JP.11.NMC851C_clone_13.AB731669
LPPLERLTL
>B.JP.12.DEMB12JP001.KF716498
LPPLERLTL
>B.JP.98.DR1120.AB480698
LPPLERLTL
>B.JP.x.DR1673.AB564745
LPPLERLTL
>B.JP.x.DR1712.AB604946
LPPLERLTL
>B.JP.x.DR1777.AB604948
LPPLERLTL
>B.JP.x.JRC03B.AB565496
LPPLERLTL
>B.JP.x.JRC05B.AB565497
LPPLERLTL
>B.JP.x.JRC65B.AB565502
LPPLERLTL
>B.JP.x.pJPDR0796B02.AB565478
LPPLERLTL
>B.JP.x.pJRC57B09.AB641836
LPPLERLSL
>B.KR.02.HP_19_02LGS11_3443.KJ140264
LPPLERLTL
>B.KR.02.HP_20_02KJO10_3480.KJ140265
LPPLERLTL
>B.KR.02.HP_4_02KGJ10_4782.KJ140249
LPPLERLTL
>B.KR.03.03HJY8.JQ316131
LPPLERLTL
>B.KR.03.03KDE11.JQ316128
LPPLEGLTL
>B.KR.03.03KGS5.JQ316132
LPPLERLTL
>B.KR.03.03LSH1.JQ316127
LPPLERLTL
>B.KR.03.03YGS3.JQ316135
LPQLERLTL
>B.KR.04.04CWS5.JQ316133
LPQLERLNL
>B.KR.04.04KJS8.JQ316130
LPPLERLTL
>B.KR.04.04KJin8_1955.DQ295195
LPPLERLTL
>B.KR.04.04KMH5.DQ295193
LPPLERLTL
>B.KR.04.04KMK5.JQ316126
LPQLERLTL
>B.KR.04.04KYR8.DQ295196
LPPLERLNL
>B.KR.04.04LHS6.AY839827
LPQLERLTL
>B.KR.05.05CSR3.DQ837381
LPPLERLTL
>B.KR.05.05YJN2.JQ316134
LPSLERLTL
>B.KR.07.HP_18_07JHS10_3909.KJ140263
LPPLERLTL
>B.KR.12.12KYY10_10742.KF561441
LPQLERLTL
>B.KR.91.91OSG10.KF561442
LPPLERLTL
>B.KR.92.93LSW7_10899.KJ140266
LPPLERLTL
>B.KR.92.HP_10_02SHJ8_6986.KJ140255
LPPLERLTL
>B.KR.92.HP_11_02PGU10_4780.KJ140256
LPPLERLTI
>B.KR.92.HP_16_12JIS11_6075.KJ140261
LPPLERLSL
>B.KR.92.HP_6_03JHJ2_3477.KJ140251
LPPLERLTL
>B.KR.93.HP_17_02LSP11_2268.KJ140262
LPPLERLTL
>B.KR.95.HP_5_95PJH6_10862.KJ140250
LPPLERLTL
>B.KR.97.WK.AF224507
LPPLERLTL
>B.KR.99.99HYH2.JQ316129
LPPLERLTL
>B.NL.99.671_99T12.AY423381
LPPLERLTL
>B.PE.06.502_0491_wg5.JF320183
LPPLERLTL
>B.PE.06.502_0524_FL04.JF320008
LPPLERLTL
>B.PE.06.502_0648_FL02.JF320215
LPPLERLTL
>B.PE.06.502_0841_FL04.JF320208
LPPLERLTL
>B.PE.06.502_2717_RH03.JF320230
LPPLERLTL
>B.PE.06.502_2794_FL05.JF320244
LPPLERLTL
>B.PE.07.502_0525_wg5.JF320191
LPPLERLTL
>B.PE.07.502_1047_wg5.JF320226
LPPLERLTL
>B.PE.07.502_1399_wg4.JF320013
LPPLERLTL
>B.PE.07.502_2254_FL6.JF320018
LPPLERLTL
>B.PE.07.502_2349_wg2.JF320028
LPPLERLTL
>B.PE.07.502_2622_wg1.JF320189
LPPIERLTL
>B.PE.07.502_2649_wg8.JF320019
LPPLERLTL
>B.PE.13.DEMB13PE010.MH078552
LPPLERLTL
>B.PE.14.DEMB14PE008.MH078553
LPPLERLTL
>B.PE.16.DEMB16PE003.MH078554
LPPLERLTL
>B.PE.16.DEMB16PE009.MH078555
LPPIERLNL
>B.PH.15.1003.MH327746
LPPLERLTL
>B.PH.15.DEMB15PH002.KY658689
LPPLDRLTL
>B.PH.15.DEMB15PH003.KY658690
LPPLERLTL
>B.PH.16.1022.MH327757
LPPLERLSL
>B.PL.x.DEMBXXPL001.KC596069
LPPLERLTL
>B.PY.02.02PY_PSP0019.JN251896
LPPLERLTL
>B.PY.02.02PY_PSP0090.JN251901
LPPLERLTL
>B.PY.03.03PY_PSP0115.JN251906
LPPLERLTL
>B.RU.04.04RU128005.AY682547
LPPLERLTL
>B.RU.04.04RU129005.AY751406
LPPLERLTL
>B.RU.04.04RU139089.AY751407
LPPLERLTL
>B.RU.04.04RU139095.AY819715
LPPLERLTL
>B.RU.09.09RU4457.JX500709
LPPLERLTL
>B.RU.10.10RU6629.JX500707
LPPLERLTL
>B.RU.11.11RU21n.JX500708
LPPLERLTL
>B.SE.03.003SE.MF373125
LPPLERLTL
>B.SE.03.005SE.MF373127
LPPLERLTL
>B.SE.05.007SE.MF373129
LPPLERLTL
>B.SE.05.008SE.MF373130
LPPLERLTL
>B.SE.08.028SE.MF373142
LPPLERLTL
>B.SE.09.SE600001.KP411822
LPPLERLTL
>B.SE.10.038US.MF373149
LPPLERLTL
>B.SE.10.040CA.MF373151
LPPLERLTL
>B.SE.10.SE600046.KP411827
LPTLERLNL
>B.SE.11.058SE.MF373161
LPPLERLTL
>B.SE.11.059SE.MF373162
LPPLERLTL
>B.SE.11.SE600023.KP411824
LPLPQRLTL
>B.SE.11.SE600034.KP411825
LPPLERLTL
>B.SE.12.SE600057.KP411828
LPPLERLTL
>B.SE.13.084TH.MF373186
IPSLERLTL
>B.SE.13.089SE.MF373191
LPPLERLTL
>B.SE.14.099US.MF373201
LPPLERLTL
>B.SE.15.101SE.MF373203
LPPLERLTL
>B.SE.15.102SE.MF373204
LPPLERLTL
>B.TH.00.00TH_C3198.AY945710
LPPLERLTL
>B.TH.04.04TH317223.JN248321
LPPLDRLTL
>B.TH.04.04TH601066.JN248329
LPPLDRLTL
>B.TH.04.04TH803686.JN248333
LPPIERLTL
>B.TH.04.04TH808998.JN248335
LPPLERLTL
>B.TH.04.04TH821921.JN248337
LPPLERLTL
>B.TH.05.05TH355614.JN248343
LPPLERLTL
>B.TH.05.05TH356764.JN248344
LPPIERLTL
>B.TH.05.05TH357801.JN248346
LPPLERLTL
>B.TH.05.05TH429730.JN248347
LPPIERLSL
>B.TH.05.05TH440248.JN248348
LPPLERLTL
>B.TH.05.05TH645189.JN248353
LPPLERLTL
>B.TH.05.05TH736580.JN248354
LPPLERLTL
>B.TH.06.AA010a_WG3.JX446800
LPSIERLTL
>B.TH.06.AA011a08R.JX446818
LPPLDRLTL
>B.TH.06.AA093a_RH1.JX447795
LPPLERLTL
>B.TH.06.NPBQC.KJ769147
LPPLERLTL
>B.TH.07.AA040a_WG11.JX447156
LPPLERLSL
>B.TH.08.AA115c03R.JX448103
LPPLERLTL
>B.TH.08.MERLBDTRC10.JN860769
LPPIERLTL
>B.TH.10.DEMB10TH002.KP109514
LPPLERLTL
>B.TH.90.BK132.AY173951
LPPLERLTL
>B.TH.96.M140.DQ354112
LPQLEKLTL
>B.TH.96.M145.DQ354118
LPPLERLTL
>B.TH.96.M149.DQ354119
LPPLERLTL
>B.TH.99.99TH_C1416.AY945711
LPPLERLTL
>B.TT.00.00TT_CRC08767.EU839606
LPPLERLTL
>B.TT.00.00TT_CRC50018.EU839607
LPPLERLTI
>B.TT.00.00TT_CRC50060.EU839609
LPPLERLTL
>B.TT.01.01TT_CRC50069.EU839608
LPPLERLTL
>B.TT.93.SC05_8C11_2344.EU289200
LPPLERLTL
>B.TT.95.SC45_4B5_2631.EU289201
LPPLERLSL
>B.TW.94.TWCYS_LM49.AF086817
LPPLERLTL
>B.UA.01.01UAKV259.DQ823364
LPPLERLTL
>B.US.00.929172.KT124806
LPPLERLTL
>B.US.00.ES1_20.EF363123
LPPLERLTL
>B.US.00.PRB958_06_TB1_4305.EU289199
LPPLERLTL
>B.US.00.RHPA_TF1.JN944917
LPPLERLTL
>B.US.00.THRO_TF1.JN944930
LPPLERLTL
>B.US.00.WITO_TF1.JN944938
LPPLERLTL
>B.US.01.L805.FJ469738
LPPLERLTL
>B.US.01.REJO_TF1.JN944911
LPPLDRLTL
>B.US.01.TRJO_TF1.JN944936
LPPLERLTL
>B.US.02.04013226_2_flH11.FJ496078
LPPLERLTL
>B.US.02.328659.KT124764
LPPLERLTI
>B.US.02.494131.KT124777
LPSLERLTL
>B.US.02.848017.KT124795
LPPLERLTL
>B.US.02.996401.KT124814
LPPLERLTL
>B.US.02.CR0017Q.FJ469687
LPPLERLTL
>B.US.02.CR0023W.FJ469688
LPPLERLTL
>B.US.02.CR0058S.FJ469693
LPPLDRLTL
>B.US.02.F706.FJ469728
LPPLERLTL
>B.US.02.F714.FJ469730
LPPLERLTL
>B.US.02.F719.FJ469734
LPPLERLTL
>B.US.02.F762P.FJ469735
LPPLERLTL
>B.US.02.F797.FJ469737
LPPLERLTL
>B.US.02.HIV_US_BID_V5249_2002.JQ403102
LPPLERLTL
>B.US.02.HIV_US_BID_V5276_2002.JQ403105
LPPLERLTI
>B.US.02.L8124P.FJ469741
LPPLERLTL
>B.US.02.L861P.FJ469748
LPPLERLTL
>B.US.02.MTF.FJ469751
LPPLERLTL
>B.US.02.PRLS08.FJ469757
LPPLERLTL
>B.US.02.PRLS09.FJ469758
LPPLDRLTL
>B.US.02.PRLS16.FJ469760
LPPLERLTL
>B.US.03.1BRHGA_E13_DP.KC312470
LPPIDRLTL
>B.US.03.73739_13874_1.MH060766
LPQIERLTL
>B.US.03.933384.KT124807
LPPIERLTL
>B.US.03.94959_13871_1.MH060965
LPPLERLTL
>B.US.03.981600.KT124813
LPPLERLTL
>B.US.03.AT01480.FJ469686
LPPLERLTL
>B.US.03.CR0154X.FJ469701
LPPLERLTL
>B.US.03.DEMB03JP004.KC473846
LPPLERLTL
>B.US.03.F7157.FJ469731
LPPLERLTL
>B.US.03.HIV_US_BID_V5279_2003.JQ403106
LPPLERLTL
>B.US.03.L8107.FJ469739
LPPIERLTL
>B.US.03.L8116.FJ469740
LPPIERLTL
>B.US.03.L8152.FJ469742
LPPIDRLTL
>B.US.03.L8180.FJ469743
LPPLERLTL
>B.US.03.PRLS01.FJ469753
LPPLERLTL
>B.US.03.PRLS12.FJ469759
LPPLERLTL
>B.US.03.PRLS24.FJ469764
LPPLERLTL
>B.US.03.SH8233.FJ469770
LPPLERLTL
>B.US.04.014837G.FJ469684
LPPIERLTL
>B.US.04.268977.KT124758
LPPLERLTL
>B.US.04.64236_13865_1.MH060681
LPPIERLTL
>B.US.04.71276_13858_1.MH060746
LPPLERLTL
>B.US.04.98158_13868_1.MH060990
LPPLERLTL
>B.US.04.CR0068P.FJ469695
LPPLDRLTL
>B.US.04.CR0080N.FJ469697
LPPLERLTL
>B.US.04.CR0116Y.FJ469698
LPPLERLTL
>B.US.04.CR0345Q.FJ469722
LPPLERLTL
>B.US.04.ES10_53.EF363127
LPPIERLTL
>B.US.04.ES11_2004_culture.KC935957
LPPLEGLTL
>B.US.04.ES8_43.EF363126
LPPLERLTL
>B.US.04.F7165.FJ469732
LPPLERLTL
>B.US.04.HIV_US_BID_V5258_2004.JQ403103
LPPLERLTL
>B.US.04.HIV_US_BID_V5261_2004.JQ403104
LPPLERLTL
>B.US.04.HIV_US_BID_V5282_2004.JQ403107
LPPLDRLTL
>B.US.04.L819.FJ469745
LPPLERLTL
>B.US.04.SAMI_WGA1.EU547186
LPPLERLNL
>B.US.04.UNC2009_1.EF593269
LPPLERLTL
>B.US.04.UNC4484_13.EF593271
LPPLERLTL
>B.US.04.UNC4911_20.EF593272
LPPLERLTL
>B.US.04.UNC5283_17.EF593273
LPPIERLTL
>B.US.04.UNC5548_11.EF593274
LPPLDRLTL
>B.US.04.UNC5734_10.EF593275
LPPLERLTL
>B.US.04.UNC5799_16.EF593276
LPPLERLTL
>B.US.04.USPI71101EI7y04051pcWG2B9.JN024210
LPPLDRLSL
>B.US.04.USPI83747EI6y04121pcWG2B5.JN024100
LPPLERLTL
>B.US.05.01144G.FJ469682
LPPIERLTL
>B.US.05.012286G.FJ469683
LPPLDRLTL
>B.US.05.04013396_0_flE6.FJ496081
LPPLERLTL
>B.US.05.05US_SAJ_NVS12.JF689852
LPPLERLTL
>B.US.05.05US_SAJ_NVS16.JF689854
LPPLERLTL
>B.US.05.05US_SAJ_NVS3.JF689856
LPPLERLTL
>B.US.05.05US_SAJ_NVS5.JF689857
LPPLERLTL
>B.US.05.05US_SAJ_NVS8.JF689859
LPPLERLTL
>B.US.05.05US_SAJ_NVS9.JF689860
LPPLERLTL
>B.US.05.306159_FL.JX863919
LPPLERLTL
>B.US.05.502_1400_FL02.JF320043
LPPLERLTL
>B.US.05.502_1926_FL01.JF320361
LPPLERLTL
>B.US.05.502_2008_FL04.JF320484
LPPLDRLTL
>B.US.05.502_2136_FL02.JF320185
LPPLERLTL
>B.US.05.502_2495_wg02.JF320054
LPPLERLTL
>B.US.05.509452.KT124778
LPPLERLTL
>B.US.05.CR0175S.FJ469703
LPPLERLTL
>B.US.05.CR0208W.FJ469706
LPPLERLTL
>B.US.05.CR0312W.FJ469718
LPPLERLTL
>B.US.05.L8249.DQ886037
LPPLERLTL
>B.US.05.L827.FJ469747
LPPLERLTL
>B.US.05.MDR_1c.KF990605
LPPLERLTL
>B.US.05.STCO_3_A2.KC312435
LPPLERLTL
>B.US.05.USPI38417EI33y05051pcWG2B2.JN024363
LPPLERLTL
>B.US.05.USPI88403EI14y05121pcWG2B7.JN024344
LPPLERLTL
>B.US.06.06US_SAJ_C164_SC.JF689862
LPPLERLTL
>B.US.06.06US_SAJ_C165_TJ.JF689863
LPPLERLTL
>B.US.06.06US_SAJ_C166_SG.JF689864
LPPLERLTL
>B.US.06.06US_SAJ_C167_LH.JF689865
LPPLERLTL
>B.US.06.06US_SAJ_C168_LS.JF689866
LPPLERLTL
>B.US.06.06US_SAJ_C169_JS.JF689867
LPPLERLTI
>B.US.06.06US_SAJ_C170_JP.JF689868
LPPLXRLTL
>B.US.06.06US_SAJ_NVS22.JF689870
LPPLERLTL
>B.US.06.06US_SAJ_NVS23.JF689871
LPPLERLTI
>B.US.06.06US_SAJ_NVS27.JF689872
LPPLERLTL
>B.US.06.06US_SAJ_NVS31.JF689873
LPPLERLTL
>B.US.06.06US_SAJ_NVS32.JF689874
LPPLDRLTL
>B.US.06.06US_SAJ_NVS35.JF689875
LPPLERLTI
>B.US.06.06US_SAJ_NVS39.JF689876
LPPIERLNL
>B.US.06.502_0053_wg06.JF320615
LPPLERLTL
>B.US.06.502_0062_FL04.JF320613
LPPLERLTL
>B.US.06.502_0176_FL06.JF320363
LPPLERLTL
>B.US.06.502_0227_FL05.JF320036
LPPLERLTL
>B.US.06.502_0309_wg13.JF320048
LPPLERLTL
>B.US.06.502_0322_RH04.JF320308
LPPLERLTL
>B.US.06.502_0341_FL05.JF320003
LPPLERLTI
>B.US.06.502_0346_wg02.JF320097
LPPLERLTL
>B.US.06.502_0572_FL06.JF320038
LPPLERLTL
>B.US.06.502_0717_FL02.JF320526
LPPLERLTL
>B.US.06.502_0762_RH05.JF320329
LPPLERLTL
>B.US.06.502_0839_wg01.JF320263
LPPLERLTL
>B.US.06.502_0897_RH05.JF320502
LPPLERLTL
>B.US.06.502_0923_wg07.JF320160
LPPLERLTL
>B.US.06.502_0961_RH08.JF320011
LPPLERLTL
>B.US.06.502_1046_FL04.JF320564
LPPLERLTL
>B.US.06.502_1055_FL01.JF320169
LPPLERLTL
>B.US.06.502_1174_FL09.JF320053
LPPLERLTL
>B.US.06.502_1211_FL01.JF320151
LPPLERLTL
>B.US.06.502_1512_FL01.JF320356
LPPLERLTL
>B.US.06.502_1619_FL06.JF320126
LPPLERLTL
>B.US.06.502_1919_RH01.JF320184
LPPLERLTL
>B.US.06.502_2437_RH01.JF320592
LPPLERLTL
>B.US.06.502_2667_FL03.JF320145
LPPLERLTL
>B.US.06.689801.KT124791
LPPLERLTL
>B.US.06.701010068_E_J1.GU331147
LPPLERLTL
>B.US.06.BP00054_RH01.JN687749
LPPLERLTL
>B.US.06.BP00055_RH01.JN687750
LPPLERLTL
>B.US.06.BP00057_RH02.JN687758
LPPLERLTL
>B.US.06.CH106_TF1.JN944897
LPPLERLTL
>B.US.06.CH58_TF1.JN944907
LPPLERLTL
>B.US.06.CH77_TF1.JN944909
LPPIERLTL
>B.US.06.CR0047U.FJ469691
LPPLERLTL
>B.US.06.CR0078.FJ469696
LPPLERLTL
>B.US.06.CR0131.FJ469700
LPPLERLTL
>B.US.06.CR0215.FJ469708
LPPLERLTL
>B.US.06.CR0222X.FJ469709
LPPIERLTL
>B.US.06.CR0228Q.FJ469710
LPPLERLTL
>B.US.06.CR0276Z.FJ469714
LPPLERLTL
>B.US.06.CR0361T.FJ469723
LPPLERLNL
>B.US.06.HIV_US_BID_V3047_2006.JQ403068
LPPLERLTL
>B.US.06.HIV_US_BID_V4503_2006.JQ403095
LPPLERLTL
>B.US.06.HIV_US_BID_V4506_2006.JQ403097
LPPLERLTL
>B.US.06.MDR_5a.KF990608
LPPLERLTI
>B.US.07.07US_SAJ_C154.JF689877
LPPLERLTL
>B.US.07.07US_SAJ_C156.JF689879
LPPLERLNL
>B.US.07.07US_SAJ_C161_H1.JF689883
LPPLERLTL
>B.US.07.07US_SAJ_C163_H3.JF689885
LPPLERLTL
>B.US.07.07US_SAJ_C166_MS.JF689886
LPPLERLTL
>B.US.07.07US_SAJ_C200.JF689887
LPPLERLTL
>B.US.07.07US_SAJ_NVS42.JF689889
LPPLERLTL
>B.US.07.07US_SAJ_NVS48.JF689890
LPPIERLTL
>B.US.07.07US_SAJ_NVS54.JF689892
LPPLERLTL
>B.US.07.07US_SAJ_NVS55.JF689893
LPPLERLTL
>B.US.07.306344_FL.JX863921
LPPLERLTL
>B.US.07.502_0287_RH1.JF320375
LPPLERLTL
>B.US.07.502_0364_wg2.JF320563
LPPLERLTI
>B.US.07.502_0388_RH06.JF320315
LPPLERLTL
>B.US.07.502_0823_05.JF320530
LPQLEKLTL
>B.US.07.502_0938_RH04.JF320631
LPPIERLTI
>B.US.07.502_0965_RH01.JF320385
LPPIERLTL
>B.US.07.502_1115_wg1.JF320045
LPPIERLTL
>B.US.07.502_1368_RH02.JF320173
LPPLERLTL
>B.US.07.502_1478_wg4.JF320150
LPPLERLTL
>B.US.07.502_1500_RH01.JF320387
LPPLERLTL
>B.US.07.502_1504_RH07.JF320394
LPPLERLTL
>B.US.07.502_1518_RH03.JF320117
LPPLERLTL
>B.US.07.502_1709_04.JF320467
LPPLERLTL
>B.US.07.502_1897_wg6.JF320182
LPPLERLTL
>B.US.07.502_2000_RH03.JF320279
LPPLERLTL
>B.US.07.502_2241_RH13.JF320539
LPPLERLTL
>B.US.07.502_2289_05.JF320197
LPPLERLTL
>B.US.07.502_2305_01.JF320577
LPPLEGLTL
>B.US.07.502_2586_RH04.JF320131
LPPLERLTL
>B.US.07.891439.KT124801
LPPLERLTL
>B.US.07.BP00058_RH01.JN687759
LPPLERLTL
>B.US.07.BP00063_RH01.JN687761
LPPLERLTL
>B.US.07.BP00064_RH01.JN687762
LPPLERLTL
>B.US.07.BP00067_RH01.JN687763
LPPLERLTL
>B.US.07.CR0027M.FJ469689
LPSLERLTL
>B.US.07.CR0214.FJ469707
LPPLERLTI
>B.US.07.CR0275.FJ469713
LPPLERLTL
>B.US.07.CR0295S.FJ469716
LPPLERLTL
>B.US.07.CR0339X.FJ469721
LPPLERLTL
>B.US.07.HIV_US_BID_V3010_2007.JQ403058
LPPLERLTL
>B.US.07.HIV_US_BID_V3020_2007.JQ403059
LPQLERLTL
>B.US.07.HIV_US_BID_V3021_2007.JQ403060
LPPLERLTL
>B.US.07.HIV_US_BID_V3036_2007.JQ403064
LPPIERLTL
>B.US.07.HIV_US_BID_V3044_2007.JQ403066
LPPLERLTL
>B.US.07.HIV_US_BID_V3053_2007.JQ403071
LPPLERLTL
>B.US.07.HIV_US_BID_V3115_2007.JQ403075
LPPLERLTL
>B.US.07.HIV_US_BID_V3118_2007.JQ403077
LPPLERLTL
>B.US.07.HIV_US_BID_V3120_2007.JQ403078
LPPLERLTL
>B.US.07.HIV_US_BID_V3512_2007.JQ403092
LPPLERLTL
>B.US.07.HIV_US_BID_V3515_2007.JQ403093
LPPIERLTL
>B.US.07.HIV_US_BID_V4516_2007.JQ403096
LPPLERLTL
>B.US.07.MCST_B17.KC312583
LPPLERLTL
>B.US.07.WARO_A13.KC312386
LPPLERLTL
>B.US.08.08US_SAJ_C202.JF689894
LPPLERLTL
>B.US.08.08US_SAJ_C203.JF689895
LPPLERLTL
>B.US.08.08US_SAJ_C204.JF689896
LPPLERLTL
>B.US.08.08US_SAJ_C205.JF689897
LPPIEKLSL
>B.US.08.293050.KT124761
LPPLERLTL
>B.US.08.B.700010607.S.0dps.BF13.JX974238
LPPIERLTL
>B.US.08.BP00061_RH01.JN687760
LPPLERLTL
>B.US.08.CH302.PL.041608.UT.7.KY112135
LPPLERLTL
>B.US.08.CH378.PL.080508.UT.15.KY112149
LPPLERLTL
>B.US.08.HIV_US_BID_V3024_2008.JQ403061
LPPLERLTL
>B.US.08.HIV_US_BID_V3027_2008.JQ403062
LPPLERLTL
>B.US.08.HIV_US_BID_V3032_2008.JQ403063
LPPLERLTL
>B.US.08.HIV_US_BID_V3046_2008.JQ403067
LPPLERLTL
>B.US.08.HIV_US_BID_V3048_2008.JQ403069
LPPLERLTL
>B.US.08.HIV_US_BID_V3050_2008.JQ403070
LPELERLNL
>B.US.08.HIV_US_BID_V3114_2007.JQ403074
LPPLEKLTL
>B.US.08.HIV_US_BID_V3122_2008.JQ403080
LPQLERLNL
>B.US.08.HIV_US_BID_V3128_2008.JQ403082
LPPIERLTL
>B.US.08.HIV_US_BID_V4120_2008.JQ403031
LPPIERLTL
>B.US.08.HIV_US_BID_V4124_2008.JQ403035
LPPLDRLTL
>B.US.08.HIV_US_BID_V4388_2008.JQ403083
LPPLERLTL
>B.US.08.HIV_US_BID_V4389_2008.JQ403084
LPPLERLTL
>B.US.08.HIV_US_BID_V4390_2008.JQ403085
LPPLERLTL
>B.US.08.HIV_US_BID_V4391_2008.JQ403086
LPPLDRLTL
>B.US.08.HIV_US_BID_V4392_2008.JQ403087
LPPLERLNL
>B.US.08.HIV_US_BID_V4393_2008.JQ403088
LPPLERLTL
>B.US.08.HIV_US_BID_V4394_2008.JQ403089
LPPLERLTL
>B.US.08.HIV_US_BID_V4397_2008.JQ403091
LPPIERLTL
>B.US.08.HIV_US_BID_V4489_2008.JQ403094
LPPLERLTL
>B.US.09.B.700010470.w60.420dps.3_B11.JX972342
LPPLERLSL
>B.US.09.C1P.GU733713
LPPLERLTL
>B.US.09.DEMB09US002.JX140657
LPPLERLTL
>B.US.09.DEMB09US003.KC473824
LPPLERLTL
>B.US.09.ES38.KC935958
LPPLERLTL
>B.US.09.LTNP1.KC935959
LPPLERLTL
>B.US.10.10CB4_45E6.KF526141
LPPLERLTL
>B.US.10.505_0686a.WG01.MG196775
LPPLERLTL
>B.US.10.505_0695a.WG06.MG196787
LPPLERLTL
>B.US.10.505_1278b.RH01.MG196997
LPPLERLTL
>B.US.10.505_1962a.WG03.MG197136
LPPLERLTL
>B.US.10.505_2483a.WG03.MG197210
LPPLERLTL
>B.US.10.CH0040_3_d1485_ipe032_15_08.MG900412
LPPLERLTL
>B.US.10.CP1.JN397365
LPPLERLTL
>B.US.10.C.HQ846911
LPPLERLTL
>B.US.10.DEMB10US001.KC473825
LPPLERLTL
>B.US.10.DEMB10US003.KC473826
LPPLERLTI
>B.US.10.DEMB10US004.KC473827
LPPLERLTL
>B.US.10.DEMB10US007.KC473828
LPPLERLTL
>B.US.10.DEMB10US009.KC473829
LPPLERLNL
>B.US.10.DEMB10US011.KC473830
LPPLERLTI
>B.US.10.Pt1_DNA_2.KU677990
LPPIERLTL
>B.US.10.Pt4_DNA_5.KU678074
LPPLERLTI
>B.US.10.VC1.JN397364
LPPLERLTL
>B.US.11.19CB1_induced.KF526228
LPPLERLTL
>B.US.11.20CB4_46F1.KF526265
LPQLERLSL
>B.US.11.22CC9_induced.KF526312
LPPLERLTL
>B.US.11.23CB6_induced.KF526323
LPPLERLTL
>B.US.11.361974.KT124766
LPPLERLTL
>B.US.11.479693.KT124773
LPPLERLTL
>B.US.11.481811.KT124775
LPPLERLTL
>B.US.11.505_0071a.WG04.MG196672
LPPLERLTL
>B.US.11.505_0090a.RH2.MG196679
LPPLERLTL
>B.US.11.505_0102a.WG01.MG196689
LPPLERLTL
>B.US.11.505_0396a.WG8.MG196758
LPPLERLTL
>B.US.11.505_0724a.WG02.MG196815
LPPLERLTL
>B.US.11.505_0840a.WG03.MG196840
LPPLERLNL
>B.US.11.505_0896a.WG08.MG196846
LPPIERLTL
>B.US.11.505_1174a.WG06.MG196942
LPPLERLTL
>B.US.11.505_1730a.WG08.MG197084
LPPLERLTL
>B.US.11.505_1982a.WG07.MG197146
LPPLERLTL
>B.US.11.950965.KT124809
LPPIERLTL
>B.US.11.AMBI_CLONE.KU641402
LPPLERLTL
>B.US.11.CP10_3A.KF384798
LPPLERLTL
>B.US.11.CP12_10.KF384799
LPPLERLTL
>B.US.11.CP13_2.KF384800
LPPIERLTL
>B.US.11.CP3_6.KF384801
LPPLERLTL
>B.US.11.CP4_2B.KF384802
LPPLERLTI
>B.US.11.CP5_3A.KF384803
LPPLERLTL
>B.US.11.CP6_2E.KF384804
LPPLERLTL
>B.US.11.CP7_2B.KF384805
LPPLERLTL
>B.US.11.CP8_4.KF384806
LPPLERLTL
>B.US.11.CP9_1A.KF384807
LPPIERLNL
>B.US.11.DEMB11US002.KC473831
LPPLERLTL
>B.US.11.DEMB11US004.KC473832
LPPLERLTL
>B.US.11.DEMB11US006.KC473833
LPPLERLTL
>B.US.11.DEMB11US011.KC473834
LPPLERLTL
>B.US.11.DEMB11US015.KC473835
LPPLERLTL
>B.US.11.ES22_27.KF384808
LPPLERLTL
>B.US.11.ES38.JN397362
LPPIERLTL
>B.US.11.ES39_42.KF384810
LPPLERLTL
>B.US.11.ES40_24.KF384811
LPPLERLTL
>B.US.11.VC3_14.KF384812
LPPLERLTL
>B.US.11.VC5_3.KF384813
LPPLERLTL
>B.US.11.VC6_2.KF384814
LPPLERLTL
>B.US.12.2302_PBEM_13.KY778473
LPPLERLTL
>B.US.12.231603.KT124756
LPPLERLTL
>B.US.12.2452_PBEM_13.KY778615
LPPLERLTL
>B.US.12.383086.KT124768
LPPLERLTL
>B.US.12.409_133_F_w02VT.MH897911
LPPLERLTL
>B.US.12.420_133_F_w02_10VT.MH897913
LPPLERLTL
>B.US.12.421_34_F_w01VT.MH897915
LPSLERLTL
>B.US.12.426_34_F_w09_20VT.MH897916
LPPLERLTL
>B.US.12.432_133_F_w18VT_WG.MH897917
LPPLERLTL
>B.US.12.505_0012a.WG03.MG196642
LPPIERLTL
>B.US.12.505_0049a.WG07.MG196653
LPPLERLTL
>B.US.12.505_0122a.WG06.MG196702
LPPLERLSL
>B.US.12.505_0332a.RH26.MG196732
LPPLERLTL
>B.US.12.505_0645a.WG11.MG196767
LPPLERLTL
>B.US.12.505_0772a.WG2.MG196819
LPPIERLTL
>B.US.12.505_0821a.WG06.MG196831
LPPLERLTL
>B.US.12.505_0829a.RH03.MG196832
LPPLERLTL
>B.US.12.505_0933a.RH6.MG196866
LPPLERLTL
>B.US.12.505_0997a.WG03.MG196879
LPPLERLTL
>B.US.12.505_0998a.RH31.MG196902
LPALERLTL
>B.US.12.505_1012a.WG08.MG196921
LPSLERLTL
>B.US.12.505_1144a.WG02.MG196922
LPPIERLNL
>B.US.12.505_1226a.WG08.MG196952
LPPLERLTL
>B.US.12.505_1276a.WG03.MG196979
LPSLERLSI
>B.US.12.505_1295a.WG10.MG197013
LPPLERLTL
>B.US.12.505_1358a.WG08.MG197023
LPPIERLTL
>B.US.12.505_1413a.WG05.MG197046
LPPLERLTL
>B.US.12.505_1569a.WG11.MG197055
LPPLERLTL
>B.US.12.505_1672a.WG7.MG197064
LPPLERLTL
>B.US.12.505_1677a.WG10.MG197083
LPPLERLTL
>B.US.12.505_1763a.RH14.MG197113
LPPIERLNL
>B.US.12.505_1993a.RH01.MG197164
LPPLDRLTL
>B.US.12.505_2150a.WG07.MG197176
LPPLERLTL
>B.US.12.505_2227a.WG04.MG197187
LPPLERLTL
>B.US.12.505_2474a.WG06.MG197199
LPPLERLTL
>B.US.12.607523.KT124784
LPPLERLTL
>B.US.12.608647.KT124785
LPPLERLTL
>B.US.12.678584.KT124790
LPPLDRLTL
>B.US.12.N8261_FL_CON.KU901976
LPPLERLTL
>B.US.12.T8250_FL_CON.KU901997
LPPLERLSL
>B.US.13.2026_EM_39.KY766175
LPPLERLTI
>B.US.13.2115_EM_19.KY778345
LPPLERLTL
>B.US.13.2275_EM_21.KY778395
LPPLERLTL
>B.US.13.439_133_F_w11VT.MH897918
LPPLERLNL
>B.US.13.505_0280a.WG04.MG196711
LPPLERLTL
>B.US.13.505_0390a.WG12.MG196745
LPPLERLTL
>B.US.13.505_1270a.WG12.MG196964
LPPLERLTL
>B.US.13.505_1371a.WG10.MG197035
LPPLERLTL
>B.US.13.505_1958a.WG09.MG197127
LPSIERLTL
>B.US.13.862898.KT124796
LPPIERLTL
>B.US.13.ARC_1a.MK214316
LPPLERLTL
>B.US.13.CP02.KX505589
LPPLERLTL
>B.US.13.CP03.KX505616
LPPLERLTL
>B.US.13.CP06.KX505652
LPPLERLTL
>B.US.13.CP07.KX505686
LPPLERLTL
>B.US.13.CP08.KX505695
LPPLDRLTL
>B.US.13.CP09.KX505707
LPPLERLTL
>B.US.13.DEMB13US026.KU749387
LPPLERLTL
>B.US.13.DONOR7tCD4Rep4.B1.p7a21.KY057587
LPPLERLTL
>B.US.13.Donor6.B4.p6c23.KY748513
LPSLERLTL
>B.US.13.Donor8.B9.p5k5.KY748576
LPPLERLTL
>B.US.13.G4_RV_1.KT284371
LPPLERLTL
>B.US.13.S1492_T1_Intact.MG171201
LPSLERLTL
>B.US.14.2046_EM_26.KY778299
LPPLERLTL
>B.US.14.2286.KX505396
LPPLERLTL
>B.US.14.2443.KX505419
LPPLERLTL
>B.US.14.2454.KX505435
LPPIERLTL
>B.US.14.2529.KX505475
LPPLERLTL
>B.US.14.2531.KX505508
LPPLERLTL
>B.US.14.CP10.KX505739
LPPLERLTL
>B.US.14.DEMB14US030.KY658693
LPPLERLTL
>B.US.14.Pt2_DNA_28.KU678026
LPPLERLTL
>B.US.14.Pt3_DNA_6_2.KU678060
LPPLERLTL
>B.US.14.Pt7_DNA_5.KU678125
LPPLERLTL
>B.US.15.2521.KX505446
LPPLERLTL
>B.US.15.3693.KX505555
LPPLERLTL
>B.US.15.454_34_F_w01VT.MH897920
LPPLERLTL
>B.US.15.BVP12tCD4Rep2.3.F4.p3f13.KY057390
LPPLERLTL
>B.US.15.DONOR2.A1.3.p7i13.KY612720
LPPLEKLTL
>B.US.15.Donor4.F6.2.3.p7a7.KY748402
LPPLERLTL
>B.US.15.exc_BVP4.3.F4.p7i4.KY057518
LPPLERLTL
>B.US.15.p46n.KT223503
LPPLERLTL
>B.US.16.2609.KX505536
LPPLDRLTL
>B.US.79.NYC12.KJ704789
LPPIERLTL
>B.US.79.NYC4.KJ704792
LPPLERLTL
>B.US.83.RF_HAT3.M17451
LPPLERLTL
>B.US.83.SF2_LAV2_ARV2.K02007
LPPLERLTL
>B.US.84.5019_84.AY835779
LPPLERLTL
>B.US.84.MNCG_MN.M17449
LPP-QRLTL
>B.US.84.NY5CG.M38431
LPPLERLTL
>B.US.84.SC.M17450
LPPLERLTL
>B.US.84.SF33.AY352275
LPPLDRLTL
>B.US.85.5077_85.AY835769
LPPLERLTL
>B.US.85.Ba_L.AB221005
LPPLERLTL
>B.US.86.5096_86.AY835749
LPPLERLTL
>B.US.86.AD87_ADA.AF004394
LPPLERLTL
>B.US.86.YU_2.M93258
LPPLERLTL
>B.US.87.5113_87.AY835758
LPPLEKLTL
>B.US.88.WR27.AF286365
LPPLERLTL
>B.US.89.P896_89_6.U39362
LPPLEKLTL
>B.US.90.90US_873.AY713412
LPPLERLTL
>B.US.90.US1.AY173952
LPPLERLTL
>B.US.90.US2.AY173953
LPPLERLTL
>B.US.90.US4.AY173955
LPPLERLTL
>B.US.90.WEAU160_GHOSH.U21135
LPPLDRLTL
>B.US.91.5048_91.AY835761
LPPLERLTI
>B.US.91.DH12_3.AF069140
LPPLERLTL
>B.US.91.R3B.AY608576
LPPLERLTL
>B.US.91.SUMA_TF1.JN944928
LPPLERLTI
>B.US.92.92US657_1_301657_1.U04908
LPPIERLTL
>B.US.93.WCD32P0793.DQ487188
LPPLDRLTL
>B.US.94.5082_94.AY835773
LPPLERLTL
>B.US.94.94US_33931N.AY713410
LPPLERLTL
>B.US.94.PRB926_04_A9_4237.EU289197
LPPLERLTL
>B.US.95.5073_95.AY835768
LPPLERLTL
>B.US.95.6240_08_TA5_4622.EU289190
LPPLERLTL
>B.US.95.PRB931_06_TC3_4930.EU289198
LPPLERLTL
>B.US.95.Pt9_1995_9.KU678164
LPPLERLTL
>B.US.96.1027_03.AY332237
LPPLERLSL
>B.US.96.1057_01.AY331292
LPPLERLTL
>B.US.96.1333_d2.AY308760
LPPLERLTL
>B.US.96.6244_13_B5_4576.EU289191
LPPLERLTL
>B.US.96.USPI55751EI32y96071pcWG2B15.JN024428
LPPLERLSL
>B.US.97.1001_07.AY331282
LPPLERLTL
>B.US.97.1006_08.AY331284
LPPLERLTL
>B.US.97.1013_03.AY331287
LPPLERLTL
>B.US.97.1018_06.AY331289
LPPLERLTL
>B.US.97.1051_11.KT124744
LPELERLTL
>B.US.97.1053_06.KT124745
LPPLERLTL
>B.US.97.395718.KT124770
LPPLERLTL
>B.US.97.63358_p3_4013.EU289192
LPPLERLTL
>B.US.97.ARES2.AB078005
LPPLERLTL
>B.US.97.ZP6248_07_3A1.JN400469
LPSLERLTL
>B.US.98.1056_TA11_1826.EU289186
LPQLERLTL
>B.US.98.1058_08.AY331294
LPPIERLTL
>B.US.98.1059_09.KT124746
LPPLERLTL
>B.US.98.119534.KT124747
LPPLERLTL
>B.US.98.15384_1.DQ853463
LPPLERLTL
>B.US.98.394242.KT124769
LPPFERLTI
>B.US.98.9021_14_B2_4571.EU289196
LPPLERLTL
>B.US.98.98USHVTN1925c1.AY560107
LPPLERLTL
>B.US.98.98USHVTN3605c9.AY560108
LPPLERLTL
>B.US.98.98USHVTN8229c6.AY560109
LPPLERLTL
>B.US.98.98USHVTN941c1.AY560110
LPPLERLTL
>B.US.98.WC3_0498_4.EF175212
LPPLERLNL
>B.US.99.169_1999.JN599165
LPPIDRLTL
>B.US.99.284160.KT124759
LPPLDRLTL
>B.US.99.489910.KT124776
LPPLERLTL
>B.US.99.868558.KT124798
LPPLERLTL
>B.US.99.AD17_3C_TA4.GU331247
LPPLERLTL
>B.US.99.HIV_US_BID_V5239_1999.JQ403100
LPPLERLTL
>B.US.99.PRB959_03.AY331296
LPPLERLTL
>B.US.x.1229I.FJ469685
LPPLERLTI
>B.US.x.AC160_T9_Day_1034_Dom.EU616649
LPPLERLTL
>B.US.x.AC_16_0_Days_Consen_fa.DQ127537
LPPLERLTL
>B.US.x.AC_59_41_Days_Seq1_fa.DQ127548
LPPLERLTL
>B.US.x.CR0036W.FJ469690
LPPLERLTL
>B.US.x.CR0050Z.FJ469692
LPPLERLTL
>B.US.x.CR0059T.FJ469694
LPPLERLTL
>B.US.x.CR0127W.FJ469699
LPPLERLTL
>B.US.x.CR0164U.FJ469702
LPSLERLTL
>B.US.x.CR0192W.FJ469704
LPPLDRLTL
>B.US.x.CR0206U.FJ469705
LPPIERLTL
>B.US.x.CR0234.FJ469711
LPPLERLTL
>B.US.x.CR0248X.FJ469712
LPPLERLTL
>B.US.x.CR0289Z.FJ469715
LPPLERLTL
>B.US.x.CR0317N.FJ469719
LPALERLTI
>B.US.x.CR0382N.FJ469725
LPPLERLTL
>B.US.x.CR0413T.FJ469726
LPPLERLTL
>B.US.x.F701.FJ469727
LPPLERLTL
>B.US.x.F703.DQ886031
LPPLERLTL
>B.US.x.F710.FJ469729
LPPLERLTL
>B.US.x.F7174.DQ886032
LPPIGRLTL
>B.US.x.F7204.DQ886033
LPPLERLTL
>B.US.x.L8146.DQ886034
LPPLERLTL
>B.US.x.L8185.DQ886036
LPPLERLTL
>B.US.x.L8188.FJ469744
LPPLERLTL
>B.US.x.L896.FJ469750
LPPLDRLTL
>B.US.x.MACS2BR_13.AF491737
LPPLERLTL
>B.US.x.NC7.AF049495
LPPLERLTL
>B.US.x.NCQ.FJ469752
LPPLERLTL
>B.US.x.PRLS05.FJ469756
LPPLERLTL
>B.US.x.PRLS17.FJ469761
LPPLERLTL
>B.US.x.PRLS19.FJ469763
LPPLERLTL
>B.US.x.PRLS28.FJ469766
LPPLERLTL
>B.US.x.SH8127.FJ469767
LPPLERLTL
>B.US.x.SH8183.FJ469768
LPPLERLTL
>B.US.x.SH8229.FJ469769
LPPIERLNL
>B.US.x.SH8241.FJ469771
LPPLERLTL
>B.US.x.sample_C_BID_D617.JX503075
LPPLERLTL
>B.UY.01.01UYTRA1092.AY781126
LPPLERLTL
>B.UY.01.01UYTRA1179.AY781127
LPPLERLTL
>B.UY.02.02UY_TSU1290.JN235958
LPPLERLTL
>B.UY.99.99UY_TRA0177.JN235965
LPPLERLTL
>B.YE.02.02YE507.AY795904
LPPLERLTL
>B.YE.02.02YE508.AY795905
LPPLERLTL
>B.ZA.00.TV047.KJ948657
LPPLERLTL
>B.ZA.02.TV1057.KJ948660
LPPLERLTL
>B.ZA.03.03ZAPS045MB2.DQ396398
LPPLERLTL
>B.ZA.09.DEMB09ZA022.KP109515
LPQIERLTI
>B.ZA.85.R68.MH234643
LPPLERLTL
>B.ZA.86.R1296.MH234639
LPPLERLSL
>B.ZA.87.R459.MH234640
LPPLERLTL
>B.ZA.98.TV016.KJ948656
LPPLERLTL
>B.x.00.LA02FolC.KU168257
LPPLERLTL
>B.x.02.LA03BlEr.KU168258
LPPLERLNL
>B.x.02.LA04GuFu.KU168259
LPPLGRLTL
>B.x.03.LA05MeAl.KU168260
LPPLERLTL
>B.x.10.DEURF10HA002.KY658703
LPPLERLTL
>C.AR.01.ARG4006.AY563170
LPPIERLNI
>C.BR.02.02BR2022.JN692434
LPPIERLNI
>C.BR.04.04BR013.AY727522
LPPIERLNI
>C.BR.04.04BR021.AY727523
LPPIEGLTI
>C.BR.04.04BR038.AY727524
LPPIEGLNI
>C.BR.04.04BR073.AY727525
LPPIERLTI
>C.BR.07.DEMC07BR003.JX140663
LPPIERLSI
>C.BR.09.DEMC09BR036.KU749391
LPPIERLSI
>C.BR.10.10BR_MG032.KT427678
LPPIERLTI
>C.BR.10.10BR_MG040.KT427674
LPPIERLNI
>C.BR.10.10BR_MG050_2.KT427843
LPPIERLTI
>C.BR.10.10BR_PE023.KT427736
LPPIERLDI
>C.BR.10.10BR_SP033.KT427810
LPPIERLHI
>C.BR.10.10BR_SP041.KT427806
LPPLERLNI
>C.BR.10.10BR_SP060.KT427800
LPPIERLTI
>C.BR.10.DEMC10BR024.KU749392
LPPIERLNI
>C.BR.11.DEMC11BR035.KU749393
LPPIERLTI
>C.BR.92.BR025_d.U52953
LPPIERLNI
>C.BR.98.98BR004.AF286228
LPPLERLTI
>C.BW.00.00BW07621.AF443088
LPPIERLHI
>C.BW.00.00BW076820.AF443089
LPPIERLHI
>C.BW.00.00BW087421.AF443090
LPPIERLHI
>C.BW.00.00BW147127.AF443091
LPPLERLHL
>C.BW.00.00BW16162.AF443092
LPPIERLHI
>C.BW.00.00BW1686.AF443093
LPPIERLHI
>C.BW.00.00BW17593.AF443094
LPPIERLDI
>C.BW.00.00BW17732.AF443095
LPPIERLHI
>C.BW.00.00BW17956.AF443097
LPPLERLHI
>C.BW.00.00BW18113.AF443098
LPPIERLHI
>C.BW.00.00BW18802.AF443100
LPPIERLHI
>C.BW.00.00BW192113.AF443101
LPPIERLNI
>C.BW.00.00BW20636.AF443103
LPPIERLRI
>C.BW.00.00BW20872.AF443104
LPPIERLNI
>C.BW.00.00BW2127214.AF443105
LPPIERLNI
>C.BW.00.00BW38193.AF443108
LPPIERLNI
>C.BW.00.00BW38428.AF443109
LPPIERLNI
>C.BW.00.00BW38713.AF443110
LPPIERLHI
>C.BW.00.00BW3886_8.AF443112
LPPIERLHI
>C.BW.00.00BW3970_2.AF443114
LPPLERLHI
>C.BW.00.00BW5031_1.AF443115
LPPLERLHI
>C.BW.00.DEMC00BW010.KY658704
LPPIERLHI
>C.BW.00.DEMC00BW013.KY658705
LPPIERLYL
>C.BW.00.DEMC00BW014.KY658706
LPPIERLNL
>C.BW.10.mpp_00063_amp2.KR861313
LPPIERLHI
>C.BW.10.mpp_00115_amp2.KR861315
LPPIERLHI
>C.BW.10.mpp_00117_amp2.KR861316
LPPIERLHI
>C.BW.10.mpp_00120_amp2.KR861317
LPPIERLTI
>C.BW.10.mpp_00197_amp2.KR861325
LPPIERLHI
>C.BW.10.mpp_00205_amp2.KR861326
LPPIERLHI
>C.BW.10.mpp_00241_amp2.KR861329
LPPIERLHI
>C.BW.10.mpp_00270_amp2.KR861331
LPPIERLHI
>C.BW.10.mpp_00307_amp2.KR861333
LPPIERLHI
>C.BW.10.mpp_00361_amp2.KR861337
LPPIERLHI
>C.BW.10.mpp_00380_amp2.KR861340
LPPIERLNI
>C.BW.10.mpp_00489_amp2.KR861345
LPPIERLHI
>C.BW.11.mpp_00038_amp2.KR861312
LPPIEGLHI
>C.BW.11.mpp_00088_amp2.KR861314
LPPIERLSI
>C.BW.11.mpp_00145_amp2.KR861320
LPPIERLHI
>C.BW.11.mpp_00157_amp2.KR861321
LPPIEGLHI
>C.BW.11.mpp_00160_amp2.KR861322
LPPIERLHI
>C.BW.11.mpp_00168_amp2.KR861323
LPPIERLDI
>C.BW.11.mpp_00188_amp2.KR861324
LPPIERLHI
>C.BW.11.mpp_00259_amp2.KR861330
LPPIERLYI
>C.BW.11.mpp_00286_amp2.KR861332
LPPIERLHI
>C.BW.11.mpp_00354_amp2.KR861336
LPPIEKLHI
>C.BW.11.mpp_00373_amp2.KR861339
LPPIERLHI
>C.BW.11.mpp_00437_amp2.KR861341
LPPIERLNI
>C.BW.11.mpp_00454_amp2.KR861342
LPPIERLNI
>C.BW.12.mpp_00037_amp2.KR861311
LPPIERLHI
>C.BW.12.mpp_00144_amp2.KR861319
LPPLERLHI
>C.BW.12.mpp_00219_amp2.KR861327
LPPIEKLHI
>C.BW.12.mpp_00478_amp2.KR861344
LPPIERLHI
>C.BW.13.bcpp_00147_amp2.KR861270
LPPIERLHI
>C.BW.13.mpp_00238_amp2.KR861328
LPPIERLNI
>C.BW.14.bcpp_00030_amp2.KR861257
LPPIERLHI
>C.BW.14.bcpp_00048_amp2.KR861259
LPPIERLHI
>C.BW.14.bcpp_00090_amp2.KR861264
LPPIERLHI
>C.BW.14.bcpp_00127_amp2.KR861269
LPPLERLHI
>C.BW.14.bcpp_00155_amp2.KR861271
LPPIDRLYI
>C.BW.14.bcpp_00166_amp2.KR861273
LPPIERLHI
>C.BW.14.bcpp_00180_amp2.KR861276
LPPIERLHI
>C.BW.14.bcpp_00201_amp2.KR861280
LPPIERLHI
>C.BW.14.bcpp_00204_amp2.KR861281
LPPIERLHI
>C.BW.14.bcpp_00207_amp2.KR861282
LPPIERLHI
>C.BW.14.bcpp_00211_amp2.KR861283
LPPIEGLHI
>C.BW.14.bcpp_00395_amp2.KR861302
LPPIERLHI
>C.BW.14.bcpp_00403_amp2.KR861304
LPPIERLHI
>C.BW.14.bcpp_00460_amp2.KR861308
LPPIERLHI
>C.BW.96.96BW01.AF110960
LPPIERLHI
>C.BW.96.96BW06K18.AF290030
LPPIERLHI
>C.BW.96.96BW15B03.AF110973
LPPIERLNI
>C.BW.96.96BW17.AF110979
LPPLERLHL
>C.BW.96.96BWM032.AF443075
LPPIERLSI
>C.BW.96.DEMC96BW001.KY658707
LPPIERLHI
>C.BW.96.DEMC96BW002.KY658708
LPPIERLHI
>C.BW.96.DEMC96BW006.KY658709
LPPIERLHI
>C.BW.96.DEMC96BW007.KY658710
LPPIERLHI
>C.BW.96.DEMC96BW009.KY658711
LPPLERLHI
>C.BW.98.98BWMC122.AF443076
LPPIERLHI
>C.BW.98.98BWMC134.AF443077
LPPIERLHI
>C.BW.98.98BWMO1410.AF443079
LPPIERLNI
>C.BW.98.98BWMO36A5.AF443081
LPPIERLHI
>C.BW.98.98BWMO37D5.AF443082
LPPIERLHI
>C.BW.99.99BW393212.AF443083
LPPIERLNI
>C.BW.99.99BW46424.AF443084
LPPIERLHI
>C.BW.99.99BW4745.AF443085
LPPLERLHI
>C.BW.99.99BW47547.AF443086
LPPIEGLHI
>C.BW.99.99BWMC168.AF443087
LPPIERLNI
>C.BW.x.mpp_00140_amp2.KR861318
LPPIERLHI
>C.CN.06.06YNLC028sg.KC898980
LPPLERLRI
>C.CN.06.06YNLC32sg.KC899004
LPPIERLNI
>C.CN.07.07CNYN328.KF835515
LPPIERLHI
>C.CN.07.07CNYN336.KF835522
LPPLERLHI
>C.CN.09.09YNLX090sg.KC898995
LPPLERLNI
>C.CN.09.09YNLX133sg.KC898996
LPPIKKLHI
>C.CN.09.DH21.KF250403
LPPIERLHI
>C.CN.09.DH22.KF250404
LPPIERLHI
>C.CN.10.YNFL19.KC870038
LPPLERLHI
>C.CN.98.YNRL9840.AY967806
LPPIERLHI
>C.CY.05.CY040.FJ388901
IPPIERLHI
>C.CY.05.CY069.FJ388913
LPPIERLHL
>C.CY.06.CY166.FJ388948
LPPIERLHI
>C.CY.06.CY176.FJ388952
LPPIERLNL
>C.CY.07.CY187.JF683740
LPPIERLHI
>C.CY.07.CY203.JF683755
LPPIERLHI
>C.CY.07.CY205.JF683757
LPPIERLHI
>C.CY.08.CY219.JF683768
LPPIERLHI
>C.CY.08.CY221.JF683770
LPPIERLHI
>C.DE.10.622166.KT124786
LPPIERLHI
>C.DJ.91.DJ259A.L22940
LPPIERLNL
>C.DJ.91.DJ373A.L23065
LPPIERLNL
>C.DK.01.CTL_015.EF514713
LPPIERLHI
>C.ES.06.X1936.EU786673
LPPIERLHI
>C.ES.07.Read4_HIV_C.KX228820
LPPIERLHI
>C.ES.08.X2363_2.EU786681
LPPIERLYI
>C.ES.14.ARP1198.KT276258
LPPIERLHI
>C.ES.15.100_118.KY496624
LPPIERLTI
>C.ET.02.02ET_288.AY713417
LPPLERLNL
>C.ET.08.ET106.KU319529
LPPLERLTL
>C.ET.08.ET108.KU319530
LPPIERLNL
>C.ET.08.ET115.KU319531
LPPLERLNL
>C.ET.08.ET119.KU319532
LPPLERRTL
>C.ET.08.ET122.KU319533
LPPIERLHI
>C.ET.08.ET124.KU319534
LPPIERLNI
>C.ET.08.ET126.KU319535
LPPLERLHI
>C.ET.08.ET128.KU319536
LPPIERLNI
>C.ET.08.ET130.KU319537
LPPIERLTL
>C.ET.08.ET135.KU319538
LPPIERLTL
>C.ET.08.ET136.KU319539
LPPIEGRHI
>C.ET.08.ET145.KU319540
LPPIERLTI
>C.ET.08.ET147.KU319541
LPPIERLTL
>C.ET.08.ET148.KU319542
LPPIERLHI
>C.ET.08.ET149.KU319543
LPPIERLNL
>C.ET.08.ET150.KU319544
LPPIERLHI
>C.ET.08.ET154.KU319545
LPPLERLTL
>C.ET.08.ET155.KU319546
LPPIERLHI
>C.ET.08.ET159.KU319547
LPPIERLNL
>C.ET.08.ET164.KU319548
LPPIERLRI
>C.ET.08.ET165.KU319549
LPPIERLNL
>C.ET.08.ET167.KU319550
LPPIERLHI
>C.ET.08.ET171.KU319551
LPPLERLTL
>C.ET.86.ETH2220.U46016
LPPLERLNL
>C.FI.91.FIN9149.AF219263
LPPIERLHL
>C.FI.91.FIN9158.AF219264
LPPIERLHI
>C.FI.92.FIN9277.AF219269
LPPIERLTI
>C.FI.93.FIN9307.AF219270
LPPIERLHI
>C.FI.94.FIN9401.AF219274
LPPIERLHI
>C.GB.14.14535_1_8.3.MF109535
LPPIERLHI
>C.GE.03.03GEMZ033.DQ207941
LPPIERLHI
>C.IL.98.98IS002.AF286233
LPPIERLHI
>C.IL.99.99ET17.AY255826
LPPIERLHI
>C.IL.99.99ET1.AY255823
LPPIDRLTL
>C.IL.99.99ET7.AY255824
LPPLERLHI
>C.IN.00.DEMC00IN005.KP109480
LPPIERLHI
>C.IN.00.DEMC00IN006.KP109481
LPPIERLHI
>C.IN.00.DEMC00IN007.KP109482
LPPIERLHI
>C.IN.00.DEMC00IN008.KP109483
LPPIERLHI
>C.IN.00.DEMC00IN009.KP109484
LPPIERLHI
>C.IN.00.DEMC00IN010.KP109485
LPPIERLNI
>C.IN.03.D24.EF469243
LPPIDRLNI
>C.IN.04.C.IN.04.NIRT379.1.KF766537
LPPIERLRI
>C.IN.05.C.IN.05.NIRT723.1.KF766541
LPPIERLHI
>C.IN.07.NARI_VB52_J19.EU521727
LPPIERLHI
>C.IN.09.T125_2139.KC156210
LPPIERLHI
>C.IN.11.NIRT009.KX069227
LPPLERLHI
>C.IN.11.NIRT010.KX069228
LPPIEGLHI
>C.IN.14.NIRT004.KX069222
LPPIERLHI
>C.IN.15.NIRT001.KX069219
LPPIERLYI
>C.IN.15.NIRT002.KX069220
LPPIERLHI
>C.IN.15.NIRT003.KX069221
LPPIERLHI
>C.IN.15.NIRT005.KX069223
LPPIERLHI
>C.IN.15.NIRT006.KX069224
LPPIERLTL
>C.IN.15.NIRT007.KX069225
LPPIERLTI
>C.IN.15.NIRT008.KX069226
LPPIERLHI
>C.IN.15.SC007.KY713228
LPPIERLNI
>C.IN.15.SC008.KY713229
LPPIERLHI
>C.IN.15.SC013.KY713230
LPPIERLHI
>C.IN.15.SC015.KY713231
LPPIERLNI
>C.IN.15.SC022.KY713233
LPPIERLHI
>C.IN.15.SC062.KY713234
LPPLERLHI
>C.IN.15.SC085.KY713235
LPPIERLHI
>C.IN.15.SHE001.KY713236
LPPIERLHI
>C.IN.93.93IN999.AF067154
LPPLERLHI
>C.IN.94.94IN11246.AF067159
LPPIERLHI
>C.IN.94.94IN476.AF286223
LPPIERLHI
>C.IN.94.94IN_20635_4.AY713414
LPPIERLHI
>C.IN.95.95IN21068.AF067155
LPPIERLHI
>C.IN.98.98IN012.AF286231
LPPIERLNI
>C.IN.98.98IN022.AF286232
LPPLERLHI
>C.IN.99.01IN565_10.AY049708
LPPIERLHI
>C.IN.99.DEMC99IN001.KP109486
LPPIERLHI
>C.IN.99.DEMC99IN002.KP109487
LPPIERLHI
>C.IN.99.DEMC99IN003.KP109488
LPPIERLNI
>C.IN.99.DEMC99IN004.KP109489
LPPIERLHI
>C.IN.x.VB39.EF694033
LPPIERLHI
>C.IN.x.VB49.EF694036
LPPLERLHI
>C.KE.00.KER2010.AF457054
LPPIERLHI
>C.KE.04.04KE344827V3.KT022362
LPPIERLTI
>C.KE.04.04KE585573V2.KT022366
LPPLERLHI
>C.KE.05.05KE369195V4.KT022371
LPPIERLSL
>C.KE.91.KNH1268.AY945738
LPPIERLNL
>C.KE.97.QC406_70M_ENV_F3.FJ866133
LPPIERLTL
>C.MM.99.mIDU101_3.AB097871
LPPIDRLHI
>C.MW.03.0626_E6.KC894075
LPPIERLCI
>C.MW.03.0665_F2.KC894076
LPPIERLYI
>C.MW.03.0682_E4.KC894077
LPPIERLHI
>C.MW.04.0985_H7.KC894078
LPPIERLYI
>C.MW.04.1086_B2.KC894079
LPPIERLHI
>C.MW.04.1176_A3.KC894081
LPPIERLHI
>C.MW.04.1394_C9.KC894082
LPPIERLHI
>C.MW.05.2010_F5.KC894083
LPPIERLHI
>C.MW.05.2060_G9.KC894085
LPPIERLHL
>C.MW.05.3003_2_D3.KC894087
LPPIERLHI
>C.MW.05.3011_2_F4.KC894089
LPPIERLDI
>C.MW.05.3022_2_A2.KC894091
LPPIERLHI
>C.MW.05.3025_2_C3.KC894092
LPPIERLHI
>C.MW.05.3026_2_H9.KC894093
LPPIERLHI
>C.MW.05.3027_2_F11.KC894094
LPPIERLHI
>C.MW.05.3029_2_E2.KC894095
LPPIERLHI
>C.MW.05.3036_2_C12.KC894097
LPPIERLHI
>C.MW.05.3037_6.KC894098
LPPIERLHI
>C.MW.05.3038_1.KC894384
LPPIERLCI
>C.MW.05.3040_2_C8.KC894100
LPPIERLHI
>C.MW.05.3042_2_C9.KC894101
LPPIERLSI
>C.MW.05.3048_2_E3.KC894103
LPPIERLYI
>C.MW.05.3050_2_C3.KC894385
LPPIERLHI
>C.MW.06.2052_G10.KC894084
LPPIERLHI
>C.MW.07.702010141_CH141.w12.KC156212
LPPIERLTI
>C.MW.07.703010054_2A2.KC894106
LPPIERLHI
>C.MW.07.703010085_CH085.w4a.KC156211
LPPLEGLSI
>C.MW.07.703010131_CH131_TF.KC156114
LPPLERLCI
>C.MW.07.703010167_CH167.w8.KC156213
LPPIERLYI
>C.MW.07.703010200_CH200_TFc.KC156119
LPPIERLYI
>C.MW.07.703010217_B6.KC894109
LPPIERLHI
>C.MW.07.703010228_CH228_TFa.KC156120
LPPLERLAI
>C.MW.07.CH0010.w24.e11.KC148599
LPPIERLNI
>C.MW.07.CH0047.w2.e11.KC148663
LPPIERLHL
>C.MW.07.DEMC07MW001.KP109520
LPPIERLHI
>C.MW.08.4403bmLwk4_fl11.KF527172
LPPIERLSI
>C.MW.08.702010293_CH293.w8a.KC156216
LPPIERLHI
>C.MW.08.702010432_CH432.w4.KC156218
LPPIEGLHI
>C.MW.08.702010440_CH440.w4.KC156219
LPPIERLHI
>C.MW.08.703010269_CH269.w24.KC156215
LPPIERLSI
>C.MW.08.CH0275.w24.e1.KC149493
LPPIERLHI
>C.MW.08.CH427.PL.011608.UT.5.KY112213
LPPIERLHI
>C.MW.08.CH455.PL.012908.UT.1.KY112254
LPPLERLNI
>C.MW.08.DEMC08MW002.KP109521
LPPIERLHI
>C.MW.08.DEMC08MW004.KP109522
LPPLERLHI
>C.MW.09.703010256_CH256.w96.KC156214
LPPIERLHI
>C.MW.09.CH1064.PL.080409.A2.08.KY111994
LPPIERLSI
>C.MW.09.DEMC09MW006.KP109523
LPPIERLYI
>C.MW.09.DEMC09MW007.KP109524
LPPLERLHI
>C.MW.09.DEMC09MW008.KP109525
LPPIERLHI
>C.MW.09.DEMC09MW009.KP109526
LPPIERLHI
>C.MW.09.DEMC09MW010.KP109527
LPPLERLHI
>C.MW.10.CH0752_3_d0614_ipe023_7_15.MG901705
LPPIERLSI
>C.MW.11.703011244.3.d0847.ipe015.3.13.MF500628
LPPIERLHI
>C.MW.11.CH0694_3_d1009_ipe018_15_49.MG898649
LPPIERLAI
>C.MW.12.CH1754.3.d0832.ipe021_15.20.MF502153
LPPIEGLHI
>C.MW.13.CH1012_3_d1655_ipe017_180_10.MG899863
LPPIERLTI
>C.MW.96.C034_B2.KC894127
LPPIERLYI
>C.MW.96.C047_H7_3B.KC894128
LPPIERLHI
>C.MW.96.C109_D2.KC894131
LPPIERLNI
>C.MW.96.C111_H2.KC894132
LPPIERLAI
>C.NG.10.10NG020523.KX389612
LPPIERLHI
>C.NP.00.11NP115.KU341731
LPPIERLHI
>C.NP.07.11NP091.KU341730
LPPIERLNI
>C.NP.08.11NP004.KU341722
LPPIERLHI
>C.NP.08.11NP084.KU341728
LPPIERLNI
>C.NP.09.11NP076.KU341726
LPPIERLHI
>C.NP.10.11NP065.KU341725
LPPLERLHI
>C.NP.11.11NP014.KU341723
LPPIEGLHI
>C.NP.11.11NP016.KU341724
LPPIERLNI
>C.PK.14.DEMC14PK009.KU749412
LPPIERLAI
>C.SE.03.004ZM.MF373126
QPPIERLHI
>C.SE.04.006CD.MF373128
LPPIERLHI
>C.SE.05.010BI.MF373131
LPPIERLTL
>C.SE.05.011BI.MF373132
LPPIERLTI
>C.SE.05.SE600415.KP411838
LPPIERLHI
>C.SE.06.013ET.MF373134
LPSLERLNL
>C.SE.06.014ET.MF373135
LPPIERLHI
>C.SE.06.016SE.MF373136
LPPIERLHI
>C.SE.06.017BI.MF373137
LPPIERLDI
>C.SE.06.018SE.MF373138
LPPIERLTL
>C.SE.06.019KE.MF373139
LPPIERLTL
>C.SE.06.SE600516.KP411839
LPPIEDLHI
>C.SE.07.SE600108.KP411830
LPPIERLTL
>C.SE.07.SE600119.KP411831
LPPIERLHI
>C.SE.07.SE600122.KP411832
LPPLERLHI
>C.SE.08.SE600210.KP411833
LPPIERLSL
>C.SE.08.SE600213.KP411834
FPPMERLIL
>C.SE.09.031ER.MF373145
LPPIERLNL
>C.SE.09.033ET.MF373146
LPPIERLTL
>C.SE.09.035ZA.MF373148
LPPIERLSL
>C.SE.09.SE600314.KP411836
LPPIERLHI
>C.SE.10.041SE.MF373152
LPPIERLNL
>C.SE.10.043SE.MF373154
LPPLERLTI
>C.SE.10.SE600412.KP411837
LPPLERLTL
>C.SE.11.053SE.MF373156
LPPIERLSI
>C.SE.11.054ET.MF373157
LPEIERLHI
>C.SE.11.055ER.MF373158
LPPIERLHI
>C.SE.11.056IT.MF373159
LPPLERLTL
>C.SE.11.061SO.MF373164
LPPIERLNI
>C.SE.11.062ZA.MF373165
LPPIERLHI
>C.SE.11.063BI.MF373166
LPPLERLTL
>C.SE.12.066SE.MF373169
LPPLERLNI
>C.SE.12.067SE.MF373170
LPPIERLTL
>C.SE.12.068SE.MF373171
LPPIERLTL
>C.SE.12.072SO.MF373175
LPPIERLTL
>C.SE.12.073NP.MF373176
LPPIEGLHI
>C.SE.12.074SE.MF373177
LPPIERLNL
>C.SE.12.075ZA.MF373178
LPPIERLHI
>C.SE.12.076SO.MF373179
PPPLERLNR
>C.SE.13.085BI.MF373187
LPPIERLTI
>C.SE.13.090ET.MF373192
LPPLERLTL
>C.SE.13.SE600311.KP411835
LPRMERFIL
>C.SE.14.091SE.MF373193
LPPIEGLHI
>C.SE.14.095CD.MF373197
LPPIERLHI
>C.SE.14.096SE.MF373198
LPPIERLTL
>C.SE.14.097SO.MF373199
LPPLERLHI
>C.SE.15.100ET.MF373202
LPPIERLTL
>C.SN.90.90SE_364.AY713416
LPPIERLHI
>C.SN.96.5056135.MH705137
LPPIERLYI
>C.TZ.01.A125.AY253304
LPPIERLHI
>C.TZ.01.A246.AY253308
LPPIDRLHI
>C.TZ.01.A301.AY253312
LPPIERLHI
>C.TZ.01.A388.AY253317
LPPIERLHI
>C.TZ.01.A93.AY253303
LPPIERLHI
>C.TZ.01.BD16_10.AY253320
LPPIERLSI
>C.TZ.01.BD22_11.AY253321
LPPIERLHI
>C.TZ.01.BD39_8.AY253313
LPPIERLHI
>C.TZ.01.BD9_11.AY253322
LPPIERLHI
>C.TZ.02.CO178.AY734556
LPPLERLHI
>C.TZ.02.CO3056.AY734550
LPPIEGLHI
>C.TZ.02.CO328.AY734551
LPPIERLHI
>C.TZ.02.CO3305.AY734558
LPPIERLHI
>C.TZ.02.CO6130.AY734559
LPPLERLHL
>C.TZ.02.CO6721.AY734560
LPPIERLHI
>C.TZ.03.CO0077V1.KX907339
LPPIERLHI
>C.TZ.03.CO0921V2.KX907356
LPPIERLHI
>C.TZ.03.CO0984V2.KX907358
LPPIERLHI
>C.TZ.03.CO3873V1.KX907388
LPPIEGLHI
>C.TZ.03.CO6471V1.KX907407
LPPIERLNI
>C.TZ.03.CO6838V1.KX907424
LPPIERLHI
>C.TZ.03.CO6854V1.KX907426
LPPIGRLHI
>C.TZ.03.CO6980V0.KX907433
LPPLERLHI
>C.TZ.04.CO0041V3.KX907337
LPPLXRLHI
>C.TZ.04.CO0377V4.KX907345
LPPIERLTI
>C.TZ.04.CO3728V2.KX907384
LPPIERLHI
>C.TZ.04.CO3979V3.KX907392
LPPIERLHI
>C.TZ.04.CO6033V4.KX907394
LPPIERLHI
>C.TZ.04.CO6040V4.KX907395
LPPIERLHI
>C.TZ.04.CO6322V4.KX907405
LPPIERLHI
>C.TZ.04.CO6631V3.KX907413
LPPIERLHI
>C.TZ.04.CO6644V2.KX907415
LPPIEGLHI
>C.TZ.05.CO0053V5.KX907338
LPPIERLNI
>C.TZ.05.CO0933V4.KX907357
LPPIERLHI
>C.TZ.05.CO3063V5.KX907363
LPPIERLNI
>C.TZ.05.CO3168V4.KX907366
LPPIERLYI
>C.TZ.05.CO3426V5.KX907374
LPPIERLNI
>C.TZ.05.CO3637V5.KX907380
LPPLERLHI
>C.TZ.05.CO3672V4.KX907382
LPPIERLYI
>C.TZ.05.CO3800V5.KX907385
LPPIERLHI
>C.TZ.05.CO6106V5.KX907398
LPPLERLHI
>C.TZ.05.CO6647V5.KX907416
LPPIERLTI
>C.TZ.05.CO6785V5.KX907420
LPPIERLHI
>C.TZ.06.CO3278V6.KX907368
LPPIERLHI
>C.TZ.06.CO3440V7.KX907375
LPPIERLHI
>C.TZ.06.CO3892V6.KX907390
LPPIDRLHI
>C.TZ.06.CO3969V6.KX907391
LPPIERLHI
>C.TZ.06.CO6022V7.KX907393
LPPIERLNI
>C.TZ.06.CO6139V7.KX907399
LPPLERLNI
>C.TZ.06.CO6146V7.KX907400
LPPIERLHI
>C.TZ.06.CO6847V7.KX907425
LPPIERLHI
>C.TZ.08.707010457_CH457.w8.KC156220
LPPIERLHI
>C.TZ.97.97TZ05.AF361875
LPPIERLHI
>C.TZ.98.98TZ013.AF286234
LPPIERLYI
>C.TZ.98.98TZ017.AF286235
LPPIERLHI
>C.UG.90.UG268A2.L22948
LPPLERLTI
>C.US.11.17TB4_4G8.KF526226
LPPIERLNL
>C.US.14.M0118v1d14_5M04_C5.KT982201
LPPIERLHI
>C.US.98.98US_MSC3018.AY444800
LPPLERLNI
>C.US.98.98US_MSC5016.AY444801
LPPIERLHI
>C.UY.01.TRA3011.AY563169
LPPIERLNI
>C.YE.02.02YE511.AY795906
LPPIERLHI
>C.ZA.00.1119MB.AY463229
LPPIERLHI
>C.ZA.00.1134MB.AY463217
LPPIEGLHI
>C.ZA.00.1157M3M.AY585266
LPPIERLHI
>C.ZA.00.1165MB.AY463230
LPEIERLHI
>C.ZA.00.1168MB.AY463231
LPPIERLHI
>C.ZA.00.1170MB.AY463225
LPPIEKLHI
>C.ZA.00.1171MB.AY463232
LPPIERLHI
>C.ZA.00.1176MB.AY463218
LPPIERLHI
>C.ZA.00.1178MB.AY463233
LPPIERLHI
>C.ZA.00.1189MB.AY838565
LPPIERLHI
>C.ZA.00.1195MB.AY463220
LPPIERLHI
>C.ZA.00.1197MB.AY463234
LPPIERLHI
>C.ZA.00.1210MB.AY463221
LPPIEKLHI
>C.ZA.00.1214MB.AY463236
LPPIERLHI
>C.ZA.00.1217MB.AY463226
LPPIERLHI
>C.ZA.00.1225MB.AY463227
LPPIEGLHI
>C.ZA.00.1228MB.AY463222
LPPIEKLHI
>C.ZA.00.J112MA.AY838568
LPPIERLHI
>C.ZA.00.J38MA.AY463228
LPPLERLHI
>C.ZA.01.01ZATM45.AY228557
LPPIEGLHI
>C.ZA.01.2004MB.AY463235
LPPIERLAI
>C.ZA.01.2134MB.AY463237
LPPLERLHI
>C.ZA.01.J54Ma.AY463223
LPPIEKLHI
>C.ZA.02.02ZAPS001MB1.DQ275648
LPPIESLHI
>C.ZA.02.02ZAPS005MB1.DQ351235
LPPIERLHI
>C.ZA.02.02ZAPS006MB1.DQ351220
LPPIERLHI
>C.ZA.02.02ZAPS008MB1.DQ275647
LPPIERLHI
>C.ZA.02.02ZAPS013MB1.DQ351222
LPPIEELHI
>C.ZA.02.02ZAPS014MB1.DQ351218
LPPIERLHI
>C.ZA.02.02ZAPS015MB1.DQ369995
LPPIEGLHL
>C.ZA.03.03ZAPS017MB1.DQ351224
LPPIERLHI
>C.ZA.03.03ZAPS020MB1.DQ275653
LPPIERLHI
>C.ZA.03.03ZAPS021MB1.DQ369978
LPPIEKLHI
>C.ZA.03.03ZAPS023MB1.DQ351225
LPPIERLHI
>C.ZA.03.03ZAPS024MB1.DQ396367
LPPIERLNI
>C.ZA.03.03ZAPS025MB1.DQ351226
LPPIERPHI
>C.ZA.03.03ZAPS026MB1.DQ369985
LPPIERLHI
>C.ZA.03.03ZAPS030MB1.DQ369996
LPPIERLDI
>C.ZA.03.03ZAPS032MB1.DQ445633
LPPLERLHI
>C.ZA.03.03ZAPS034MB1.DQ369979
LPPIERLHI
>C.ZA.03.03ZAPS043MB1.DQ351227
LPPIERLHL
>C.ZA.03.03ZAPS044MB1.DQ396384
LPPIERLHI
>C.ZA.03.03ZAPS046MB1.DQ369984
LPPIERLHI
>C.ZA.03.03ZAPS049MB1.DQ369986
LPPIERLHI
>C.ZA.03.03ZAPS050MB1.DQ369980
LPPLERLHI
>C.ZA.03.03ZAPS052MB1.DQ369987
LPPLERLHI
>C.ZA.03.03ZAPS054MB2.DQ369988
LPPIERLHI
>C.ZA.03.03ZAPS055MB1.DQ396373
LPPIERLHI
>C.ZA.03.03ZAPS056MB1.DQ396374
LPPIENLHI
>C.ZA.03.03ZAPS059MB2.DQ445634
LPPIERLCI
>C.ZA.03.03ZAPS063MB1.DQ396388
LPPIERLHI
>C.ZA.03.03ZAPS066MB2.DQ396375
LPPIERLHI
>C.ZA.03.03ZAPS067MB2.DQ396389
PPPIERLHI
>C.ZA.03.03ZAPS071MB1.DQ396376
LPPIERLHI
>C.ZA.03.03ZAPS074MB2.DQ351228
LPPIERLHI
>C.ZA.03.03ZAPS077B1.DQ093591
LPPIEELHI
>C.ZA.03.03ZAPS083MB1.DQ351229
LPPIERLHI
>C.ZA.03.03ZAPS086MB1.DQ275654
LPPIERLYI
>C.ZA.03.03ZAPS088MB1.DQ275651
LPPIERLHI
>C.ZA.03.03ZAPS094MB1.DQ396377
LPPIEELHI
>C.ZA.03.03ZAPS095MB1.DQ275652
LPPIEKLHI
>C.ZA.03.03ZAPS097MB1.DQ351230
LPPIEGLHI
>C.ZA.03.03ZAPS099MB1.DQ275655
LPPLERLHI
>C.ZA.03.03ZAPS103MB2.DQ275656
LPPLERLHI
>C.ZA.03.03ZAPS105MB2.DQ445632
LPPIERLHI
>C.ZA.03.03ZAPS112MB2.DQ396386
LPPIERLHI
>C.ZA.03.03ZAPS116MB1.DQ445635
LPPIERLHI
>C.ZA.03.03ZAPS118MB1.DQ396368
LPPIERLHI
>C.ZA.03.03ZAPS122MB1.DQ396370
LPPIERLNI
>C.ZA.03.03ZAPS125MB1.DQ396390
LPPIERLHI
>C.ZA.03.03ZAPS126MB1.DQ275657
LPPIERLHI
>C.ZA.03.03ZAPS131MB1.DQ396380
LPPIEGLHI
>C.ZA.03.03ZAPS136MB1.DQ351231
LPPIERLHI
>C.ZA.03.03ZAPS140MB1.DQ369981
LPPLERLHI
>C.ZA.03.03ZAPS143MB1.DQ396391
LPPIERLHI
>C.ZA.03.03ZAPS151MB1.DQ396392
LPPIERLHI
>C.ZA.03.03ZAPS152MB1.DQ396399
LPPIERLHI
>C.ZA.03.03ZASK005B2.DQ011175
LPPTEKLHI
>C.ZA.03.03ZASK010B2.DQ164104
LPPIERLHI
>C.ZA.03.03ZASK011B2.AY901965
LPPIERLHI
>C.ZA.03.03ZASK013B2.DQ275660
LPPLERLHI
>C.ZA.03.03ZASK016MB2.DQ351233
LPPLERLHI
>C.ZA.03.03ZASK019B2.AY878063
LPPIERLHI
>C.ZA.03.03ZASK020B2.AY878064
LPPIERLHI
>C.ZA.03.03ZASK026B2.DQ011165
LPPIERLHI
>C.ZA.03.03ZASK036B1.AY901966
LPPIERLHI
>C.ZA.03.03ZASK039B2.AY878068
LPPIENLHI
>C.ZA.03.03ZASK058B2.AY901967
LPPIERLHI
>C.ZA.03.03ZASK061B1.AY901968
LPPIERLHI
>C.ZA.03.03ZASK062B1.DQ164113
LPPIERLHI
>C.ZA.03.03ZASK066B1.AY901969
LPPLERLTI
>C.ZA.03.03ZASK078B1.AY901971
LPPIERLHI
>C.ZA.03.03ZASK084B1.AY901981
LPPIERLYI
>C.ZA.03.03ZASK092B1.AY878057
LPPIERLHI
>C.ZA.03.03ZASK094B1.AY878070
LPPLERLTI
>C.ZA.03.03ZASK097B1.AY878060
LPPIERLHI
>C.ZA.03.03ZASK098B1.AY878061
LPPIERLHV
>C.ZA.03.03ZASK104B1.DQ396395
LPPIERLHI
>C.ZA.03.03ZASK107B1.DQ056410
LPPIERLHI
>C.ZA.03.03ZASK110B1.DQ056411
LPPIERLHI
>C.ZA.03.03ZASK111B1.DQ056404
LPPIERLHI
>C.ZA.03.03ZASK113B1.DQ351237
LPPIERLHI
>C.ZA.03.03ZASK117B1.DQ056408
LPPIERLHI
>C.ZA.03.03ZASK120B1.DQ011176
LPPIERLHI
>C.ZA.03.03ZASK211B1.DQ093601
LPPIERLHI
>C.ZA.03.03ZASK212B1.DQ093596
LPPIERLHI
>C.ZA.03.03ZASK213B1.DQ093607
LPPIERLNI
>C.ZA.03.03ZASK215M6W.DQ275661
LPPIERLHI
>C.ZA.03.03ZASK224MB1.DQ275664
LPPIERLHI
>C.ZA.03.03ZASK226B1.DQ164108
LPPIERLHI
>C.ZA.03.03ZASK232B1.DQ093589
LPPIERLHI
>C.ZA.03.03ZASK233B1.DQ351234
LPPIERLHI
>C.ZA.03.04ZAPS194MB1.DQ275650
LPPIERLHI
>C.ZA.03.04ZASK082B1.AY901972
LPPLERLHI
>C.ZA.03.503_14197_T1.KT183301
LPPIERLHI
>C.ZA.03.SK023B2.AY772690
LPPIERLHI
>C.ZA.03.SK029B2.AY772691
LPPIERLHI
>C.ZA.03.SK033B2.AY772692
LPPIERLHI
>C.ZA.03.SK040B1.AY703908
LPPIENLHI
>C.ZA.03.SK041B1.AY772693
LPPIERLHI
>C.ZA.03.SK043B1.AY772700
LPPIERLHT
>C.ZA.03.SK065B1.AY772694
LPPIERLHI
>C.ZA.03.SK091B1.AY772701
LPPIERLHI
>C.ZA.03.SK112B1.AY772695
LPPLERLHI
>C.ZA.04.04ZAPS160B1.DQ164107
LPPIEKLHI
>C.ZA.04.04ZAPS161B1.DQ164115
LPPIERLHI
>C.ZA.04.04ZAPS165MB1.DQ351221
LPPIERLHI
>C.ZA.04.04ZAPS168B1.DQ164121
LPPIERLHI
>C.ZA.04.04ZAPS169MB1.DQ396393
LPPIERLHI
>C.ZA.04.04ZAPS172MB1.DQ275659
LPPLERLHI
>C.ZA.04.04ZAPS177MB1.DQ396394
LPPIERLSI
>C.ZA.04.04ZAPS188B1.DQ164122
LPPIERLHI
>C.ZA.04.04ZAPS189B1.DQ164117
LPPIERLHI
>C.ZA.04.04ZAPS190B1.DQ093602
LPPIERLHI
>C.ZA.04.04ZAPS195B1.DQ164118
LPPIERLHI
>C.ZA.04.04ZAPS198MB1.DQ445637
LPPIERLHI
>C.ZA.04.04ZAPS199B1.DQ164110
LPPLERLCI
>C.ZA.04.04ZAPS202B1.DQ093598
LPPIERLHI
>C.ZA.04.04ZAPS205B1.DQ093599
LPPIERLTI
>C.ZA.04.04ZAPS206B1.DQ164126
LPEIERLHI
>C.ZA.04.04ZAPS216B1.DQ093600
LPPIERLHI
>C.ZA.04.04ZASK031B2.AY901974
LPPIERLHI
>C.ZA.04.04ZASK083B2.DQ093585
LPPIEKLHI
>C.ZA.04.04ZASK128B1.DQ093586
LPPIEGLHI
>C.ZA.04.04ZASK131B1.DQ056412
LPPIERLHI
>C.ZA.04.04ZASK132B1.DQ093594
LPPIERLHI
>C.ZA.04.04ZASK136B1.DQ011177
LPPIERLHI
>C.ZA.04.04ZASK139B1.AY878072
LPPIEKLHI
>C.ZA.04.04ZASK142B1.DQ011167
LPPLERLHI
>C.ZA.04.04ZASK145B1.AY901976
LPPIERLHI
>C.ZA.04.04ZASK146.AY772699
LPPIERLHI
>C.ZA.04.04ZASK147B1.DQ164114
LPPLERLHI
>C.ZA.04.04ZASK148B1.DQ093590
LPPIERLHI
>C.ZA.04.04ZASK150B1.DQ011178
LPPIERLHI
>C.ZA.04.04ZASK151B1.AY901977
LPPIERLHI
>C.ZA.04.04ZASK156B1.DQ011171
LPPIERLTI
>C.ZA.04.04ZASK159B1.DQ011179
LPPIERLHI
>C.ZA.04.04ZASK161B1.DQ011170
LPPIERLHI
>C.ZA.04.04ZASK163B1.AY901979
LPPIERLHI
>C.ZA.04.04ZASK164B1.DQ056405
LPPIERLHI
>C.ZA.04.04ZASK165B1.DQ396387
LPPIERLHI
>C.ZA.04.04ZASK168B1.AY878058
LPPIEKLHI
>C.ZA.04.04ZASK169B1.DQ396381
LPPIERLHI
>C.ZA.04.04ZASK170B1.DQ093595
LPPIERLHI
>C.ZA.04.04ZASK173B1.DQ093604
LPPIERLNI
>C.ZA.04.04ZASK174B1.AY901980
LPPIERLHI
>C.ZA.04.04ZASK175B1.DQ164129
LPPIERLHI
>C.ZA.04.04ZASK180B1.AY878059
LPPLERLHI
>C.ZA.04.04ZASK181B1.AY878062
LPPLERLHI
>C.ZA.04.04ZASK182B1.AY878054
LPPIERLHI
>C.ZA.04.04ZASK184B1.DQ056418
LPPIEGLHI
>C.ZA.04.04ZASK192B1.DQ396382
LPPIERLCI
>C.ZA.04.04ZASK193B1.DQ396396
LPPIERLHI
>C.ZA.04.04ZASK196B1.DQ056413
LPPIEGLHI
>C.ZA.04.04ZASK201B1.DQ396397
LPPIERLHI
>C.ZA.04.04ZASK202B1.DQ011180
LPPLERLHI
>C.ZA.04.04ZASK206B1.DQ056415
LPPIERLNL
>C.ZA.04.04ZASK208B1.DQ056406
LPPLERLHI
>C.ZA.04.04ZASK217B1.DQ056417
LPPIERLNI
>C.ZA.04.04ZASK234B1.DQ093605
LPPIERLSI
>C.ZA.04.CAP30_5w_F4.GQ999973
LPPIERLHI
>C.ZA.04.CAP61_8w_F3.GQ999975
LPPIERLHI
>C.ZA.04.SK133B1.AY772698
LPPIEGLHI
>C.ZA.04.SK134B1.AY703909
PPPIERLHL
>C.ZA.04.SK143B1.AY703910
LPPIERLHI
>C.ZA.04.SK144B1.AY703911
LPPIERLTI
>C.ZA.05.05ZAPSK240B1.DQ369991
LPPIERLHI
>C.ZA.05.05ZASK243B1.DQ396372
LPPLERLHI
>C.ZA.05.05ZASK244B1.DQ369992
LPPIERLHI
>C.ZA.05.05ZASK245B1.DQ369982
LPPIERLHI
>C.ZA.05.05ZASK246B1.DQ369983
LPPIEQLHI
>C.ZA.05.CAP174_4w.GQ999981
LPPIERLRI
>C.ZA.05.CAP200_B8a.KC894135
LPPIERLHI
>C.ZA.05.CAP206_8w_F1.GQ999982
LPPIERLYI
>C.ZA.05.CAP210_5w.GQ999983
LPPIERLTI
>C.ZA.05.CAP228_8w_F2.GQ999984
LPPLERLHI
>C.ZA.05.CAP244_8w_F1.GQ999986
LPPIERLHI
>C.ZA.05.CAP248_9w.GQ999987
LPPIERLHI
>C.ZA.05.CAP255_8w_F1.GQ999988
LPPIERLHI
>C.ZA.05.CAP256_6w.GQ999989
LPPLEGLHI
>C.ZA.05.CAP257_7w_F1.GQ999990
LPPLERLHI
>C.ZA.05.CAP63_5w_F4.GQ999976
LPPIEKLHI
>C.ZA.05.CAP65_6w.GQ999977
LPPIERLTI
>C.ZA.05.CAP84_3w_F2.GQ999978
LPPIERLHI
>C.ZA.05.CAP85_5w_F1.GQ999979
LPPIERLHI
>C.ZA.05.CAP88_5w_F2.GQ999980
LPPIERLHI
>C.ZA.06.704010017_B7.KC894111
LPPIERLHI
>C.ZA.06.CAP177_1A3.KC894133
LPPIERLHI
>C.ZA.06.CAP221_B14.KC894137
LPPIERLHI
>C.ZA.07.34_D12.KC894386
LPPLERLHI
>C.ZA.07.503_01009_4.KT183064
LPPIERLSI
>C.ZA.07.503_02051_66.KT183087
LPPIERLHI
>C.ZA.07.503_02182_B5.KT183090
LPPIERLTI
>C.ZA.07.503_02660_1.KT183094
LPPIEKLHI
>C.ZA.07.503_02854_C1.KT183103
LPPIERLHI
>C.ZA.07.503_05649_G6.KT183148
LPPIERLNI
>C.ZA.07.503_07352_C1.KT183196
LPPIERLHI
>C.ZA.07.503_07518_E9.KT183211
LPPIERLHI
>C.ZA.07.503_07711_D6.KT183216
LPPIERLHI
>C.ZA.07.503_09003_5.KT183229
LPPIERLHI
>C.ZA.07.503_10430_2.KT183253
LPPIEGLSI
>C.ZA.07.503_11204_39.KT183265
LPPIERLSI
>C.ZA.07.503_11441_B1.KT183271
LPPIERLHI
>C.ZA.07.503_13503_A5.KT183279
LPPIERLHI
>C.ZA.07.704010042_CH042_TF.KC156123
LPPIERLHI
>C.ZA.07.704010069_C6.KC894114
LPPIEKLHI
>C.ZA.07.704010083_B8.KC894116
LPSIEKLHI
>C.ZA.07.704010124_E6.KC894117
LPPIERLHI
>C.ZA.07.704809221_1B3.KC894118
LPPIEKLHI
>C.ZA.07.704810053_2B7.KC894119
LPPIERLHI
>C.ZA.07.705010067_CH067_TF.KC156125
LPPIERLHI
>C.ZA.07.705010162_CH162.mo6.KC156115
LPPIERLHI
>C.ZA.07.705010198_CH198_TF.KC156130
LPPIERLHI
>C.ZA.07.706010164_CH164_TF.KC156127
LPPIERLSI
>C.ZA.07.BP00005_RH03.JN687704
LPPIERLHI
>C.ZA.07.BP00008_RH01.JN687706
LPPIERLHI
>C.ZA.07.BP00009_SUP_RH01.JN687717
LPPIEKLHI
>C.ZA.07.BP00010_RH01.JN687718
LPPIERLHI
>C.ZA.07.BP00035_RH01.JN687736
LPPIERLSI
>C.ZA.07.DEMC07ZA011.JX140664
LPPIERLHI
>C.ZA.08.503_00146_D3.KT183053
LPPIERLHI
>C.ZA.08.503_00885_10.KT183056
LPPLERLHI
>C.ZA.08.503_01918_H10.KT183083
LPPIERLHI
>C.ZA.08.503_03257_D1b.KT183125
LPPIEGLHL
>C.ZA.08.503_03576_12.KT183128
LPPIERLCI
>C.ZA.08.503_04394_C2.KT183135
LPPIERLSI
>C.ZA.08.503_05780_4.KT183153
LPPIERLHI
>C.ZA.08.503_06150_1.KT183155
LPPIERLHI
>C.ZA.08.503_06310_27.KT183168
LPPIERLHI
>C.ZA.08.503_06485_10_2.KT183172
LPPIERLTI
>C.ZA.08.503_06877_E1.KT183183
LPPIERLCI
>C.ZA.08.503_07001_A1.KT183188
LPPIERLHI
>C.ZA.08.503_07464_A5.KT183201
LPPIERLHI
>C.ZA.08.503_08252_19.KT183218
LPPIEGLHI
>C.ZA.08.503_09289_T4.KT183243
LPPLERLHI
>C.ZA.08.503_10071_D2B.KT183245
LPPIERLHI
>C.ZA.08.503_10230_16.KT183250
LPPIERLSI
>C.ZA.08.503_11070_A10.KT183258
LPPIERLHI
>C.ZA.08.503_11474_32.KT183274
LPPIERLHI
>C.ZA.08.503_15383_RH2.KT183332
LPPIEKLHI
>C.ZA.08.503_15405_30.KT183336
LPPLERLSI
>C.ZA.08.705010185_CH185.mo6.KC156116
LPPIERLHI
>C.ZA.08.705010534_CH534.w12.KC156221
LPPIERLHI
>C.ZA.08.BP00014_RH01.JN687725
LPPIERLHI
>C.ZA.08.BP00016_RH01.JN687726
LPPIERLHI
>C.ZA.08.BP00018_RH01.JN687728
LPPIERLHI
>C.ZA.08.BP00019_RH01.JN687729
LPPIERLHI
>C.ZA.08.BP00023_RH02.JN687730
LPPIERLCI
>C.ZA.08.BP00025_RH03.JN687732
LPPIERLHI
>C.ZA.08.CH0078.w60.e12.KC149008
LPPIERLHI
>C.ZA.08.DEMC08ZA011.JX140666
LPPIEKLHI
>C.ZA.09.503_01244_10.KT183068
LPPLERLHI
>C.ZA.09.503_02869_RH10.KT183114
LPPIEKLHI
>C.ZA.09.503_05130_2.KT183141
LPPIERLHI
>C.ZA.09.503_13580_04.KT183289
LPPIERLTI
>C.ZA.09.DEMC09ZA008.JX140667
LPPLERLHI
>C.ZA.09.DEMC09ZA009.JX140668
LPPIERLHI
>C.ZA.10.DEMC10ZA001.JX140669
LPPLERLHI
>C.ZA.11.CH0152_3_d1360_ipe026_30_34.MG901120
LPPIERLNI
>C.ZA.12.DEMC12ZA087.KP109516
LPPIERLHI
>C.ZA.12.DEMC12ZA096.KP109517
LPPIERLHI
>C.ZA.13.DEMC13ZA146.KU749415
LPPLERLHI
>C.ZA.13.DEMC13ZA149.KU749416
LPPIERLHI
>C.ZA.13.DEMC13ZA152.KU749417
LPPIERLHI
>C.ZA.13.HIV1_FR004_D11_CVL_1.MH933705
LPPIENLHI
>C.ZA.13.HIV1_FR006_D1_CVL_1.MH933704
LPPIERLHI
>C.ZA.14.HIV1_FR014_D7_plasma_1.MH933706
LPPLERLHI
>C.ZA.89.pZAC_R3714.JN188292
LPPIERLHI
>C.ZA.97.97ZA003.AY118165
LPPIERLHI
>C.ZA.97.97ZA012.AF286227
LPPIERLHI
>C.ZA.98.98ZA445.AY158533
LPPIERLHI
>C.ZA.98.98ZA502.AY158534
LPPIERLNL
>C.ZA.98.98ZA528.AY158535
LPPIERLHI
>C.ZA.98.CTSC2.AY043176
LPPIERLHI
>C.ZA.98.TV012.AY162225
LPPIERLHI
>C.ZA.99.99ZACM9.AF411967
LPPIERLHI
>C.ZA.99.99ZALT21.EU293446
LPPLERLHI
>C.ZA.99.99ZALT42.EU293448
LPPLERLHI
>C.ZA.99.99ZALT45.EU293449
LPPIERLHI
>C.ZA.99.99ZALT46.EU293450
LPPIERLNI
>C.ZA.99.99ZALT4.EU293444
LPPIERLHI
>C.ZA.99.99ZALT5.EU293445
LPPIERLHI
>C.ZA.99.99ZATM10.AY228556
LPPIERLHI
>C.ZA.99.DU179.AY043174
LPPIERLHI
>C.ZA.99.DU422.AY043175
LPPIERLHI
>C.ZA.99.ZA8119636.KU168308
LPPIERLHI
>C.ZA.99.ZASW7.AF411966
LPPIEGLHI
>C.ZM.02.02ZM110.AB254142
LPPIERLNI
>C.ZM.02.02ZM114.AB254146
LPPIERLHI
>C.ZM.02.02ZMBC.AB254149
LPPIERLHI
>C.ZM.02.02ZMDB.AB254153
LPPIERLHI
>C.ZM.02.02ZMJM.AB254156
LPPLERLHI
>C.ZM.03.ZM246F_flA10.FJ496186
LPPIERLTI
>C.ZM.03.ZM247F_flA1.FJ496195
LPPIERLHI
>C.ZM.03.ZM249M_flC1.FJ496209
LPPLERLHL
>C.ZM.05.ZM373_200373_4.GU329051
LPPIEGLHI
>C.ZM.07.DEMC07ZM013.KU749425
LPPIERLHI
>C.ZM.09.DEMC09ZM004.KF716466
LPPIERLNI
>C.ZM.09.DEMC09ZM015.KU749426
LPPIEGLHI
>C.ZM.09.Z331F_15Apr09_PL_NFLG_SGA22.KR820304
LPPIERLHI
>C.ZM.09.Z331M_18Apr09_PL_NFLG_SGA10.KR820314
LPPIEKLHI
>C.ZM.09.Z3576F_28Mar09_PL_NFLG_SGA1.KR820324
LPPIERLCI
>C.ZM.09.Z3576M_18Apr09_PL_NFLG_SGA10.KR820326
LPPIERLCI
>C.ZM.09.Z3618F_11Jul09_PL_NFLG_SGA11.KR820342
LPPIERLHI
>C.ZM.09.Z3678F_23Sep09_PL_NFLG_SGA19.KR820376
LPPIEGLHI
>C.ZM.10.Z4248F_11Jun10_PL_NFLG_SGA1.KR820394
LPPIERLHI
>C.ZM.10.Z4248M_4Jun10_PL_NFLG_SGA1.KR820415
LPPIERLHI
>C.ZM.11.DEMC11ZM003.KP109494
LPPIERLHI
>C.ZM.11.DEMC11ZM005.KP109495
LPPIERLRI
>C.ZM.11.DEMC11ZM006.KF716467
LPPLERLHI
>C.ZM.11.DEMC11ZM008.KP109496
LPPIERLNI
>C.ZM.89.ZAM18.AB485645
LPPIERLHI
>C.ZM.96.96ZM651.AF286224
LPPIERLHI
>C.ZM.x.HIV1084i.AY805330
LPPIERLHI
>C.x.03.LA07SeJe.KU168262
LPPIERLTI
>C.x.x.pCe3045_2D5.KC894102
LPPIERLHI
>D.BR.10.10BR_RJ095.KJ787684
LPPLERLTL
>D.BR.10.10BR_RJ108.KJ787683
LPPLERLTL
>D.BR.96.patient_96BRRJ100.DQ141204
LPPLERLTL
>D.CD.02.CG_0382_02V_NGSID3.KY392769
LPPIERLTL
>D.CD.02.LA18ZiAn.KU168272
LPPLERLTL
>D.CD.03.LA17MuBo.KU168271
LPPLERLSL
>D.CD.84.84ZR085.U88822
LPPLERINL
>D.CD.87.PBS5635.MH705152
LPPIERLTL
>D.CM.01.01CM_0009BBY.AY371155
LPPLERLNL
>D.CM.01.01CM_0175BA.AY371156
LPPLERLNL
>D.CM.10.DEMD10CM009.JX140670
LPPIERLNL
>D.CY.06.CY163.FJ388945
LPPLERLNL
>D.FI.93.FIN93167.AF219271
LPPLERLNL
>D.FI.93.FIN93178.AF219272
LPPLERLTL
>D.GB.13.15228_1_51.3.MF109689
LPPLERLTL
>D.GB.13.15228_1_72.3.MF109710
LPPLERLTL
>D.GB.13.15228_1_75.4.MF109713
LPPLDRLTL
>D.GB.14.14535_1_3.3.MF109532
LPPLERLTL
>D.KE.01.NKU3006.AF457090
LPPLERLNL
>D.KE.11.DEMD11KE003.KF716476
LPPLERLTL
>D.KE.93.QA465_59M_ENV_A1.FJ866136
LPPLERLNL
>D.KE.95.QA013_70I_ENV_M12.FJ866135
LPPLERLNL
>D.KE.97.ML415_2.AY322189
LPPLERLSL
>D.KE.97.QB857_110I_ENV_B3.FJ866138
LPPIEKLTI
>D.KE.99.QD435_100M_ENV_A4.FJ866139
LPPLERLNL
>D.SE.12.077UG.MF373180
LPPLERLNL
>D.SN.90.SE365A2.L22945
LPPVERLNL
>D.TD.99.MN011.AJ488926
LPPIERLNL
>D.TD.99.MN012.AJ488927
LPPIERLNL
>D.TZ.01.A280.AY253311
LPPLERLNL
>D.TZ.04.CO6405V4.KX907406
LPPIERLNL
>D.UG.05.p190049.JX236668
LPPLERLSL
>D.UG.07.p191647.JX236670
LPPLERLNL
>D.UG.07.p191882.JX236673
LPPLERLTL
>D.UG.07.pSC191727.JX236679
LPPLEKLNL
>D.UG.08.p191859.JX236672
LPPLERLNL
>D.UG.10.DEMD10UG004.KF716479
LPPLERLNI
>D.UG.11.DEMD11UG003.KF716480
LPPLERLTI
>D.UG.90.UG269A.L22949
LPPLERLNL
>D.UG.90.UG274A2.L22950
LPPLERLTL
>D.UG.94.94UG114.U88824
LPPLERLNL
>D.UG.95.42_877.MH705143
LPPLERLNL
>D.UG.98.98UG57128.AF484502
LPPLDRLNL
>D.UG.98.98UG57130.AF484504
LPPLERLNL
>D.UG.98.98UG57131.AF484505
LPPIERLNL
>D.UG.98.98UG57132.AF484506
LPPLEKLSL
>D.UG.98.98UG57140.AF484511
LPPIERLNL
>D.UG.98.98UG57143.AF484514
LPPLERLNL
>D.UG.99.99UGA03349.AF484518
LPPIERLNL
>D.UG.99.99UGA07412.AF484477
LPPLERLNL
>D.UG.99.99UGA08483.AY304496
LPPLERLTL
>D.UG.99.99UGB21875.AF484480
LPPLERLNL
>D.UG.99.99UGB25647.AF484481
LPPLERLTL
>D.UG.99.99UGB32394.AF484483
LPPLERLNL
>D.UG.99.99UGD23550.AF484485
LPPLERLNL
>D.UG.99.99UGD26830.AF484486
LPPLERLTL
>D.UG.99.99UGE13613.AF484515
LPPLERLSL
>D.UG.99.99UGE23438.AF484489
LPPLERLTL
>D.UG.99.99UGF03726.AF484519
LPPLERLTL
>D.UG.99.99UGF05734.AF484490
LPPLERLSL
>D.UG.99.99UGG10555.AF484494
LPPLERLNL
>D.UG.99.99UGG35093.AF484495
LPPLERLSL
>D.UG.99.99UGK09259.AF484498
LPPLERLTL
>D.UG.99.99UGK09958.AF484499
LPPIEKLNI
>D.US.07.HIV_US_BID_V3121_2007.JQ403079
LPPLERLTI
>D.YE.01.01YE386.AY795903
LPPLERLNL
>D.YE.02.02YE516.AY795907
LPPIERLNL
>D.ZA.84.R2.AY773338
LPPLQRLTL
>D.ZA.85.R214.AY773339
LPPLERLTL
>D.ZA.85.R286.AY773340
LPPLERLTL
>F1.AO.06.AO_06_ANG32.FJ900266
LPPLERLHI
>F1.AO.06.AO_06_ANG40.FJ900267
LPPLERLHI
>F1.AO.06.AO_06_ANG58.FJ900268
LPPLERLHI
>F1.AR.02.ARE933.DQ189088
LPPLERLHI
>F1.BE.93.VI850.AF077336
LPPLERLHI
>F1.BR.01.01BRRJSB153.MG365763
LPPLERLHI
>F1.BR.02.02BR082.FJ771006
LPPLERLHI
>F1.BR.06.06BR564.FJ771008
LPPLERLHI
>F1.BR.06.06BR579.FJ771009
LPPLERLNI
>F1.BR.07.07BR844.FJ771010
LPPLERLHI
>F1.BR.08.08BRRJ35.MG365767
LPPLERLHI
>F1.BR.10.10BR_PE107.KJ849782
LPPLERLHI
>F1.BR.10.10BR_RJ015.KJ849791
LPPLERLHI
>F1.BR.10.10BR_RJ055.KT427774
LPPLERLHI
>F1.BR.10.10BR_RJ084_2.KT427868
LPPLENLHI
>F1.BR.10.DEMF110BR015.KU749395
LPPIERLNL
>F1.BR.11.11BRRJPR69.MG365766
LPPLERLHI
>F1.BR.11.11BRRJPR90.MG365768
LPPLERLNI
>F1.BR.11.DEMF111BR037.KU749396
LPPLERLHI
>F1.BR.12.12BRRJP05.MG365762
LPPLERLHI
>F1.BR.12.12BRRJPR51.MG365764
LPPLERLHI
>F1.BR.89.BZ126.AY173957
LPPLERLNI
>F1.BR.89.BZ163.L22085
LPPPERLTI
>F1.BR.93.93BR020_1.AF005494
LPPLERLHI
>F1.CY.08.CY222.JF683771
LPSLERLHI
>F1.DE.x.MVP_30846.EU446022
LPPLERLHI
>F1.ES.11.DEMF110ES001.JX140671
LPPLERLNL
>F1.ES.11.P2944.KY639271
LPPLERLNL
>F1.ES.11.VA0053_nfl.KJ883138
LPPLERLNI
>F1.ES.14.100347.MF381271
LPPLERLHI
>F1.ES.15.100350.MF381286
LPPLERLHI
>F1.ES.16.100349.MF381284
LPPLERLHI
>F1.ES.x.P1146.DQ979023
LPPLERLHI
>F1.ES.x.X1093_2.DQ979025
LPPLERLHI
>F1.ES.x.X1670.DQ979024
LPPIERLHI
>F1.FI.93.FIN9363.AF075703
LPPLERLHI
>F1.FR.04.LA22LeRe.KU168276
LPPLERLHI
>F1.FR.96.96FR_MP411.AJ249238
LPPLERLHI
>F1.GB.14.13659_1_45.3.MF109434
LPPLERLHI
>F1.GB.14.14535_1_29.3.MF109526
LPPLERLHI
>F1.RO.03.LA20DuCl.KU168274
LPPLERLHI
>F1.RO.96.BCI_R07.AB485658
LPPLERLHI
>F1.x.03.LA21LeAn.KU168275
LPPLERLHI
>F2.CM.01.A1699.MH705144
LPPLERLHI
>F2.CM.02.02CM_0016BBY.AY371158
LPPLERLHI
>F2.CM.10.DEMF210CM001.JX140672
LPPLERLHI
>F2.CM.10.DEMF210CM007.JX140673
LPPLERLHI
>F2.CM.11.DEMF211CM025.KU749420
LPPLERLHI
>F2.CM.11.DEURF11CM026.KU749422
LPPLERLHI
>F2.CM.95.95CM_MP255.AJ249236
LPPLERLTI
>F2.CM.95.95CM_MP257.AJ249237
LPLLEKLHI
>F2.CM.97.CM53657.AF377956
LPPLERLHI
>G.BE.96.DRCBL.AF084936
LPPLERLHL
>G.CD.03.LA23LiEd.KU168277
LPPLERLHI
>G.CD.87.87_2580.MH705162
LPPIERLHL
>G.CD.87.P406.MH705155
LPPLERLHI
>G.CD.87.PBS1191.MH705134
LPPLERLHL
>G.CM.01.01CM_4049HAN.AY371121
LPPIERLCL
>G.CM.01.A1786.FJ389367
LPPLERLRL
>G.CM.03.CM44_10.KU168302
LPPLERLSL
>G.CM.04.178_15.FJ389363
LPPLERLHL
>G.CM.04.314_40.FJ389364
LPPLERLHL
>G.CM.04.515_28.FJ389365
LPPLERLHI
>G.CM.04.944_5.FJ389366
LPPLEGLXL
>G.CM.05.144_26.MH705145
LPPLDRLHI
>G.CM.06.740_14.KP718915
LPPIERLHI
>G.CM.07.920_49.KP718923
LPPLERLHI
>G.CM.07.BS48.KR017776
LPPLERLHL
>G.CM.08.789_10.KP718925
LPPLERLCI
>G.CM.10.DEMG10CM008.JX140676
LPPLERLHI
>G.CM.10.DEURF10CM020.KP109502
LPPIERLNL
>G.CM.11.DEMG11CM046.KY658701
LPPIERLSL
>G.CM.96.96CMABB55.AY772535
LPPLERLHL
>G.CN.06.sh52.HM067749
LPPLERLCL
>G.CN.08.GX_2084_08.JN106043
LPPIERLHL
>G.CN.13.GZ8H3748.13.MH431770
LPPLERLHL
>G.CN.16.224GX.KY275364
LPPIDRLHL
>G.CU.99.Cu74.AY586547
LPPLERLSL
>G.CU.99.Cu85.AY586548
LPPLERLTL
>G.CU.99.Cu87.AY586549
LPPLERLTL
>G.ES.00.X558.AF423760
LPPLERLRL
>G.ES.05.P962.EU786670
LPPLERLHL
>G.ES.05.X1628_2.FJ670520
LPPLERLSL
>G.ES.08.P1981_2.FJ670530
LPPLERLHL
>G.ES.09.P2196_3s_nt0558_9495.MF157743
LPPLERLHL
>G.ES.09.X2634_2.GU362882
LPPLERLHI
>G.ES.14.ARP1201.KT276261
LPPLERLCL
>G.ES.14.EUR_0033.KU685592
LPPLERLHL
>G.ES.99.X138.AF450098
LPPLERLTL
>G.GB.13.15171_1_17.3.MF109647
LPPLERLHL
>G.GB.14.14592_1_74.4.MF109568
LPPLERLHL
>G.GB.14.14667_1_38.4.MF109598
LPPLERLTL
>G.GH.03.03GH175G.AB287004
LPPLERLCL
>G.GW.08.LA57LmNe.KU168300
LPPLERLHL
>G.KE.06.06KE275457V6.KT022379
LPPLERLHI
>G.KE.09.DEMG09KE001.KF716477
LPPLERLHI
>G.KE.93.HH8793_1_1.AF061640
LPPLERLHL
>G.NG.01.01NGPL0669.DQ168576
LPPLERLHL
>G.NG.01.01NGPL0674.DQ168575
LPPLERLHL
>G.NG.01.01NGPL0760.DQ168579
LPPLERLHL
>G.NG.01.PL0567.DQ168573
LPPLERLHL
>G.NG.08.08NG_SC13.JN248582
LPPIERLHL
>G.NG.09.09NG010079.KX389636
LPPLERLHL
>G.NG.09.09NG010105.KX389635
LPPLERLHI
>G.NG.09.09NG010157.KX389631
LPPLERLHI
>G.NG.09.09NG010205.KX389628
LPPLERLSL
>G.NG.09.09NG010261.KX389626
LPPIERLTL
>G.NG.09.09NG010315.KX389625
LPPLERLNL
>G.NG.09.09NG_SC21.JN248584
LPPLERLCL
>G.NG.09.09NG_SC26.JN248586
LPPIERLRL
>G.NG.09.09NG_SC31.JN248591
LPPIERLHI
>G.NG.09.09NG_SC62.JN248593
LPPLERLHL
>G.NG.10.10NG020133.KX389620
LPPLERLHL
>G.NG.10.10NG020303.KX389618
LPPIERLNL
>G.NG.10.10NG020420.KX389615
LPPIEXLNL
>G.NG.11.11NG050158.KX389641
LPPIERLRL
>G.NG.11.11NG050272.KX389642
LPPLERLHI
>G.NG.11.11NG050489.KX389645
LPPLERLHL
>G.NG.11.DEMG11NG006.KY953200
LPPLERLSL
>G.NG.11.DEMG11NG007.KY953201
LPPIERLRL
>G.NG.11.DEMG11NG008.KY953202
LPPLERLHL
>G.NG.12.12NG060248.KX389646
LPPLERLHL
>G.NG.12.12NG060409.KX389648
LPPIERLNL
>G.NG.92.92NG083_JV10832.U88826
LPPLEGLSL
>G.PT.x.PT2695.AY612637
LPPLERLHL
>G.PT.x.PT3037.FR846408
LPPLERLHL
>G.PT.x.PT3306.FR846409
LPPLERLHL
>G.PT.x.PT988.FR846410
LPPLERLRL
>G.RU.12.RU_SRD_2012.MF614606
LPPLERLHI
>G.RU.89.RU_ShRMT_1989.MF614605
LPPLERLHI
>G.SE.93.SE6165_G6165.AF061642
LPPLERLHL
>G.ZA.01.TV546.KJ948662
LPPLERLTI
>G.x.03.LA24HoCe.KU168278
LPPIDRLSL
>H.BE.93.VI991.AF190127
LPPLERLTL
>H.BE.93.VI997.AF190128
LPPLERLTL
>H.CD.01.CG_0260_02V_NGSID16.KY392779
LPPLERLSL
>H.CD.01.CG_0536_02_NGSID14.KY392777
LPPLERLTI
>H.CD.01.CG_0538_02_NGSID15.KY392778
LPPLERLTL
>H.CD.04.LA19KoSa.KU168273
LPPLERLTL
>H.CF.02.LA25LeMi.KU168279
LPPLERLTL
>H.CF.90.056.AF005496
LPPLERLTL
>H.GB.00.00GBAC4001.FJ711703
LPPLERLTL
>J.CD.02.CG_0331_02V_NGSID13.KY392776
LPPIERLRL
>J.CD.03.LA26DiAn.KU168280
LPPIERLRL
>J.CD.97.J_97DC_KTB147.EF614151
LPPIERLRL
>J.CM.04.04CMU11421.GU237072
LPPIERLHI
>J.SE.94.SE9173_7022.AF082395
LPPIERLRL
>K.CD.87.P3844.MH705156
LPPLERLNL
>K.CD.97.97ZR_EQTB11.AJ249235
LPPLERLSL
>K.CM.96.96CM_MP535.AJ249239
LPPIEKLNL
>01_AE.CF.90.90CF11697.AF197340
LPPLERLHI
>01_AE.CF.90.90CF4071.AF197341
LPPLERLHL
>01_AE.CF.90.90CR402_CAR_E_4002.U51188
LPPLERLHL
>01_AE.CM.11.1156_26.KP718930
LPPLERLTL
>01_AE.CN.02.YN0203.JX112860
LPPLERLSL
>01_AE.CN.02.YN0221.JX112861
LPPLERLNL
>01_AE.CN.02.YN0229.JX112863
LPPLERLNL
>01_AE.CN.02.YN0236.JX112866
LPPLERLHL
>01_AE.CN.05.05GX002.GU564222
LPPLEGLKL
>01_AE.CN.05.05GX013.GU564224
LPPLERLQL
>01_AE.CN.05.05GX014.GU564225
LPPLERLRL
>01_AE.CN.05.05GX034.GQ845124
LPPLERLHL
>01_AE.CN.05.05GX156.GU564228
LPPLERLHL
>01_AE.CN.05.05GX162.GU564229
LPPLERLQL
>01_AE.CN.05.FJ051.DQ859178
LPPLERLHL
>01_AE.CN.05.Fj052.EF036528
LPPLERLHL
>01_AE.CN.05.Fj055.EF036527
LPPLERLHL
>01_AE.CN.05.Fj056.EF036529
LPPIERLHL
>01_AE.CN.05.Fj057.EF036530
LPPLERLHL
>01_AE.CN.05.Fj065.EF036534
LPPLERLHL
>01_AE.CN.05.Fj066.EF036535
LPPLERLHL
>01_AE.CN.06.AE02.EU363850
LPPLERLHI
>01_AE.CN.06.FJ054.DQ859180
LPPLERLHI
>01_AE.CN.06.Fj064.EF036533
LPPLERLHL
>01_AE.CN.07.07CNYN312.KF835499
LPPLERLHI
>01_AE.CN.07.07CNYN315.KF835502
LPPLERLHL
>01_AE.CN.07.07CNYN316.KF835503
LPPLERLHL
>01_AE.CN.07.07CNYN317.KF835504
LPPLERLHL
>01_AE.CN.07.07CNYN318.KF835505
LPPLERLSL
>01_AE.CN.07.07CNYN326.KF835513
LPPLERLNL
>01_AE.CN.07.07CNYN327.KF835514
LPPLERLHL
>01_AE.CN.07.07CNYN329.KF835516
LPPLERLHL
>01_AE.CN.07.07CNYN332.KF835518
LPPLERLQL
>01_AE.CN.07.07CNYN333.KF835519
LPPLERLHL
>01_AE.CN.07.07CNYN337.KF835523
LPPLERLNL
>01_AE.CN.07.07CNYN342.KF835527
LPPLERLQL
>01_AE.CN.07.07CNYN343.KF835528
LPPLERLHL
>01_AE.CN.07.07CNYN354.KF835533
LPPLEGLHL
>01_AE.CN.07.07CNYN357.KF835536
LPPLERLNL
>01_AE.CN.07.07CNYN359.KF835538
LPPLERLHL
>01_AE.CN.07.07CNYN364.KF835542
LPPLERLHL
>01_AE.CN.07.07CNYN366.KF835543
LPPLERLHI
>01_AE.CN.07.07JSWX045.FJ441290
LPPLERLHL
>01_AE.CN.07.BJOX028000.e04.KM218078
LPPLERLQL
>01_AE.CN.07.FJ070010.JX112809
LPPLERLQL
>01_AE.CN.07.FJ070013.JX112810
LPPLERLHI
>01_AE.CN.07.FJ070017.JX112811
LPPLERLQL
>01_AE.CN.07.FJ070033.JX112813
LPPLERLHL
>01_AE.CN.07.FJ070035.JX112814
LPPLERLQL
>01_AE.CN.07.FJ070040.JX112817
LPPLERLQL
>01_AE.CN.07.FJ070043.JX112818
LPPLERLRL
>01_AE.CN.07.GD070010.JX112819
LPPLERLQL
>01_AE.CN.07.GD070058.JX112820
LPPLERLTL
>01_AE.CN.07.GD070059.JX112821
LPPLERLHL
>01_AE.CN.07.GD070090.JX112823
LPPLERLQL
>01_AE.CN.07.GD070092.JX112824
LPPLERLQL
>01_AE.CN.07.GD070096.JX112825
LPPLERLQL
>01_AE.CN.07.GD070118.JX112826
LPPLERLQL
>01_AE.CN.07.GD070120.JX112827
LPPLERLHL
>01_AE.CN.07.GX070003.JX112829
LPPLERLQL
>01_AE.CN.07.GX070005.JX112830
LPPLERLHI
>01_AE.CN.07.GX070006.JX112831
LPPLERLQL
>01_AE.CN.07.GX070043.JX112832
LPPLERLQL
>01_AE.CN.07.GX070044.JX112833
LPPLERLHI
>01_AE.CN.07.GX070076.JX112834
LPPLERLQL
>01_AE.CN.07.GX070143.JX112835
LPPLERLQL
>01_AE.CN.07.GX070145.JX112836
LPPLERLQL
>01_AE.CN.07.GX070149.JX112837
LPPLERLQL
>01_AE.CN.07.GX070154.JX112838
LPPLERLQL
>01_AE.CN.07.GX070167.JX112839
LPPLERLQL
>01_AE.CN.07.GZ070004.JX112840
LPPLERLQL
>01_AE.CN.07.GZ070123.JX112843
LPPLERLTL
>01_AE.CN.07.GZ070126.JX112844
LPPLERLHL
>01_AE.CN.07.GZ070127.JX112845
LPPLERLQL
>01_AE.CN.07.JS070901.JX112850
LPPLEKLHI
>01_AE.CN.07.JS071001.JX112851
LPPLERLQL
>01_AE.CN.07.JS071101.JX112853
LPPLERLHL
>01_AE.CN.07.LN070008.JX112854
LPPLERLQL
>01_AE.CN.07.LN070013.JX112856
LPPLERLHL
>01_AE.CN.08.08LNA002.JX960612
LPPLERLQL
>01_AE.CN.08.08LNA003.JX960606
LPPLERLHI
>01_AE.CN.08.08LNA004.JX960617
LPPLERLRL
>01_AE.CN.09.09LNA005.JX960630
LPPLERLHL
>01_AE.CN.09.09LNA007.JX960627
LPPLERLHL
>01_AE.CN.09.09LNA013.JX960623
LPPLERLQL
>01_AE.CN.09.09LNA025.JX960634
LPPLERLQL
>01_AE.CN.09.09LNA040.JX960615
LPPLERLQL
>01_AE.CN.09.09LNA086.JX960639
LPPLERLHI
>01_AE.CN.09.09LNA136.JX960631
LPPLERLHL
>01_AE.CN.09.09LNA340.JX960607
LPPLERLHL
>01_AE.CN.09.09LNA353.JX960628
LPPLERLQL
>01_AE.CN.09.09LNA379.JX960603
LPPLERLHI
>01_AE.CN.09.09LNA480.JX960636
LPPLERLQL
>01_AE.CN.09.10LNA016.JX960629
LPPLERLQL
>01_AE.CN.09.10LNA105.JX960626
LPPLERLHL
>01_AE.CN.09.1109.HQ215555
LPPLERLNL
>01_AE.CN.09.1119.HQ215553
LPPLERLQL
>01_AE.CN.09.YN09P0011.JX112867
LPPLERLQL
>01_AE.CN.09.YN09P0015.JX112868
LPPLERLHI
>01_AE.CN.09.ZK056.JX112870
LPPLERLHL
>01_AE.CN.10.10LNA057.JX960633
LPPLERLHL
>01_AE.CN.10.10LNA103.JX960608
LPPLERLHI
>01_AE.CN.10.10LNA124.JX960609
LPPLERLTL
>01_AE.CN.10.10LNA471.JX960637
LPPLERLQL
>01_AE.CN.10.10LNA571.JX960611
LPPLERLHL
>01_AE.CN.10.10LNA821.JX960616
LPPLERLQL
>01_AE.CN.10.10LNA976.JX960632
LPPLERLQL
>01_AE.CN.10.CYM059.JX112796
LPPLERLHL
>01_AE.CN.10.CYM075.JX112797
LPPLERLTL
>01_AE.CN.10.CYM105.JX112798
LPPLERLHL
>01_AE.CN.10.CYM124.JX112799
LPPLERLHL
>01_AE.CN.10.CYM136.JX112800
LPPLERLHL
>01_AE.CN.10.CYM138.JX112801
LPPLERLHL
>01_AE.CN.10.CYM139.JX112802
LPPLERLNL
>01_AE.CN.10.CYM140.JX112803
LPPLERLHL
>01_AE.CN.10.CYM143.JX112804
LPPLERLHL
>01_AE.CN.10.CYM147.JX112805
LPPLERLNL
>01_AE.CN.10.CYM152.JX112807
LPPLERLNL
>01_AE.CN.10.CYM154.JX112808
LPPLERLHL
>01_AE.CN.10.DE00110CN007.KP109506
LPPLERLHL
>01_AE.CN.10.DE00110CN009.KP109507
LPPLERLQL
>01_AE.CN.10.JL100005.JX112846
LPPLERLHL
>01_AE.CN.10.JL100020.JX112849
LPPLERLQL
>01_AE.CN.10.YNFL03.KC870029
LPPLERLHL
>01_AE.CN.10.YNFL20.KC870039
LPPLERLHL
>01_AE.CN.10.YNFL23.KC870041
LPPLERLHL
>01_AE.CN.11.DE00111CN003.KC596065
LPPLERLTL
>01_AE.CN.12.DE00112CN011.KP109508
LPPLERLHL
>01_AE.GB.10.Donor_N094_20_Month.KP873161
LPPLERLHL
>01_AE.HK.04.HK001.DQ234790
LPSLERLHL
>01_AE.IR.10.10IR.THR48F.AB703616
LPPIERLSL
>01_AE.JP.11.DE00111JP003.KF859741
LPPLERLHL
>01_AE.JP.x.DR0492.AB253423
LPPLERLHL
>01_AE.JP.x.DR2594.AB253668
LPPLERLHL
>01_AE.JP.x.JRC77AE.AB565504
LPPLERLTL
>01_AE.MM.14.fKSDU26.KU820849
LPPLERLHL
>01_AE.MM.99.mCSW105.AB097872
LPPIERLHL
>01_AE.PH.15.1008.MH327750
LPPLERLHL
>01_AE.PH.15.DE00115PH006.MH078560
LPPLERLSL
>01_AE.PH.15.DE00115PH012.KY658688
LPPIERLHL
>01_AE.PH.16.1010.MH327752
LPPLERLHL
>01_AE.PH.16.1024.MH327759
LPPIERLNL
>01_AE.PH.16.1025.MH327760
LPPLERLHL
>01_AE.PH.16.1027.MH327762
LPPLERLNL
>01_AE.PH.16.1029.MH327764
LPPLERLHL
>01_AE.PH.16.1031.MH327766
LPPLERLHL
>01_AE.PH.16.DE00116PH013.MH078562
LPPIERLHL
>01_AE.PH.17.1021.MH327756
LPPLERLHL
>01_AE.PH.17.1026.MH327761
LPPLERLTL
>01_AE.PH.17.1028.MH327763
LPPLERLHL
>01_AE.SE.09.034SE.MF373147
LPPLERLHL
>01_AE.SE.11.057SE.MF373160
LPPIERLRL
>01_AE.SE.11.SE601017.KP411840
LHRLERLNL
>01_AE.SE.11.SE601018.KP411841
LPPLERLHH
>01_AE.SE.11.SE601021.KP411842
LPPLERLNL
>01_AE.SE.12.069SE.MF373172
LPPLERLHL
>01_AE.SE.12.070SE.MF373173
LPPLERLSL
>01_AE.TH.00.00TH_C2101.AY945716
LPPLERLNL
>01_AE.TH.00.00TH_C2257.AY945717
LPPLERLHL
>01_AE.TH.00.00TH_C3347.AY945721
LPPLDRLHL
>01_AE.TH.00.00TH_C4118.AY945722
LPSLERLHI
>01_AE.TH.00.C1705.DQ789392
LPPLERLNL
>01_AE.TH.00.OUR200I.AY358066
LPPLDRLTL
>01_AE.TH.00.OUR721I.AY358067
LPPIERLHL
>01_AE.TH.00.OUR724I.AY358060
LPPLERLNL
>01_AE.TH.00.OUR746I.AY358061
LPPLERLHL
>01_AE.TH.00.OUR810I.AY358063
LPPLERLTL
>01_AE.TH.01.01TH_C1436.AY945713
LPPLERLNL
>01_AE.TH.01.01TH_C2570.AY945719
LPPLERLHL
>01_AE.TH.01.LA09DuCe.KU168264
LPPLERLHL
>01_AE.TH.01.OUR414I.AY358050
LPPIERLHL
>01_AE.TH.01.OUR609I.AY358040
LPPLERLNL
>01_AE.TH.01.OUR642I.AY358041
LPPLERLHL
>01_AE.TH.01.OUR647I.AY358056
LPPLERLHL
>01_AE.TH.01.OUR674I.AY358038
LPPLEGLSL
>01_AE.TH.01.OUR702I.AY358059
LPPLDRLHL
>01_AE.TH.01.OUR788I.AY358068
LPPLERLSL
>01_AE.TH.02.OUR769I.AY358062
LPPLERLHL
>01_AE.TH.03.TH7229.KU168309
LPPLERLSL
>01_AE.TH.04.04TH107542.JN248318
LPPLERLSL
>01_AE.TH.04.04TH328531.JN248324
LPPLERLTL
>01_AE.TH.04.04TH427990.JN248327
LPPLERLHL
>01_AE.TH.04.04TH505841.JN248328
LPPLERLHL
>01_AE.TH.04.04TH613543.JN248330
LPPLERLTL
>01_AE.TH.04.04TH807015.JN248334
LPPLERLTL
>01_AE.TH.04.04TH817196.JN248336
LPPLEGLRL
>01_AE.TH.04.AA027a_wg4.JX447021
LPPLERLHI
>01_AE.TH.04.AA075a_WG7.JX447542
LPPLERLHL
>01_AE.TH.04.BKM.DQ314732
LPPLERLHL
>01_AE.TH.05.05TH130087.JN248339
LPPLERLHL
>01_AE.TH.05.05TH327568.JN248341
LPPLERLTL
>01_AE.TH.05.05TH342968.JN248342
LPPLERLHL
>01_AE.TH.05.05TH741452.JN248355
LPPLERLHL
>01_AE.TH.05.05TH841749.JN248356
LPPLERLHL
>01_AE.TH.05.AA004a_wg4a.JX446712
LPPLERLHL
>01_AE.TH.05.AA023a13R.JX446977
LPPLERLTL
>01_AE.TH.05.AA029b08R.JX447048
LPPLERLHL
>01_AE.TH.05.AA033a_wg6a.JX447081
LPPLERLHL
>01_AE.TH.05.AA049a_WG13.JX447268
LPPLERLHL
>01_AE.TH.05.AA062b07R.JX447395
LPPLERLHL
>01_AE.TH.05.AA064a_WG2.JX447413
LPPLERLHL
>01_AE.TH.05.AA066a09R.JX447447
LPPLERLHL
>01_AE.TH.05.AA077a_RH10.JX447561
LSPLERLHL
>01_AE.TH.05.AA078a11R.JX447579
LPPLERLHL
>01_AE.TH.05.AA079a_WG4.JX447592
LPPLERLNL
>01_AE.TH.05.AA081a14.JX447619
LPPLERLHI
>01_AE.TH.05.AA097a09R.JX447855
LPPLERLHL
>01_AE.TH.05.AA101a_WG1.JX447936
LPPLERLQL
>01_AE.TH.05.AA103a06R.JX447958
LPPLERLHL
>01_AE.TH.05.AA107a_wg4.JX448022
LPPLERLTL
>01_AE.TH.05.AA122a02R.JX448217
LPPLERLRL
>01_AE.TH.05.AA125a11R.JX448256
LPSLEGLKL
>01_AE.TH.05.AA126a07R.JX448271
LPPLERLRL
>01_AE.TH.06.AA002a_WG1.JX446666
LPPLERLQL
>01_AE.TH.06.AA003b12R.JX446699
LPPLERLQL
>01_AE.TH.06.AA006a02.JX446736
LPPLERLHL
>01_AE.TH.06.AA014a01.JX446855
LPPLERLHL
>01_AE.TH.06.AA017a_wg1.JX446899
LPPLERLHL
>01_AE.TH.06.AA022a_RH2.JX446961
LPPIERLHI
>01_AE.TH.06.AA034a_wg2.JX447089
LPPLERLHL
>01_AE.TH.06.AA038a_WG3.JX447132
LPPLERLHL
>01_AE.TH.06.AA042a10R.JX447203
LPPLERLHL
>01_AE.TH.06.AA044a_RH2.JX447222
LPPLERLHL
>01_AE.TH.06.AA055a_WG4.JX447312
LPPLERLHL
>01_AE.TH.06.AA056a_WG5.JX447316
LPPLERLNL
>01_AE.TH.06.AA058a04R_434239.JX447346
LPPLERLQL
>01_AE.TH.06.AA059a_WG5.JX447356
LPPLERLHL
>01_AE.TH.06.AA063a_WG37.JX447409
LPPLERLHI
>01_AE.TH.06.AA068a_14.JX447465
LPPLERLHL
>01_AE.TH.06.AA073a_RH1.JX447515
LPPLDRLNL
>01_AE.TH.06.AA082a_WG9.JX447646
LPPLERLHL
>01_AE.TH.06.AA085a_wg2.JX447682
LPPIERLHL
>01_AE.TH.06.AA086a06R.JX447699
LPPLERLHL
>01_AE.TH.06.AA088a_wg14.JX447712
LPPLERLHL
>01_AE.TH.06.AA099a_WG9.JX447891
LPPLERLHL
>01_AE.TH.06.AA100b15R.JX447903
LPPLERLHL
>01_AE.TH.06.AA104a_RH3.JX447984
LPPLERLHL
>01_AE.TH.06.AA109a01R.JX448039
IPPLERLHL
>01_AE.TH.06.AA116a_01R.JX448118
LPPLERLHL
>01_AE.TH.06.AA121a04R.JX448198
LPPLERLHL
>01_AE.TH.06.AA123a04R.JX448238
LPPLERLNL
>01_AE.TH.06.AA127a02R.JX448279
LPPLERLHL
>01_AE.TH.06.AA129a03R.JX448292
LPPLERLHI
>01_AE.TH.07.AA005a07R.JX446728
LPPLERLSL
>01_AE.TH.07.AA008a_RH10.JX446776
LPPLERLHL
>01_AE.TH.07.AA009b01R.JX446790
LPPLERLQL
>01_AE.TH.07.AA012a_RH12.JX446845
LPPLERLRI
>01_AE.TH.07.AA015a_WG4.JX446877
LPPLERLHL
>01_AE.TH.07.AA019a_WG11.JX446918
LPPLERLHL
>01_AE.TH.07.AA026a02R.JX447013
LPPLERLHL
>01_AE.TH.07.AA028a_wg3.JX447028
LPPLERLHL
>01_AE.TH.07.AA030a04.JX447057
LPPLERLHL
>01_AE.TH.07.AA031a02.JX447064
LPPLERLSL
>01_AE.TH.07.AA036a05R.JX447118
LPPLERLHL
>01_AE.TH.07.AA050a_WG7.JX447283
LPPLERLHL
>01_AE.TH.07.AA061a02R.JX447381
LPPLERLHL
>01_AE.TH.07.AA065a15R.JX447437
LPPLERLHL
>01_AE.TH.07.AA069a01R.JX447480
LPPIERLTL
>01_AE.TH.07.AA072a03.JX447503
LPPLERLHI
>01_AE.TH.07.AA080a09R.JX447608
LPPLERLHL
>01_AE.TH.07.AA089a05.JX447721
LPPLERLHL
>01_AE.TH.07.AA091a10R.JX447752
LPPLERLSL
>01_AE.TH.07.AA098a04R.JX447876
LPPLERLNL
>01_AE.TH.07.AA105a10R.JX448005
LPPLERLHL
>01_AE.TH.07.MERLBDTRC2.JN860761
LPPIERLHL
>01_AE.TH.07.MERLBDTRC4.JN860763
LPPLERLHL
>01_AE.TH.07.MERLBDTRC5.JN860764
LPPIERLHL
>01_AE.TH.07.MERLBDTRC7.JN860766
LPPIERLHL
>01_AE.TH.07.MERLBDTRC8.JN860767
LPXIEXLTL
>01_AE.TH.08.AA001a07R.JX446655
LPPLERLHL
>01_AE.TH.08.AA007a_WG10.JX446756
LPPLERLHL
>01_AE.TH.08.AA013a04.JX446850
LPPLERLHL
>01_AE.TH.08.AA016a14R.JX446888
LPPLERLNL
>01_AE.TH.08.AA032a04.JX447074
LPPLERLQL
>01_AE.TH.08.AA037a_WG6.JX447127
LPPLERLHL
>01_AE.TH.08.AA052a08.JX447303
LPPLERLHL
>01_AE.TH.08.AA054a06.JX447308
LPPLERLTL
>01_AE.TH.08.AA060a_WG1.JX447359
LPPLERLHL
>01_AE.TH.08.AA067a_WG12.JX447458
LPPLERLHL
>01_AE.TH.08.AA070a_RH01.JX447493
LPPLERLHL
>01_AE.TH.08.AA102a_RH1.JX447941
LPPLERLHL
>01_AE.TH.08.AA108a_WG6.JX448028
LPPLERLHL
>01_AE.TH.08.AA110a01R.JX448051
LPPLERLHL
>01_AE.TH.08.AA112a02R.JX448072
LPPIERLHL
>01_AE.TH.08.AA113a_RH1.JX448086
LPPLERLRL
>01_AE.TH.08.AA131a01R.JX448312
LPPLERLHL
>01_AE.TH.08.MERLBDTRC9.JN860768
LPPLERLHL
>01_AE.TH.09.40061v05_02.KY580553
LPPLERLHL
>01_AE.TH.09.AA045a01R.JX447238
LPPLERLNL
>01_AE.TH.09.AA090a_WG11.JX447727
LPPLERLHL
>01_AE.TH.09.AA111a_WG11.JX448059
LPPLERLSL
>01_AE.TH.10.2544617P000R_Sa.MF957678
LPPLERLHL
>01_AE.TH.10.40265v14_01.KY580673
LPPLERLHL
>01_AE.TH.10.DE00110TH001.KP109513
LPPLERLHL
>01_AE.TH.11.2547010P000R_Sa.MF957618
LPPLERLHL
>01_AE.TH.11.40436v09_04.KY580697
LPPLERLHL
>01_AE.TH.93.93TH062.AB220947
LPPLERLHL
>01_AE.TH.93.93TH253.U51189
LPPLERLHL
>01_AE.TH.95.95TNIH047.AB032741
LPPLERLHL
>01_AE.TH.97.97TH_NP1525.AY713420
LPPLERLHI
>01_AE.TH.97.97TH_NP1695.AY713419
LPPLERLNL
>01_AE.TH.98.98TH_R1166.AY945728
LPPLERLQL
>01_AE.TH.99.99TH_C1080.AY945712
LPPLERLHL
>01_AE.TH.99.99TH_C2405.AY945718
LPPLERLNL
>01_AE.TH.99.99TH_NI1052.AY713423
LPPLERLTL
>01_AE.TH.99.99TH_R1149.AY945727
LPPLERLNL
>01_AE.TH.99.99TH_R3006.AY945731
LPPLERLHL
>01_AE.TH.99.99TH_R3265.AY945732
LPPLERLHL
>01_AE.TH.99.OUR008I.AY358065
LPPIERLNL
>01_AE.TH.99.OUR164I.AY358045
LPPLERLHL
>01_AE.TH.x.NP03.AB485654
LPQLEKLNL
>01_AE.US.05.306163_FL.JX863920
LPPIERLHL
>01_AE.US.98.98US_MSC2008.AY444805
LPPLEGLHL
>01_AE.VN.97.97VNAG201.FJ185245
LPPLERLQL
>01_AE.VN.97.97VNAG204.FJ185247
LPPLERLHL
>01_AE.VN.97.97VNAG210.FJ185251
LPPLERLQL
>01_AE.VN.97.97VNAG212.FJ185252
LPPLERLRL
>01_AE.VN.97.97VNAG214.FJ185253
LPPLE*LPL
>01_AE.VN.97.97VNAG218.FJ185255
LPPLERLHL
>01_AE.VN.97.97VNAG221.FJ185257
LPPLERLQL
>01_AE.VN.97.97VNHCM306.FJ185259
LPPLERLHL
>01_AE.VN.97.97VNHCM314.FJ185241
LPPLERLHL
>01_AE.VN.97.97VNHCM319.FJ185242
LPPLERLNL
>02_AG.CI.16.DE00216CI019.MH078536
LPPIERLSL
>02_AG.CI.16.DEURF16CI022.MH078539
LPPLERLSI
>02_AG.CI.99.928.EU513199
LPPIERLSL
>02_AG.CM.00.LA10GuVa.KU168265
LPPIERLSL
>02_AG.CM.01.01CM_0002BBY.AY371122
LPPLERLCL
>02_AG.CM.01.01CM_0005BBY.AY371123
LPPIERLRL
>02_AG.CM.01.01CM_0074NY.AY371131
LPPIERLSL
>02_AG.CM.01.01CM_0131NY.AY371137
LPPLERLSL
>02_AG.CM.01.01CM_0158ND.AY371132
LPPIERLCL
>02_AG.CM.01.01CM_0186BA.GU201500
LPPIERLCL
>02_AG.CM.01.01CM_0925MO.AY371134
LPPIERLCL
>02_AG.CM.01.01CM_1237NG.AY371136
LPPIERLCL
>02_AG.CM.01.01CM_1475MV.AY371138
LPPIERLCL
>02_AG.CM.01.01CM_4410HAL.AY371142
LPPLERLHL
>02_AG.CM.02.02CM_0014BBY.AY371126
LPPIERLCL
>02_AG.CM.02.02CM_0015BBY.AY371127
LPPIERLSL
>02_AG.CM.02.02CM_1669LE.AY371139
LPPIERLCL
>02_AG.CM.02.02CM_1677LE.AY371140
LPPIERLHL
>02_AG.CM.02.02CM_1901LE.AY371146
LPPIERLSI
>02_AG.CM.02.02CM_1970LE.AY371128
LPPLERLSL
>02_AG.CM.02.02CM_2162SA.AY371129
LPPIERLSL
>02_AG.CM.02.02CM_2348SA.AY371130
LPPIERLRL
>02_AG.CM.02.02CM_3153MN.GU201513
LPPIERLRL
>02_AG.CM.02.02CM_3217MN.GU201514
LPPIERLSL
>02_AG.CM.02.02CM_4082STN.AY371141
LPPIERLCL
>02_AG.CM.04.211.EU513187
LPPIERLCL
>02_AG.CM.04.235.EU513195
LPPIERLSL
>02_AG.CM.04.251.EU513196
LPPIERLSL
>02_AG.CM.04.253.EU513191
LPPIERLSL
>02_AG.CM.04.255.EU513184
LPPIERLCL
>02_AG.CM.04.263.EU513182
LPPIERLCI
>02_AG.CM.04.266.EU513193
LPPVERLRL
>02_AG.CM.04.33.EU513186
LPPIERLSL
>02_AG.CM.04.459_16.MH705136
LPPIERLRL
>02_AG.CM.05.278.EU513198
LPPIERLCL
>02_AG.CM.07.CM100_17.KU168310
LPPIERLRL
>02_AG.CM.08.BP00079_RH04.JN687776
LPPIERLSL
>02_AG.CM.08.DE00208CM001.JX140646
LPPIERLCI
>02_AG.CM.08.DE00208CM004.JX140647
LPPIERLSL
>02_AG.CM.10.DE00210CM013.KF859739
LPPIERLCL
>02_AG.CM.10.DE00210CM019.KU749419
LPPIERLCL
>02_AG.CM.97.97CM_MP807.AJ286133
LPPIERLCL
>02_AG.CM.97.CM52885.AF377954
LPPIERLSL
>02_AG.CM.99.pBD6_15.AY271690
LPPIERLCI
>02_AG.CM.x.BP00078_RH01.JN687775
LPPIERLSL
>02_AG.CY.05.CY048.FJ388902
LPPIERLRL
>02_AG.CY.07.CY206.JF683758
LPPIERLCL
>02_AG.CY.08.CY240.JF683786
LPPIEGLRL
>02_AG.CY.09.CY247.JF683792
LPPIERLCL
>02_AG.CY.09.CY252.JF683795
LPPIERLRL
>02_AG.CY.09.CY256.JF683799
LPPIERLCL
>02_AG.DE.09.701114.KT124792
LPPIERLCL
>02_AG.EC.x.ECU42.AY151002
LPPIERLCL
>02_AG.ES.06.P1261.EU786671
LPPLERLCL
>02_AG.ES.06.P1423.EU884501
LPPIERLSL
>02_AG.ES.09.P2222_2s_nt0547_9473.MF157742
LPPIERLSL
>02_AG.ES.14.100593.KY989950
LPPIERLCL
>02_AG.ES.99.R74_s_nt0545_9481.MF157740
LPPIERLSL
>02_AG.FR.91.DJ263.AF063223
LPPIERLCL
>02_AG.FR.91.DJ264.AF063224
LPPLERLCL
>02_AG.GB.13.13592_1_38.3.MF109381
LPPIERLCI
>02_AG.GB.13.15171_1_26.3.MF109657
LPPIERLCL
>02_AG.GB.13.15228_1_71.3.MF109709
LPPIERLCL
>02_AG.GB.14.13612_1_7.4.MF109432
LPPIERLCL
>02_AG.GB.14.13659_1_50.3.MF109439
LPPLERLSL
>02_AG.GB.14.14592_1_56.3.MF109550
LPPIERLYI
>02_AG.GB.14.14592_1_65.3.MF109559
LPPIERLCL
>02_AG.GH.03.03GH181AG.AB286856
LPPIERLHL
>02_AG.GH.03.03GH182AG.AB286857
LPPIERLSL
>02_AG.GH.03.03GH184AG.AB286859
LPPIERLCL
>02_AG.GH.03.03GH189AG.AB286862
LPPIERLTL
>02_AG.GH.03.03GH197AG.AB286863
LPPIERLSL
>02_AG.GH.03.GHNJ185.AB231895
LPPIERLCI
>02_AG.GH.03.GHNJ188.AB231896
LPPIERLCL
>02_AG.GH.03.GHNJ196.AB231898
LPPIERLTL
>02_AG.GH.97.97GH_AG1.AB049811
LPPLERLSL
>02_AG.GH.x.I_2496.AB485633
LPPLERLCL
>02_AG.GW.05.CC_0048.FJ694792
LPPLERLSL
>02_AG.GW.14.DE00214GW002.MH078541
LPPLERLSL
>02_AG.GW.14.DE00214GW005.MH078542
LPPIERLCL
>02_AG.GW.14.DE00214GW007.MH078543
LPPIERLCL
>02_AG.GW.14.DE00214GW009.MH078544
LPPIERLCL
>02_AG.GW.14.DE00214GW020.MH078545
LPPIERLCL
>02_AG.KR.12.12MHI11_10746.KF561437
LPPIERLNL
>02_AG.KR.12.12MHR9.KF561435
LPPIERLSL
>02_AG.LR.x.POC44951.AB485636
LPPIERLCL
>02_AG.NG.01.PL0710.DQ168577
LPPIERLSL
>02_AG.NG.09.09NG010060.KX389639
LPPIERLRL
>02_AG.NG.09.09NG010170.KX389630
LPPIERLSL
>02_AG.NG.09.09NG010181.KX389629
LPPIERLSL
>02_AG.NG.09.09NG010325.KX389624
LPPIERLSL
>02_AG.NG.09.09NG_SC24.JN248585
LPPIGRLSL
>02_AG.NG.09.09NG_SC29.JN248589
LPPIERLNL
>02_AG.NG.09.09NG_SC30.JN248590
LPPIERLNL
>02_AG.NG.09.09NG_SC61.JN248592
LPPIERLSL
>02_AG.NG.10.10NG020065.KX389621
LPPLERLRL
>02_AG.NG.10.10NG020307.KX389617
LPPIERLRL
>02_AG.NG.10.10NG020437.KX389614
LPPIERLSL
>02_AG.NG.10.10NG030161.KX389610
LPPIERLNL
>02_AG.NG.11.11NG050135.KX389640
LPPIERLSL
>02_AG.NG.11.11NG050356.KX389643
LPPIERLNL
>02_AG.NG.11.11NG050366.KX389644
LPPIERLCI
>02_AG.NG.11.DE00211NG009.KY953197
LPPIERLTL
>02_AG.NG.11.DE00211NG010.KY953198
LPPIERLTL
>02_AG.NG.12.12NG060304.KX389647
LPPIERLCL
>02_AG.NG.12.12NG060418.KX389649
LPPLERLCL
>02_AG.NG.x.IBNG.L39106
LPPIERLNL
>02_AG.PK.14.PK005.KX232598
LPPIERLCL
>02_AG.PK.15.DE00215PK035.KY658712
LPPIERLRL
>02_AG.PK.15.PK024.KX232616
LPPLENLHL
>02_AG.PK.15.PK032.KX232622
LPPLERLCL
>02_AG.SE.11.SE602019.KP411843
LPPIERLSL
>02_AG.SE.11.SE602020.KP411844
LPPIERLRL
>02_AG.SE.11.SE602024.KP411845
LPPIERLHL
>02_AG.SE.14.098GN.MF373200
LPPIERLSL
>02_AG.SE.94.SE7812.AF107770
LPPIERLRL
>02_AG.SN.13.5294.KT223759
LPPLERLSL
>02_AG.SN.13.9580.KT223760
LPPLEKLCI
>02_AG.SN.98.98SE_MP1211.AJ251056
LPPIERLCL
>02_AG.SN.98.98SE_MP1213.AJ251057
LPPIERLTL
>02_AG.TH.07.AA039a10R.JX447154
LPPLERLSL
>02_AG.UG.10.DEURF10UG006.KF716488
LPPIERLRI
>02_AG.US.00.00US_MSC3083.AY444811
LPPIERLSL
>02_AG.US.06.502_2696_FL01.JF320297
LPPIERLRL
>02_AG.US.99.99US_MSC1134.AY444809
LPPLERLSL
>02_AG.x.00.LA11ZaCh.KU168266
LPPLERLCI
>02_AG.x.00.LA12FroG.KU168267
LPPIERLSL
>03_AB.RU.97.KAL153_2.AF193276
LPPLERLTL
>04_cpx.CY.94.94CY032_3.AF049337
LPPLEKLTL
>04_cpx.GR.00.BP00048_SUP_RH05.JN687742
LPPLERLTL
>04_cpx.GR.00.DE00400GR002.JX140648
LPPLERLTL
>04_cpx.GR.04.BP00052_SUP_RH01.JN687746
LPPIEKLSL
>04_cpx.GR.04.BP00053_SUP_RH01.JN687748
LPPLEKLTL
>04_cpx.GR.91.GR11_97PVCH.AF119820
LPPLEKLTL
>04_cpx.GR.97.GR84_97PVMY.AF119819
LPPIEKLTL
>05_DF.BE.93.VI961.AF076998
LPPLERLNL
>05_DF.BE.x.VI1310.AF193253
LPPLERLNL
>05_DF.ES.99.X492.AY227107
LPPLERLTL
>06_cpx.AU.96.BFP90.AF064699
LPPIERLRL
>06_cpx.GB.13.13592_1_3.8.MF109383
LPPIERLHL
>06_cpx.GH.03.03GH173_06.AB286852
LPPIERLHL
>06_cpx.ML.95.95ML127.AJ288982
LPPIERLRL
>06_cpx.ML.95.95ML84.AJ245481
LPPIERLRL
>06_cpx.NG.10.10NG030498.KX389609
LPPLERLSL
>06_cpx.SN.97.97SE1078.AJ288981
LPPIERLRL
>07_BC.CN.03.BC14_BJ25_51.EU363844
LPPLERLHI
>07_BC.CN.05.BC07_YN109_6.EU363837
LPPLERLHI
>07_BC.CN.05.XJDC6431_2.EF368372
LPPLERLHI
>07_BC.CN.05.XJDC6441.EF368370
LPPIERLHI
>07_BC.CN.05.XJN0084.EF368371
LPPIERLHI
>07_BC.CN.05.pXJDC6291_13.KC492737
LPPIERLHI
>07_BC.CN.06.Sichuan_2006_SC006.JX392378
LPPIEGLHI
>07_BC.CN.06.Sichuan_2006_SC008.JX392379
LPPIERLHI
>07_BC.CN.06.Xinjiang_2006_709.JX392383
LPPIERLHI
>07_BC.CN.06.Xinjiang_2006_713.JX392384
LPPIERLHI
>07_BC.CN.07.07CNYN303.KF835494
LPPLEGLHI
>07_BC.CN.07.07CNYN323.KF835510
LPPIERLHI
>07_BC.CN.07.07CNYN324.KF835511
LPPIEGLHI
>07_BC.CN.07.07CNYN349.KF835532
LPPIERLHI
>07_BC.CN.07.BJOX002000.e03.KM218237
LPPLERLHI
>07_BC.CN.07.CNGZD.JQ423923
LPPLERLHI
>07_BC.CN.07.GD070145.KF250371
LPPIERLHI
>07_BC.CN.07.HB070037.KF250373
LPSLERLHI
>07_BC.CN.07.JS070205.KF250374
LPPLERLHI
>07_BC.CN.07.NX070014.KF250375
LPPIERLHI
>07_BC.CN.07.XJ070248.KF250377
LPPIERLHI
>07_BC.CN.07.xj070241.KF250385
LPPIERLHI
>07_BC.CN.08.1114.HQ215552
LPPLERLCI
>07_BC.CN.09.09LNA446.JX960600
LPPLERLCI
>07_BC.CN.09.09LNA745.JX960602
LPPLERLCI
>07_BC.CN.x.BC12_SC142_6.EU363842
LPPIERLNI
>07_BC.MM.13.mSSDU163.KU820832
LPPLERLYI
>07_BC.TW.13.pCRF07.KF234628
LPPLERLHI
>08_BC.CN.00.p00CH_WS035_08_BC51.AB746344
LPPLERLHI
>08_BC.CN.05.BC06_YNP45_45.EU363836
LPPLERLHI
>08_BC.CN.06.BC01_YN161_5.EU363831
LPPLERLHI
>08_BC.CN.07.07CNYN302.KF835493
LPPLERLHI
>08_BC.CN.07.07CNYN306.KF835495
LPPLERLHI
>08_BC.CN.07.07CNYN307.KF835496
LPPLERLHI
>08_BC.CN.07.07CNYN310.KF835497
LPPLERLHI
>08_BC.CN.07.07CNYN313.KF835500
LPPLERLSI
>08_BC.CN.07.07CNYN314.KF835501
LPPLERLSI
>08_BC.CN.07.07CNYN319.KF835506
LPPLERLNI
>08_BC.CN.07.07CNYN320.KF835507
LPPLERLHI
>08_BC.CN.07.07CNYN322.KF835509
LPPLERLHI
>08_BC.CN.07.07CNYN325.KF835512
LPPLERLHI
>08_BC.CN.07.07CNYN344.KF835529
LPPLERLHI
>08_BC.CN.07.07CNYN346.KF835530
LPPLERLHL
>08_BC.CN.07.07CNYN350.KF835531
LPPLERLHI
>08_BC.CN.07.07CNYN351.KF835535
LPPLERLHI
>08_BC.CN.07.07CNYN355.KF835534
LPPLERLHI
>08_BC.CN.07.07CNYN363.KF835541
LPPLERLHI
>08_BC.CN.07.07CNYN369.KF835545
LPPLERLNI
>08_BC.CN.07.07CNYN371.KF835547
LPPLERLTI
>08_BC.CN.07.2007CNGX_HK.JF719819
LPPLERLHI
>08_BC.CN.07.GD070077.KF250369
LPPLERLHI
>08_BC.CN.97.97CNGX_9F.AY008717
LPPLERLHI
>08_BC.MM.13.mSSDU220.KU820840
LPPLERLNI
>08_BC.MM.13.mSSDU91.KU820846
LPPLERLNI
>09_cpx.CI.00.00IC_10092.AJ866553
LPPLEKLHL
>09_cpx.SN.95.95SN7808.AY093604
LPPLERLHL
>09_cpx.US.99.99DE4057.AY093607
LPPLERLHI
>103_01B.CN.15.HE150308.MH388438
LPPLERLHL
>10_CD.TZ.96.96TZ_BF071.AF289549
LPPLERLNL
>10_CD.TZ.96.96TZ_BF110.AF289550
LPPLERLNL
>11_cpx.CM.01.01CM_0186ND.AY371149
LPPIERLHI
>11_cpx.CM.02.02CM_2190SA.AY371151
LPPLERLSL
>11_cpx.CM.02.02CM_4118STN.AY371153
LPPIERLHL
>11_cpx.CM.02.A1575.KP718934
LPPIENLHI
>11_cpx.CM.02.A1774.KP718935
LPPIERLHL
>11_cpx.CM.04.119_28.KP718937
LPPIERLHL
>11_cpx.CM.04.1230_24.KP718938
LPQIERLHI
>11_cpx.CM.04.260_50.KP718936
LPPIERLRL
>11_cpx.CM.06.263_26.KP718914
LPPIERLHL
>11_cpx.CM.07.62_11.KR822830
LPPIERLSL
>11_cpx.CM.08.1252_11.KP718929
LPPLERLHI
>11_cpx.CM.11.DE01111CM045.KY658700
LPPIERLHL
>11_cpx.CM.11.DEURF11CM015.KP109503
LPPLERLSL
>11_cpx.CM.95.95CM_1816.AF492624
LPPLERLNL
>11_cpx.CM.96.96CM_4496.AF492623
LPPIERLXL
>11_cpx.CM.97.MP818.AJ291718
LPPIERLHL
>11_cpx.CY.09.CY259.JF683802
LPPIEKLHL
>11_cpx.FR.99.MP1298.AJ291719
LPPIERLHL
>11_cpx.FR.99.MP1307.AJ291720
LPPIERLHL
>11_cpx.GR.x.GR17.AF179368
LPPIERLHL
>11_cpx.NG.09.09NG010131.KX389633
LPPIERLHL
>11_cpx.SE.16.104CM.MF373206
LPPIERLSL
>11_cpx.x.03.LA15PoCa.KU168270
LPPIERLHL
>12_BF.AR.97.A32879.AF408629
LPPLERLTL
>12_BF.AR.97.A32989.AF408630
LPPLERLTL
>12_BF.AR.99.ARMA159.AF385936
LPPLERLTL
>12_BF.ES.00.X0531_2_nt0555_9485.MF157739
LPPLERLTL
>12_BF.PE.13.DEURF13PE006.MH078556
LPPLDRLTL
>12_BF.UY.99.URTR23.AF385934
LPPLERLTL
>12_BF.UY.99.URTR35.AF385935
LPPLERLTL
>13_cpx.CM.02.02CM_3226MN.AY371154
LPPLERLHI
>13_cpx.CM.02.02CM_A1394.DQ845388
LPPIERLHI
>13_cpx.CM.04.04CM_173_9.DQ845386
LPPLERLHL
>13_cpx.CM.04.04CM_632_28.DQ845387
LPPLERLRL
>13_cpx.CM.06.363_24.MH705141
LPPIERLHL
>13_cpx.CM.08.228_10.KP718924
LPPLERLHI
>13_cpx.CM.08.833_62.KP718926
LPPLERLHL
>13_cpx.CM.96.96CM_1849.AF460972
LPPLERLHL
>13_cpx.CM.96.96CM_4164.AF460974
LPPLERLHL
>13_cpx.GB.14.13612_1_33.3.MF109417
LPPLERLHI
>14_BG.ES.00.X477.AF423759
LPPLERLHL
>14_BG.ES.00.X623.AF450097
LPPLERLHL
>15_01B.TH.02.02TH_OUR1331.AF529572
LPPLERLKL
>15_01B.TH.02.02TH_OUR1332.AF529573
LPPLERLKL
>15_01B.TH.04.04TH409819.JN248325
LPPLERLSL
>15_01B.TH.05.05TH522586.JN248351
LPPLERLTL
>15_01B.TH.05.05TH637314.JN248352
LPPLERLTL
>15_01B.TH.99.99TH_MU2079.AF516184
LPPLERLSL
>15_01B.TH.99.99TH_R2399.AF530576
LPPLERLHL
>16_A2D.KE.05.05KE493170V5.KT022403
LPPLERLHL
>16_A2D.KE.05.05KE725124V4.KT022406
LPPLERLHL
>16_A2D.KE.91.KNH1271.AY945736
LPPIERLHI
>16_A2D.KR.97.97KR004.AF286239
LPPLERLHL
>17_BF.AR.02.AR02_ARG1139.EU581825
LPPLERLTL
>17_BF.AR.02.AR02_ARG2233.EU581826
LPPLERLTL
>17_BF.AR.99.ARMA038.AY037281
LPPLERLTL
>17_BF.BO.02.BO02_BOL119.EU581827
LPPLERLTL
>17_BF.PE.02.PE02_PCR0155.EU581828
LPPIERLTL
>17_BF.PY.02.PY02_PSP0073.EU581824
LPPLDRLTL
>17_BF.PY.02.PY02_PSP0096.EU581823
LPPIEKLTL
>18_cpx.CM.11.B4043_15.KP718931
LPPLERLNL
>18_cpx.CM.97.CM53379.AF377959
LPPLERLNL
>18_cpx.CU.99.CU14.AY586541
LPPLERLTL
>18_cpx.CU.99.CU68.AY894993
LPPLERLTL
>18_cpx.CU.99.CU76.AY586540
LPPLERLTL
>18_cpx.GB.13.13592_1_35.4.MF109378
LPPLERLNL
>19_cpx.CU.99.CU29.AY588971
LPPLERLHL
>19_cpx.CU.99.CU38.AY588970
LPPLERLHL
>19_cpx.CU.99.CU7.AY894994
LPPLERLHL
>19_cpx.ES.14.EUR_0040.KU685581
LPPLERLHL
>19_cpx.ES.14.EUR_0041.KU685582
LPPLERLHL
>20_BG.ES.14.ARP1210.KT276270
LPPLDRLTL
>20_BG.ES.99.R77.AY586544
LPPLERLTL
>21_A2D.KE.04.QG393_60M_ENV_A1.FJ866128
LPPLERLNL
>21_A2D.KE.91.KNH1254.AY945737
LPPLERLNL
>21_A2D.KE.99.KER2003.AF457051
LPPIERLNL
>21_A2D.KE.99.KSM4001.AF457072
LPPIERLNL
>22_01A1.CM.01.01CM_0001BBY.AY371159
LPPLERLHL
>22_01A1.CM.02.02CM_1867LE.AY371165
LPPLERLHL
>22_01A1.CM.02.02CM_3097MN.GQ229529
LPPLERLHL
>22_01A1.CM.10.LB005.JN864050
LPPLERLHI
>22_01A1.CM.10.LB011.JN864051
LPPIERLSL
>22_01A1.CM.10.LB013.JN864058
LPPLERLHI
>22_01A1.CM.10.LB054.JN864059
LPPLERLHL
>23_BG.CU.03.CB118.AY900571
LPPLERLTL
>23_BG.CU.03.CB347.AY900572
LPPIERLTL
>24_BG.CU.03.CB378.AY900574
LPPLERLTL
>24_BG.CU.03.CB471.AY900575
LPPLERLTL
>25_cpx.CM.01.101BA.DQ826726
LPPLERLHI
>25_cpx.CM.02.1918LE.AY371169
LPPLERLHL
>25_cpx.SA.03.J11233.EU697906
LPPLERLHL
>25_cpx.SA.03.J11451.EU697908
LPPLERLHI
>26_A5U.CD.02.02CD_LBTB084.FM877781
LPPLERLTL
>26_A5U.CD.02.02CD_MBTB047.FM877782
LPPLERLSL
>26_A5U.CD.97.97CD_KTB119.FM877777
LPPLERLHL
>27_cpx.CD.97.97CDKTB49.AJ404325
LPPIERLCL
>27_cpx.FR.04.04CD_FR_KZS.AM851091
LPPLERLCL
>28_BF.BR.05.0614SV.JF804809
LPPLDRLTI
>28_BF.BR.05.0679SV.JF804812
LPPLERLTL
>28_BF.BR.99.BREPM12313.DQ085872
LPPLERLTL
>28_BF.BR.99.BREPM12609.DQ085873
LPPIERLTL
>28_BF.BR.99.BREPM12817.DQ085874
LPPLERLTL
>29_BF.BR.01.BREPM16704.DQ085876
LPPIERLTL
>29_BF.BR.02.BREPM119.AY771590
LPPLERLTL
>29_BF.BR.05.0063SP.JF804806
LPPLERLSL
>29_BF.BR.05.0264RI.JF804807
LPPLERLTL
>29_BF.BR.05.0647SV.JF804811
LPPIERLTL
>29_BF.BR.05.0744SV.JF804814
LPPLERLTL
>29_BF.BR.99.99UFRJ_1.AY455778
LPPLERLTL
>29_BF.BR.99.BREPM11948.DQ085871
LPPIERLTL
>31_BC.BR.02.110PA.EF091932
LPPIERLNI
>31_BC.BR.04.04BR137.AY727526
LPPIERLTI
>31_BC.BR.04.04BR142.AY727527
LPPIERLNI
>32_06A6.EE.01.EE0369.AY535660
LPPIERLRL
>32_06A6.EE.06.A14.KM606632
LPPIEELRL
>33_01B.ID.07.JKT189_C.AB547463
LPPLERLSL
>33_01B.MY.05.05MYKL007_1.DQ366659
LPPIERLNL
>33_01B.MY.05.05MYKL015_2.DQ366660
LPPLERLTL
>33_01B.MY.05.05MYKL045_1.DQ366662
LPPLERLTL
>33_01B.MY.07.07MYKLD47.EU031913
LPPLERLTL
>34_01B.TH.99.OUR2478P.EF165541
LPPLERLTL
>35_AD.AF.05.05AF026.EF158043
LPSLERLNL
>35_AD.AF.05.05AF094.EF158040
LPPLERLHL
>35_AD.AF.05.05AF104.EF158042
LPPLERLHL
>35_AD.AF.06.047H.GQ477443
LPPLERLHL
>35_AD.AF.06.051H.GQ477444
LPPLEKLHL
>35_AD.AF.06.077H.GQ477442
LPPLERLRI
>35_AD.AF.07.169H.GQ477446
LPPLERLQL
>35_AD.AF.07.273H.GQ477448
LPPLERLHL
>35_AD.IR.10.10IR.THR09F.AB703608
LPPLERLHL
>35_AD.IR.10.10IR.THR41F.AB703615
LPPLERLHL
>35_AD.IR.11.11IR.KSH24F.AB703609
LPPLERLHL
>35_AD.IR.11.11IR.KSH29F.AB703611
LPPIERLHL
>35_AD.IR.11.11IR.KSH31F.AB703612
LPPLERLXL
>35_AD.IR.11.11IR.SYZ38F.AB703614
LPPLERLHL
>36_cpx.CM.00.00CMNYU1162.EF087995
LPPLERLHL
>36_cpx.CM.07.BS40.KR017774
LPPLERLHL
>37_cpx.CM.00.00CMNYU926.EF116594
LPPLERLHL
>37_cpx.CM.06.1130_39.KP718917
LPPLERLNL
>37_cpx.CM.97.CM53392.AF377957
LPPLERLHI
>37_cpx.CY.07.CY192.JF683745
LPSLERLHI
>38_BF.UY.99.99UY_TRA0123.JN235962
LPPLERLHI
>38_BF1.UY.03.UY03_3389.FJ213783
LPPLERLHI
>38_BF1.UY.04.UY04_3987.FJ213781
LPPIDQLRI
>38_BF1.UY.04.UY04_4022.FJ213782
LPPLERLHI
>38_BF1.UY.05.UY05_4752.FJ213780
LPPLERLHI
>39_BF.BR.03.03BRRJ103.EU735534
LPPLERLHI
>39_BF.BR.03.03BRRJ327.EU735536
LPPLERLHI
>39_BF.BR.04.04BRRJ179.EU735535
LPPLERLHI
>40_BF.BR.04.04BRRJ115.EU735538
LPPLERLTL
>40_BF.BR.04.04BRSQ46.EU735540
LPPLERLTL
>40_BF.BR.05.05BRRJ200.EU735539
LPPLERLTL
>41_CD.TZ.05.CO6577V5.KX907411
LPPLERLHI
>42_BF.LU.03.luBF_05_03.EU170155
LPPLERLTL
>43_02G.GB.13.15171_1_18.3.MF109648
LPPLERLHL
>43_02G.SA.03.J11223.EU697904
LPPLERLHL
>43_02G.SA.03.J11232.EU697905
LPPLERLHL
>43_02G.SA.03.J11243.EU697907
LPPLERLHL
>43_02G.SA.03.J11456.EU697909
LPPLERLHL
>44_BF.CL.00.CH80.FJ358521
LPPLERLHI
>44_BF.CL.01.CH12.AY536235
LPPLERLNI
>44_BF.PE.16.DEURF16PE007.MH078557
LPPLERLHI
>45_cpx.FR.04.04FR_AUK.EU448295
LPPLERLHL
>46_BF.BR.01.01BR125.DQ358802
LPPLERLHI
>46_BF.BR.01.01BRRJUD508.MG365771
LPPLERLHI
>46_BF.BR.07.07BR_FPS625.HM026456
LPPLERLHI
>46_BF.BR.07.07BR_FPS742.HM026457
LPPLERLHI
>46_BF.BR.07.07BR_FPS783.HM026458
LPPLERLHI
>46_BF.BR.07.07BR_FPS810.HM026459
LPPLERLHI
>46_BF.BR.07.07BR_FPS812.HM026460
LPPLERLHI
>47_BF.BR.10.10BR_RJ026.KJ849798
LPPLERLTL
>47_BF.ES.08.P1942.GQ372987
LPPLERLTL
>47_BF.ES.08.X2457_2.FJ670529
LPPIERLTL
>48_01B.MY.07.07MYKT014.GQ175881
LPPLERLTL
>48_01B.MY.07.07MYKT016.GQ175882
LPPLERLTL
>48_01B.MY.07.07MYKT021.GQ175883
LPPLERLTL
>49_cpx.BW.98.BW2117.AF192135
LPPIERLRL
>49_cpx.GM.02.N18380.HQ385477
LPPIERLSL
>49_cpx.GM.03.N26677.HQ385479
LPSLERLCL
>50_A1D.GB.00.8179.JN417236
LPPLERLNL
>50_A1D.GB.03.33365.JN417239
LPPLERLNL
>50_A1D.GB.10.11762.JN417241
LPPLERLTL
>50_A1D.GB.10.12792.JN417240
LPPLERLNL
>51_01B.MN.12.12MNG12712.LC312714
LPPLERLTL
>51_01B.MY.11.11MYKL055.KJ485697
LPPIERLTL
>51_01B.SG.11.11SG_HM021.JN029801
LPPLERLTL
>52_01B.MY.03.03MYKL018_1.DQ366664
LPPLERLTL
>52_01B.TH.00.00TH_R1741.AY945734
LPPLERLTL
>53_01B.MY.10.10MYKJ067.JX390612
LPSLERLCL
>53_01B.MY.10.10MYKJ079.JX390611
LPPLERLHL
>53_01B.MY.11.11FIR164.JX390610
LPPIERLNL
>54_01B.MY.07.07MYKLD49.EU031915
LPPIERLHL
>54_01B.MY.08.08MYKL044.JX390977
LPPLERLHL
>54_01B.MY.09.09MYSB023.JX390976
LPPIERLHL
>55_01B.CN.08.08CYM047.JF340054
LPPLERLHI
>55_01B.CN.10.HNCS102056.JX574661
LPPLERLHI
>55_01B.CN.11.ANHUI_FY64.KC183777
LPPLERLHI
>55_01B.CN.11.GDDG318.JX574662
LPPLERLHI
>56_cpx.FR.10.URF5_patient_A.JN882655
LPPIERLCL
>57_BC.CN.07.341.HM776939
LPPIERLHI
>57_BC.CN.09.09YNLC216002sg.KC898985
LPPLERLHI
>57_BC.CN.09.09YNLC496sg.KC898991
LPPIEKLHI
>57_BC.CN.09.09YNLX19sg.KC899008
LPPLEGLHI
>57_BC.CN.09.1439.JX679207
LPPIERLHI
>57_BC.CN.09.YNFL37.KC870044
LPPIERLHI
>57_BC.CN.10.DH17.KF250400
LPPIERLNI
>58_01B.MY.09.09MYPR37.KC522031
LPPLERLHL
>58_01B.MY.10.10MYKJ036.KC522035
LPPLERLHL
>58_01B.MY.10.10MYPR87.KF425293
LPPLERLHL
>58_01B.MY.11.11MY1RJ704.KC522033
LPPLERLHL
>58_01B.MY.11.11MY1ZK731.KC522032
LPPLERLNL
>59_01B.CN.07.GD070126.KF011494
LPPLERLHL
>59_01B.CN.09.09LNA423.JX960635
LPPLERLHL
>59_01B.CN.11.11CN.LNSY300876.KJ484434
LPPLERLHL
>60_BC.IT.11.BAV499.KC899079
LPPIERLNI
>60_BC.IT.11.BAV514.KC899080
LPPIERLNI
>60_BC.IT.11.BAV636.KC899081
LPPIERLNI
>61_BC.CN.10.JL100010.KC990124
LPPIEGLHI
>62_BC.CN.10.YNFL13.KC870034
LPPIERLHI
>62_BC.CN.10.YNFL15.KC870035
LPPIERLHI
>63_02A.RU.10.10RU6637.JN230353
LPPIERLSL
>63_02A.RU.13.RU_8169.KJ197201
LPSIERLSL
>63_02A.RU.13.RU_8501.KJ197202
LPSIERLSL
>64_BC.CN.09.09YNLX047sg.KC898994
LPPIEKLHI
>64_BC.CN.09.09YNLX219037sg.KC899009
LPPIERLHI
>64_BC.CN.09.YNFL31.KC870042
LPPLERLHI
>64_BC.CN.09.YNFL33.KC870043
LPPIERLHI
>64_BC.CN.10.YNFL10_1.KC870032
LPPIERLHI
>64_BC.CN.10.YNFL16.KC870036
LPPIERLHI
>64_BC.CN.10.YNFL22.KC870040
LPPIERLHI
>65_cpx.CN.10.YNFL01.KC870027
LPPIERLYI
>65_cpx.CN.10.YNFL02.KC870028
LPPIERLHI
>65_cpx.CN.11.ANHUI_HF104.KC183778
LPPIERLHI
>65_cpx.CN.x.JL15030.MH051841
LPPIERLHI
>67_01B.CN.11.ANHUI_HF115.KC183779
LPPLERLHL
>68_01B.CN.10.JS2010001.KF758551
LPPLERLHL
>68_01B.CN.11.ANHUI_WH73.KC183782
LPPLDRLSL
>69_01B.JP.03.03JP_5091K231.AB845344
LPPLERLHL
>69_01B.JP.05.05JPMYC113SP420.LC027100
LPPLERLHL
>69_01B.JP.05.05JP_5091K448.AB845347
LPPLERLHL
>69_01B.JP.10.10JP_5091N172.AB845348
LPPLERLSL
>69_01B.JP.10.10JP_5091N200.AB845349
LPPLERLHL
>70_BF1.BR.10.10BR_PE004.KJ849758
LPPIERLTL
>70_BF1.BR.10.10BR_PE016.KJ849761
LPPLERLTL
>70_BF1.BR.10.10BR_PE025.KJ849762
LPPLERLTL
>70_BF1.BR.10.DE07010BR033.KU749388
LPPLERLTL
>71_BF1.BR.02.02BR033.DQ358811
LPPLERLTL
>71_BF1.BR.10.10BR_PE008.KJ849759
LPQLERLTL
>71_BF1.BR.10.10BR_PE009.KJ849760
LPPLERLSL
>71_BF1.BR.10.10BR_PE026_2.KJ849763
LPPLDRLTL
>71_BF1.BR.10.10BR_PE064.KJ849769
LPPIERLTL
>71_BF1.BR.10.10BR_PE066.KJ849770
LPPLERLTL
>71_BF1.BR.10.10BR_PE071.KJ849771
LPPLERLTL
>71_BF1.BR.10.10BR_PE084.KJ849773
LPPLERLTL
>71_BF1.BR.10.10BR_PE087.KJ849775
LPPLERLTL
>71_BF1.BR.10.10BR_PE088.KJ849776
LPPLERLTL
>71_BF1.BR.10.10BR_PE090.KJ849777
LPPLERLTL
>71_BF1.BR.10.10BR_PE092.KJ849778
LPPLERLTL
>71_BF1.BR.10.10BR_SP026.KT427816
LPPLERLTL
>72_BF1.BR.10.10BR_MG002.KJ671534
LPPLERLTL
>72_BF1.BR.10.10BR_MG003.KJ671533
LPPLERLTL
>72_BF1.BR.10.10BR_MG004.KJ671535
LPPLERLTL
>72_BF1.BR.10.10BR_MG005.KJ671537
LPPIERLTL
>72_BF1.BR.10.10BR_MG008.KJ671536
LPPLERLTL
>73_BG.ES.11.X3208.KM248765
LPPLERLHL
>74_01B.MY.10.10MYKJ052.KR019770
LPPLERLTL
>74_01B.MY.10.10MYPR268.KR019771
LPPLERLSL
>74_01B.MY.11.11MYPR416.KR019772
LPPIERLNL
>77_cpx.MY.13.13MYNBB108.KX673818
LPPLERLNL
>77_cpx.MY.14.14MYNBB090.KX673820
LPPLERLNL
>78_cpx.CN.13.YNTC19.KU161143
LPPLERLTL
>78_cpx.CN.13.YNTC35.KU161144
LPPLERLTL
>78_cpx.CN.13.YNTC88.KU161145
LPPLERLHL
>79_0107.CN.15.SX15DT013.KY216146
LPPLERLCI
>79_0107.CN.15.SX15JC06.KY216147
LPPLERLCI
>80_0107.CN.11.YA285.MH843712
LPPLERLQL
>82_cpx.MM.13.mSSDU12.KU820825
LPPLERLTL
>82_cpx.MM.13.mSSDU160.KU820831
LPPLERLTL
>83_cpx.MM.13.mSSDU109.KU820823
LPPLERLHL
>83_cpx.MM.13.mSSDU118.KU820824
LPPLERLHL
>83_cpx.MM.13.mSSDU151.KU820829
LPPLERLHL
>85_BC.CN.14.14CN_SCYB11.KU992935
LPPLERLHI
>85_BC.CN.14.14CN_SCYB12.KU992936
LPPLERLNI
>85_BC.CN.14.14CN_SCYB18.KU992937
LPPLERLHI
>85_BC.CN.14.14CN_SCYB1.KU992928
LPPLERLHI
>85_BC.CN.14.14CN_SCYB20.KU992930
LPPLERLHI
>85_BC.CN.14.14CN_SCYB2.KU992929
LPPLERLHI
>85_BC.CN.14.14CN_SCYB3.KU992931
LPPLERLHI
>85_BC.CN.14.14CN_SCYB4.KU992932
LPPIERLHI
>85_BC.CN.14.14CN_SCYB7.KU992934
LPPLERLHI
>86_BC.CN.13.15YNHS18.KX582249
LPPLERLTL
>86_BC.CN.13.15YNHS23.KX582250
LPPLERLTL
>86_BC.CN.13.15YNHS26.KX582251
LPPIERLTL
>87_cpx.CN.09.09YNLC497sg.KC898992
LPPLERLHL
>87_cpx.CN.09.09YNRL215050sg.KC899012
LPPLERLHL
>87_cpx.CN.12.DH32.KF250408
LPPLERLHL
>88_BC.CN.05.05YNRL07sg.KC898975
LPPLERLTL
>88_BC.CN.05.05YNRL25sg.KC898979
LPPLERLTL
>88_BC.CN.09.DH19.KF250402
LPPLERLTL
>89_BF.BO.99.BOL0137.AY037271
LPPLERLTL
>89_BF.ES.10.P2633.KX818199
LPPLERLTL
>89_BF.ES.12.P3177.KX818200
LPPLEGLTL
>90_BF1.BR.07.BRGO3047.KY628216
LPPLERLTL
>90_BF1.BR.07.BRGO3145.KY628218
LPPLERLTL
>90_BF1.BR.09.BRTO10_66.KY628225
LPPLERLTL
>90_BF1.BR.10.BRG04141.KY628219
LPPLERLTL
>90_BF1.BR.10.BRGOAP801.KY628223
LPPLERLSL
>90_BF1.BR.11.BRGO6043.KY628221
LPPLERLSL
>91_01C.CN.13.YNLC27.MH909568
LPPLERLTL
>91_01C.CN.13.YNLC28.MH909569
LPPLERLRL
>91_01C.CN.13.YNLC30.MH909570
LPPLERLTL
>92_C2U.CD.02.CG_0151_02V_NGSID1.KY392767
LPPIERLCI
>92_C2U.CD.08.DRC699.MF372647
LPPIERLCI
>92_C2U.CD.08.DRC796.MF372645
LPPLDRLSL
>92_C2U.CD.08.DRC819.MF372648
LPPIERLCI
>92_C2U.x.04.LA08SySa.KU168263
LPPIDRLRI
>93_cpx.CD.08.DRC367.MF372646
LPPIERLSI
>93_cpx.CD.08.DRC653.MF372651
LPPIERLSI
>93_cpx.CD.08.DRC817.MF372649
LPPIERLSI
>94_cpx.FR.14.24FR0113_MW71FOBV.MH141493
LPPLERLTL
>94_cpx.FR.16.05FR0916_MW95FOBV.MH141491
LPPLERLTL
>96_cpx.CN.10.JL.RF01.KF850149
LPPLERLHL
>96_cpx.CN.13.13YNBS54IDU.MG518476
LPPLERLHL
>96_cpx.CN.13.13YNBS66IDU.MG518477
LPPLERLHL
>98_06B.FR.09.A_Bordeaux.MH479275
LPPIERLRL
>0102A.CM.01.01CM_0190MA.AY371145
LPPIERLCL
>0102A.CM.07.567_16.KP718921
LPPIERLTL
>0102A.CM.07.663_13.KP718922
LPPIERLCI
>0102A1.CY.07.CY196.JF683748
LPPLERLHL
>0107.CN.07.JL070032.KC990127
LPPLERLQL
>0107.CN.07.MSM0720.KC833436
LPPLERLCI
>0107.CN.10.10LNA015.KU051564
LPPIERLHI
>0107.CN.10.JL.RF03.KJ184176
LPPLERLQL
>0107.CN.12.kang124_NFL.KJ778897
LPPLERLNL
>0107.CN.13.BJMP3002.KM974719
LPPLERLHL
>0107.CN.13.BJMP3026.KM974720
LPPLERLNL
>0107.CN.14.BJ2015EU16.MH029899
LPPLERLCI
>0107.CN.14.GXDY460B.KT619126
LPPIERLHI
>0107.CN.14.LN301538.KX434794
LPPLERLTL
>0107.CN.14.XC2014EU09.KT592380
LPPLERLHL
>0107.CN.15.15zj016.KX185086
LPPLERLYI
>0107.CN.15.BJ2015EU19.KY950610
LPPLERLCI
>0107.CN.15.LN321945.KX434796
LPPLERLTL
>0107.CN.15.M62.MH396608
LPPLERLQL
>0107.CN.15.SN121.MF373389
LPPLERLNL
>0107.CN.15.YA1996_00_NFLG.MF084205
LPPLERLCI
>0107.CN.15.zj032.KX159285
LPPLERLCI
>0107.CN.16.GX2016EU09.MF073269
LPPLERLCI
>0107.CN.16.GX2016EU10.MH377336
LPPLDRLSL
>0107.CN.16.TJIH0345.MH801989
LPPLERLCI
>0107.CN.x.305.MH684584
LPPLERLHL
>0107.CN.x.TJIH0069.MH682099
LPPIERLCI
>0107.TW.08.TN_H8.KT372798
LPPIERLHI
>0108.CN.12.GXDY_1299_NLFG.KF541292
LPPLERLHI
>0108.CN.14.12YN10551.KU356857
LPPLERLHI
>01A1A6.CY.06.CY178.FJ388953
LPPLERLHI
>01A1F2.CM.07.BS72.KR017779
LPPLERLHI
>01A1G.CD.76.Z321_Z321B.U76035
LPPIERLRI
>01A1G.CM.06.DEURF06CM001.KF716464
LPPLERLCL
>01ADF2.CM.01.01CM_0908MO.AY371170
LPPLERLNL
>01B.CN.07.07CNYN370.KF835546
LPPLERLHL
>01B.CN.11.JS2011001.KM111555
LPPLERLTL
>01B.CN.13.01B.CN.2012.11092.KU501256
LPPLERLHL
>01B.CN.13.BJMP3037B.KP418805
LPPLERLSL
>01B.CN.14.12YN10135.KT999999
LPSLERLTL
>01B.CN.15.AH150299.MH431788
LPPLERLTL
>01B.CN.15.SH150507.MH615836
LPPLERLTL
>01B.CY.06.CY179.FJ388954
LPPLDRLHL
>01B.JP.03.03JP_5091K279.AB859012
LPPLERLHL
>01B.JP.x.pHIV_1_Y271B01AE64.AB646691
LPPLERLTL
>01B.MM.00.mIDU502.AB097865
LPPLERLSL
>01B.MM.13.mSSDU187.KU820835
LPPLERLHL
>01B.MM.99.mCSW104.AB097867
LPPLERLHL
>01B.MY.05.05MYKL043_1.DQ366666
LPPLERLNL
>01B.MY.06.06MMYKLD46.EF495062
LPPLERLHL
>01B.MY.08.08MYKL056.KT438782
LPPLDRLTL
>01B.MY.10.10MYKJ086.KT438783
LPPLERLNL
>01B.MY.10.10MYPR226.KJ206289
LPPLERLTL
>01B.MY.10.10MYPR70.KT438784
LPPLERLTL
>01B.PH.15.1001.MH327744
LPPLERLHL
>01B.PH.15.DEURF15PH001.KY658692
LPPLERLHL
>01B.PH.15.DEURF15PH005.KY658691
LPPIERLHL
>01B.PH.16.1009.MH327751
LPPLERLHL
>01B.PH.16.DEURF16PH011.MH078564
LPPLERLHL
>01B.SE.10.SE600035.KP411826
LPPLERLTL
>01B.TH.02.OUR740I.AY358073
LPPLERLTL
>01B.TH.02.OUR840I.AY358070
LPPLERLNL
>01B.TH.02.OUR847I.AY358069
LPPLERLTL
>01B.TH.03.03TH700065.JN248316
LPPLERLHL
>01B.TH.04.04TH228466.JN248319
LPPIERLHL
>01B.TH.04.04TH312908.JN248320
LPPLERLTL
>01B.TH.04.04TH321566.JN248322
LPPLERLHL
>01B.TH.04.04TH322500.JN248323
LPPLERLTL
>01B.TH.04.04TH423323.JN248326
LPPLERLHL
>01B.TH.04.04TH704320.JN248331
LPPLERLTL
>01B.TH.04.04TH801743.JN248332
LPPLERLHL
>01B.TH.05.05TH140456.JN631793
LPPLERLTL
>01B.TH.05.05TH245651.JN248340
LPPLERLHI
>01B.TH.05.05TH443479.JN248349
LPPLERLTL
>01B.TH.05.05TH518944.JN248350
LPPLERLTL
>01B.TH.05.05TH852327.JN248357
LPPLERLSL
>01B.TH.05.AA095a_WG21.JX447830
LPPIERLHL
>01B.TH.05.AA106c05R.JX448016
LPPLERLHL
>01B.TH.06.AA020a_wg2.JX446927
LPPIEKLHL
>01B.TH.06.AA025a_WG13.JX447000
LPPLERLHL
>01B.TH.06.AA084a_WG10.JX447668
LPPLERLHL
>01B.TH.07.MERLBDTRC3.JN860762
LPPLERLTL
>01B.TH.07.MERLBDTRC6.JN860765
LPPLERLTL
>01B.TH.13.2544878P000_Sa.MF957578
LPPLERLTL
>01B.TH.99.OUR044I.AY358042
LPPLERLHL
>01B.TH.99.OUR2574.DQ354123
LPPLERLTL
>01B.TH.x.TH283.AF468970
LPPLERLTL
>01B.TH.x.TH_13_26.AY082968
LPPLEKLTL
>01B.US.98.99US_MSC5043.AY444812
LPPLERLHL
>01BC.CN.07.07CNYN330.KF835517
LPPLERLHL
>01BC.CN.07.07CNYN334.KF835520
LPPLERLHL
>01BC.CN.07.07CNYN358.KF835537
LPPLERLHL
>01BC.CN.08.BH095.KF803580
LPPLERLQL
>01BC.CN.10.DH02.KF250395
LPPIERLNI
>01BC.CN.10.DH07.KF250398
LPPIDRLNI
>01BC.CN.10.JL.RF05.KJ184177
LPPLERLHL
>01BC.CN.11.ANHUI_BB17.KC183774
LPPLERLHL
>01BC.CN.11.ANHUI_WH69.KC183781
LPPLERLHL
>01BC.CN.12.DH28.KF250407
LPPLERLHI
>01BC.CN.13.01BC.CN.2011.11312.KU501257
LPPLERLTL
>01BC.CN.13.S15_5h4_3h2_FL.KP170487
LPPLERLHL
>01BC.CN.13.SZ44LS7251.KX378999
LPPLERLHI
>01BC.CN.13.SZ95LS8027.KX379000
LPPLERLQL
>01BC.CN.14.BJ.2014.MSM.SP01.KP668994
LPPLDRLNI
>01BC.CN.14.XC2014EU01.KX353919
LPPLERLHL
>01BC.CN.15.AH150183.KY200513
LPPLERLNL
>01BC.CN.15.Guangzhou.MF379808
LPPLERLNL
>01BC.CN.15.JS150021.KY200514
LPPLERLNL
>01BC.CN.15.JS150029.KY200515
LPPLERLHL
>01BC.CN.15.ZJCIQ15005.KX010453
LPPLERLHL
>01BC.CN.16.GX2016EU13.MG519330
LPPLERLHI
>01BC.CN.16.GX2016EU23.MG064457
LPPLERLHI
>01BC.CN.x.JL16013.MH051842
LPPLERLHL
>01BC.MM.00.mCSW503.AB097866
LPPLERLHL
>01BC.MM.08.08mLDTD011.KP455640
LPPLEGLHL
>01BC.MM.13.mSSDU139.KU820827
LPPLERLNI
>01BC.MM.13.mSSDU153.KU820830
LPPLERLNL
>01BC.MM.13.mSSDU199.KU820838
LPPLERLHL
>01BC.MM.13.mSSDU247.KU820841
LPPLDRLHL
>01BC.MM.14.mKSDU24.KU820848
LPPLERLTL
>01BC.MM.99.mIDU107.AB097868
LPPLERLTL
>01BC.PH.17.1023.MH327758
LPPLERLNL
>01C.CN.08.08YN080.HM138656
LPPLERLHL
>01C.CN.10.DH18.KF250401
LPPLERLSL
>01C.CN.13.kang019a_NFL.KJ778895
LPPLERLHL
>01C.CN.14.12YN10159.KT321211
LPPLERLNI
>01C.CN.15.JS150129.KY200516
LPPLERLHL
>01C.CN.15.JS150132.KY200517
LPPLERLHI
>01C.IN.14.NARI_FLS_YCM_151.KT074935
LPPLERLHL
>01C.IN.98.NARI_FLS_VB5.KT175204
LPPLERLCL
>01C.MM.13.mSSDU101.KU820822
LPPLERLHL
>01C.TH.x.NP1809.AY262830
LPPLERLHL
>01F2G.CM.02.LT31.JN864056
LPPLERLHL
>0206.BF.x.LA13BF17.KU168268
LPPIERLRL
>0206.BJ.13.LA58Benin.KU168301
LPPIERLSL
>0206.GH.03.03GH195AG_06.AB286853
LPPIERLRL
>0206.NE.00.NE36.AJ508597
LPPIERLRL
>0206.NE.97.NE03.AJ508595
LPPIERLSL
>0206.SN.12.LA56Senegl.KU168299
LPPIDRLSL
>0209.CI.01.01IC_17395.AJ866554
LPPLERLCL
>0209.CI.01.01IC_PCI127.AJ866558
LPPIERLCL
>0209.CI.16.DEURF16CI004.MH078537
LPPIERLCL
>0209.CI.97.97IC_PCI3.AJ866555
LPPLERLCL
>0209.GH.97.G829.AF184155
LPPLERLNL
>0213.CM.01.01CM_0096MA.GU201497
LPPIERLCL
>0222.CM.02.02CAMLT04.EU743964
LPPLERLCL
>0222.CM.06.NYU488.JN864047
LPPLERLHL
>0222.CM.08.BDSH129.JN864052
LPPIERLCI
>0222.CM.10.LB045.JN864053
LPPIERLSL
>0225.CM.x.2931HA.DQ826727
LPPLERLNL
>0263.UZ.02.02UZ0683.AY829214
LPPIERLCL
>02A.CI.16.DEURF16CI011.MH078538
LPPLERLCL
>02A.CM.02.02CM_2339SA.AY371143
LPPIERLCL
>02A.CM.08.DEURF08CM005.KF716465
LPPLERLRL
>02A.ES.05.X230_10.FJ670515
LPPLERLNL
>02A.ES.14.ARP1205.KT276265
LPPIERLRL
>02A.ES.14.EUR_0048.KU685587
LPPIERLCL
>02A.GW.04.DL3039.KR067669
LPPIERLSL
>02A.GW.08.DL3773.KR067670
LPPIERLSL
>02A.GW.10.DL3234.KR067667
LPPLERLSL
>02A.GW.13.DL5308.KR067671
LPPLERLCL
>02A.GW.14.DEURF14GW011.MH078547
LPPLERLSL
>02A.GW.14.DEURF14GW012.MH078548
LPPIERLCL
>02A.GW.14.DEURF14GW016.MH078549
LPPIERLSL
>02A.GW.14.DEURF14GW019.MH078550
LPPLERLTL
>02A.NG.09.09NG_SC27.JN248587
LPPIERLSL
>02A.NG.10.10NG020382.KX389616
LPPIERLSL
>02A1.CM.03.CM1193_8.KU168304
LPPIERLSL
>02A1.CM.04.242.EU513188
LPPIERLSL
>02A1.CM.04.257.EU513185
LPPIERLSL
>02A1.CM.05.280.EU513183
LPPLERLCL
>02A1.CM.08.CM1031_19.KU168307
LPPIEKLSL
>02A1.EE.06.A48.KM606636
LPPIERLRL
>02A1.GH.97.97GH_AG2.AB052867
LPPLERLCL
>02A1.GW.06.DL4186.KR067668
LPPIERLCL
>02A1.PK.14.DEURF14PK006.KU749413
LPPIERLCL
>02A1.PK.14.PK003.KX232596
LPPLERLCL
>02A1.PK.14.PK008.KX232601
LPPLERLRL
>02A1.PK.14.PK012.KX232605
LPPLERLHL
>02A1.PK.14.PK015.KX232608
LPPLERLHL
>02A1.PK.14.PK019.KX232612
LPPLERLHL
>02A1.PK.15.DEURF15PK023.KY658718
LPPIERLCL
>02A1.PK.15.PK025.KX232617
LPPIERLCL
>02A1.PK.15.PK033.KX232623
LPPLERLHL
>02A1.PK.15.PK038.KX232627
LPPIERLCL
>02A1.PK.15.PK040.KX232629
LPPLERLHL
>02A1.RU.11.11RU6939.JX500706
LPPIERLCL
>02A1F2.CM.10.DEURF10CM024.KU749421
LPPLERLSL
>02A1G.CM.02.02CM_3205MN.GU201504
LPPLERLHL
>02A1G.CM.07.BS29.KR017773
LPPIERLRL
>02A3.CM.07.BS13.KR017772
LPPFERLRL
>02A3.GH.03.GHNJ176.AB231894
LPPIERLSL
>02A3.SN.96.DDJ362.AY521632
LPPIERLCL
>02A6.RU.08.DE00208RU002.KU749432
LPPLERLCL
>02A6.RU.11.11RU6900.JX500697
LPPLERLCL
>02A6.SE.10.039KZ.MF373150
LPPIERLCL
>02B.ES.13.ARP1194.KT276254
LPPIERLCI
>02B.ES.99.99SP_11339.DQ926899
LPPIERLSL
>02B.FR.02.URF4.JN882652
LPPLERLTL
>02B.FR.09.URF2.JN882654
LPPIERLTL
>02B.FR.09.URF3.JN882651
LPPLERLTL
>02B.GB.13.13774_1_86.3.MF109508
LPPLERLTL
>02B.GB.14.13612_1_14.3.MF109397
LPPLERLSL
>02BD.FR.08.URF1.JN882653
LPPIERLSL
>02BF1.GB.14.14727_1_76.3.MF109637
LPPLERLHI
>02BG.CY.07.CY200.JF683752
LPPIERLCL
>02C.BE.93.VI1035.AJ276595
LPPLEGLTL
>02D.CM.03.CM10_10.KU168303
LPPLERLNL
>02D.CY.08.CY217.JF683766
LPPVERLNL
>02D.GH.03.GHNJ193.AB231897
LPPLERLTL
>02D.GH.03.p03GH194AG09.AB480044
LPPIERLCL
>02F2.CM.07.BS11.KR017771
LPPLERLHI
>02F2G.CM.02.LT66.JN864057
LPPLERLHI
>02G.BE.94.VI1197.AJ276596
LPPLERLSL
>02G.CM.02.02CM_3228MN.AY371147
LPPIERLSL
>02G.GB.13.15228_1_70.3.MF109708
LPPLERLCL
>02G.GB.14.13612_1_1.3.MF109402
LPPLERLCI
>02G.GH.03.p03GH179AG_G02.AB480047
LPPLERLCL
>02G.NG.09.09NG010129.KX389634
LPPIERLSL
>02G.NG.09.09NG010145.KX389632
LPPIERLRL
>02G.NG.09.09NG010208.KX389627
LPPIERLSL
>02G.NG.09.09NG010483.KX389623
LPPIERLNL
>02G.NG.10.10NG020468.KX389613
LPPIERLSL
>02G.NG.92.92NG003.U88825
LPPIERLSL
>02GK.CI.01.01IC_PCI123.AJ866557
LPPIERLCL
>02H.AO.93.93AOHDC251.KU310618
LPPIERLTL
>02O.CM.07.YBF282.KX398187
LPPLEQLSI
>02O.FR.10.RBF222.KY359382
LPPIERLCL
>02O.FR.17.RBF243.KY995542
LPPIERLCL
>02U.CY.06.CY158.FJ388944
LPPLERLHL
>02U.NG.10.10NG020545.KX389611
LPPIENLHL
>06A1.BJ.x.B76.AJ293865
LPPIERLRL
>06G.CM.08.814_43.MH705140
LPPIERLSL
>07B.TW.04.TW_D60.DQ230842
LPPIERLHI
>11A1.CM.07.BS57.KR017778
LPPIERLHL
>13U.CM.04.258.EU513192
LPPLERLSL
>14F1.ES.15.100_120.KY557336
LPPLERLHI
>1819.CU.99.CU64.AY894995
LPPLERLHL
>22A1U.CM.01.01CM_1152NG.AY371163
LPPLERLHL
>22DU.CM.01.01CM_4008HAN.AY371168
LPPLERLTL
>26C.CD.02.02CD_LBTB032.FM877779
LPPLERLHI
>26C.CD.97.97CD_KFE267.FM877778
LPPLERLHL
>26C.CD.97.MBFE250.FM877783
LPPLERLNL
>26CU.CD.97.97CD_KMST91.FM877784
LPPLERLRL
>32A6.EE.06.41.KM606628
LPPIERLRL
>32A6.EE.06.A19.KM606633
LPPIERLRL
>32A6.EE.06.A49.KM606637
LPPIERLRL
>32G.EE.06.A45.KM606635
LPPIERLRL
>50B.GB.13.13592_1_12.3.MF109354
LPPLERLNL
>50B.GB.14.14535_1_2.4.MF109527
LPPLERLNL
>A1A2.KE.05.05KE398838V4.KT022402
LPPLERLHL
>A1A2.KE.05.05KE726081V5.KT022407
LPPLERLHL
>A1A2C.KE.04.04KE389016V3.KT022386
LPPIERLHL
>A1A2C.KE.07.DEURF07KE014.KU749429
LPPLERLHL
>A1A2CD.KE.06.DEURF06KE011.KU749427
LPPLERLNL
>A1A2D.KE.91.KNH1239.AY945739
LPPLERLHL
>A1B.CY.08.CY225.JF683774
LPPLEKLTL
>A1B.CY.09.CY257.JF683800
LPPLERLSL
>A1B.ES.09.X2733_2.KC113007
LPSLERLTL
>A1B.GB.13.13592_1_28.3.MF109371
LPPLERLTI
>A1B.US.10.DEURF10US008.KC473836
LPPLERLTL
>A1BG.RU.15.RU_KKV_2015.MF614611
LPPLERLHL
>A1BG.RU.15.RU_ZRS_2015.MF614615
LPPIERLHL
>A1C.CA.04.04CA7750.EU220698
LPPIERLNI
>A1C.IN.01.1579A.DQ083238
LPPLERLCL
>A1C.IN.06.NARI_FLS_IVC3_1.33.KT175203
LPPIERLNL
>A1C.IN.09.NARI_FLS_09_387.KC911635
LPPLERLHL
>A1C.IN.15.SC017.KY713232
LPPLERLHI
>A1C.IN.95.95IN21301.AF067156
LPPLERLHL
>A1C.IN.99.NARI_FLS_VB27_69.KT175211
LPPIERLNI
>A1C.KE.00.KISII5011.AF457061
LPPLERLHL
>A1C.KE.00.MSA4080.AF457087
LPPIERLHL
>A1C.KE.04.04KE663257V3.KT022391
LPPIERLHL
>A1C.KE.04.04KE780221V3.KT022393
LPPIERLHL
>A1C.KE.04.04KE870929V2.KT022395
LPPIERLHI
>A1C.KE.05.05KE757760V5.KT022408
LPPLERLHI
>A1C.KE.06.06KE161801V6.KT022413
LPPLERLHL
>A1C.KE.06.06KECst_004.FJ623489
LPPIERLHL
>A1C.KE.10.20225v14_06.KY580534
LPPIERLRL
>A1C.KE.10.DEURF10KE001.KF716469
LPPLEGLKL
>A1C.KE.10.DEURF10KE003.KF716471
LPPIERLHL
>A1C.KE.11.DEURF11KE020.KU749431
LPPLERLHL
>A1C.KE.99.KNH1097.AF457064
LPPIERLHL
>A1C.RW.06.DEURF06RW006.KU749428
LPPLERLNL
>A1C.RW.92.92RW009_06.U88823
LPPIERLTI
>A1C.SE.08.026KE.MF373141
LPPLERLTI
>A1C.SE.11.052SE.MF373155
LPPIERLHL
>A1C.SE.11.060SE.MF373163
LPPIERLTI
>A1C.SE.14.092SE.MF373194
LPPIERLHI
>A1C.SE.14.093ER.MF373195
LPPIERLNL
>A1C.SE.96.SE9488.AF071474
LPPLERLHL
>A1C.TZ.01.A306.AY253318
LPPIDRLHI
>A1C.TZ.01.A355.AY253315
LPPIERLNI
>A1C.TZ.01.A359.AY253319
LPPIKRLHI
>A1C.TZ.02.CO346.AY734552
LPPIERLHL
>A1C.TZ.02.CO3710.AY734553
LPPLERLHL
>A1C.TZ.02.CO3720.AY734562
LPPIERLHI
>A1C.TZ.02.CO6770.AY734554
LPPIERLHL
>A1C.TZ.02.CO6968.AY734555
LPPIERLHI
>A1C.TZ.03.CO0329V1.KX907342
LPPLERLHL
>A1C.TZ.03.CO0844V2.KX907354
LPPIERLHI
>A1C.TZ.03.CO3301V1.KX907369
LPPIERLHI
>A1C.TZ.03.CO3415V1.KX907373
LPPIERLHL
>A1C.TZ.03.CO3473V1.KX907377
LPPIERLHI
>A1C.TZ.03.CO3589V1.KX907379
LPPIERLHI
>A1C.TZ.04.CO0098V3.KX907340
LPPIERLNI
>A1C.TZ.04.CO3256V2.KX907367
LPPIERLNI
>A1C.TZ.04.CO6540V3.KX907409
LPPIERLHI
>A1C.TZ.04.CO6867V2.KX907427
LPPIERLSI
>A1C.TZ.05.CO6728V5.KX907418
LPPIERLHI
>A1C.TZ.06.CO3022V7.KX907360
LPPIERLHL
>A1C.TZ.06.CO3058V6.KX907362
LPPIERLNI
>A1C.TZ.06.CO3651V7.KX907381
LPPLERLHI
>A1C.TZ.06.CO3812V6.KX907386
LPPIERLHI
>A1C.TZ.06.CO6917V7.KX907429
LPPIERLNI
>A1C.TZ.08.DEURF08TZ009.KY658699
LPPIERLSL
>A1C.TZ.97.97TZ01.AF361871
LPPIERLHI
>A1C.TZ.97.97TZ06.AF361876
LPPIERLHI
>A1C.TZ.97.97TZ08.AF361878
LPPIERLHI
>A1C.TZ.97.97TZ09.AF361879
LPPIEGLHI
>A1C.UG.99.99UGK30889.AF484501
LPPIERLQL
>A1C.ZA.07.503_03011_29.KT183118
LPPIERLTL
>A1CD.KE.00.KER2017.AF457056
LPPLERLHL
>A1CD.KE.02.ML2000.EU110093
LPPXERLXL
>A1CD.KE.04.04KE888800V3.KT022397
LPPLERLNL
>A1CD.KE.04.04KE956490V3.KT022398
LPPLERLNL
>A1CD.KE.05.05KE215154V4.KT022400
LPPLERLHI
>A1CD.KE.05.05KE295198V5.KT022401
LPPLERLNL
>A1CD.KE.06.06KE484390V7.KT022414
LPPLERLTL
>A1CD.KE.06.06KE688699V6.KT022415
LPPIERLTL
>A1CD.KE.08.DEURF08KE018.KU749430
LPPIERLHL
>A1CD.KE.10.DEURF10KE002.KF716470
LPPLERLHL
>A1CD.SE.95.SE8603.AF075702
LPPLERLNL
>A1CD.TZ.03.CO0335V1.KX907344
LPPLERLNI
>A1CD.TZ.03.CO6095V1.KX907397
LPPLERLNI
>A1CD.TZ.04.CO0735V4.KX907350
LPPIERLHI
>A1CD.TZ.04.CO0778V2.KX907351
LPPFERLTI
>A1CD.TZ.04.CO0815V3.KX907353
LPPLERLNL
>A1CD.TZ.04.CO3103V3.KX907365
LPPLERLNL
>A1CD.TZ.04.CO3817V2.KX907387
LPPIERLHI
>A1CD.TZ.04.CO6041V3.KX907396
LPPLERLNL
>A1CD.TZ.04.CO6273V4.KX907404
LPPLERLNL
>A1CD.TZ.04.CO6763V2.KX907419
LPPIERLNL
>A1CD.TZ.05.CO3326V4.KX907370
LPPLERLNL
>A1CD.TZ.05.CO6172V5.KX907402
LPPIERLHI
>A1CD.UG.10.DEURF10UG007.KF716489
LPPIERLTL
>A1CDGKU.ZA.99.CM4_99ZACM4.AF411964
LPPIERLHI
>A1CG.KE.02.ML1979PCR.EU110096
LPPLERLNL
>A1D.CM.x.CMN05_5.KU168311
LPPLERLNL
>A1D.DK.96.FSA.DQ912822
LPPLERLTL
>A1D.GB.14.14592_1_70.3.MF109564
LPPLERLNL
>A1D.KE.00.KER2021.AF457058
LPPLERLNL
>A1D.KE.00.KSM4028.AF457078
LPPLERLHL
>A1D.KE.00.MSA4071.AF457082
LPPIERLHL
>A1D.KE.02.ML1974.EU110090
LPPLERLNL
>A1D.KE.03.03KE543869V2.KT022385
LPPLERLTI
>A1D.KE.04.04KE414659V2.KT022387
LPPFERLNL
>A1D.KE.04.04KE489686V2.KT022388
LPPLERLSL
>A1D.KE.04.04KE556528V2.KT022389
LPPLERLNL
>A1D.KE.04.04KE629642V3.KT022390
LPPLERLHI
>A1D.KE.04.04KE719832V2.KT022392
LPPLERLHL
>A1D.KE.04.04KE830543V3.KT022394
LPPLERLTL
>A1D.KE.04.04KE880505V2.KT022396
LPPLERLHI
>A1D.KE.05.05KE176519V4.KT022399
LPPLERLRL
>A1D.KE.05.05KE530245V4.KT022404
LPSLEGLHL
>A1D.KE.05.05KE613437V4.KT022405
LPPLERLTL
>A1D.KE.05.05KE897156V5.KT022409
LPPLERLNL
>A1D.KE.05.05KE961896V5.KT022410
LPPLERLNL
>A1D.KE.05.05KE963379V4.KT022411
LPPLERLNL
>A1D.KE.06.06KE149896V6.KT022412
LPPLERLNL
>A1D.KE.06.06KE809646V6.KT022416
LPSLERLNL
>A1D.KE.06.06KE894822V7.KT022417
LPPLERLNL
>A1D.KE.06.06KECst_010.FJ623491
LPPIERLHL
>A1D.KE.06.06KECst_015.FJ623490
LPPIERLHI
>A1D.KE.09.DEURF09KE002.KF716468
LPPIERLHL
>A1D.KE.09.DEURF09KE004.KP174771
LPPLERLNL
>A1D.KE.96.QA790_204I_ENV_C1.FJ866125
LPPLERLNL
>A1D.KE.99.KISII5003.AF457059
LPPLERLHL
>A1D.KE.99.KSM4015.AF457073
LPPLERLHL
>A1D.KE.x.MS208.FJ443124
LPPLERLNL
>A1D.SE.10.042SE.MF373153
LPPLERLTL
>A1D.SE.93.SE6954.AF075701
LPPLERLTL
>A1D.SE.94.SE7108.AF071473
LPPLERLNL
>A1D.TZ.01.A387.AY253316
LPPIERLTL
>A1D.TZ.03.CO3468V1.KX907376
LPLLERLSL
>A1D.TZ.04.CO0907V4.KX907355
LPPIERLNL
>A1D.TZ.04.CO3038V3.KX907361
LPPIERLHL
>A1D.TZ.08.DEURF08TZ006.KY658698
LPPLERLHL
>A1D.TZ.96.TZBFL0011.AF442569
LPPIERLTL
>A1D.TZ.96.TZBFL0025.AF442565
LPPLERLNL
>A1D.TZ.96.TZBFL0088.AF442570
LPPLERLHL
>A1D.TZ.97.TZBFL0086.AF442566
LPPLERLNL
>A1D.UG.00.PP1_F4_A1.HM027851
LPPLERLTL
>A1D.UG.00.PP4_F2_A4.HM027850
LPPLERLTL
>A1D.UG.03.PP1_F3_B1.HM027870
LPPLERLHI
>A1D.UG.05.PP1_M_B1.HM027828
LPPLERLTL
>A1D.UG.07.p191947.JX236674
LPPLERLTL
>A1D.UG.08.p191982.JX236675
LPPIERLNL
>A1D.UG.09.DEURF09UG002.KF859746
LPPLERLNL
>A1D.UG.09.DEURF09UG004.KF716481
LPPIERLTL
>A1D.UG.09.DEURF09UG005.KF859747
LPPLERLTL
>A1D.UG.09.DEURF09UG014.KP109491
LPPLERLTL
>A1D.UG.09.DEURF09UG015.KP109492
LPPLERLTL
>A1D.UG.10.DEURF10UG005.KF716487
LPPLERLTL
>A1D.UG.10.DEURF10UG008.KF716490
LPPIERLTL
>A1D.UG.10.DEURF10UG011.KF716482
LPPLERLTL
>A1D.UG.10.DEURF10UG012.KF716483
LPPLERLNI
>A1D.UG.10.DEURF10UG016.KP109493
LPPIERLHL
>A1D.UG.11.10463v09_10.KY580490
LPPIERLHL
>A1D.UG.11.DEURF11UG002.KP109497
LPPLEKLTL
>A1D.UG.11.DEURF11UG004.KF716484
LPPLERLTL
>A1D.UG.11.DEURF11UG006.KF716485
LPPLERLHL
>A1D.UG.90.UG266.AY352657
LPPLERLTL
>A1D.UG.92.UG035.AY352656
LPPIERLHL
>A1D.UG.98.98UG57129.AF484503
LPPLERLNI
>A1D.UG.98.98UG57137.AF484521
LPPIERLTL
>A1D.UG.99.99UGB26587.AF484482
LPPLERLHL
>A1D.UG.99.99UGC06443.AF484479
LPPLERLNL
>A1D.UG.99.99UGC38442.AF484517
LPPLERLTL
>A1D.UG.99.99UGE22831.AF484488
LPPLERLTL
>A1D.UG.99.99UGF27390.AF484492
LPPLERLTL
>A1D.UG.99.99UGK38855.AF484520
LPPLERLNL
>A1D.ZA.00.TV101.KJ948659
LPPLEGLHL
>A1DG.ES.09.DEURF09GQ001.KC473845
LPPLERLTL
>A1DHK.NO.97.97NOGIL3.AJ237565
LPPLERLTL
>A1F1.CY.07.CY191.JF683744
LPPLERLHI
>A1F2.CM.01.01CM_1404MV.AY371164
LPPLERLHL
>A1F2.CM.11.CHU3903.KP718932
LPPLERLRI
>A1G.CD.02.CG_0379_02V_NGSID7.KY392772
LPPLERLHL
>A1G.CM.03.CM62_15.KU168306
LPPLERLHL
>A1G.CM.04.252.EU513190
LPPIERLRL
>A1G.GB.14.14592_1_42.3.MF109538
LPPLERLTL
>A1G.GB.14.14727_1_68.6.MF109629
LPPIERLHI
>A1G.KE.99.KNH1043.AF457062
LPPLERLHL
>A1GH.CD.02.CG_0378_02V_NGSID6.KY392771
LPPIERLHI
>A1GHU.GA.x.VI354.AF076474
LPPLERLTL
>A1H.CM.01.01CM_4038STN.GU201508
LPPLERLRL
>A1H.CM.08.867_10.KP718927
LPPLERLTL
>A1H.CM.11.CHU2727.KP718933
LPPLERLHL
>A1K.CM.07.280_10.KP718919
LPPLERLHL
>A1O.FR.06.BCF212.KY359380
LPPLERLHL
>A1O.FR.13.BCF204.KY359385
LPPLEQLSI
>A1O.FR.13.RBF237.KY359381
LPPLERLHI
>A1U.BR.10.10BR_SP011.KJ849789
LPPLERLCL
>A1U.CY.05.CY111.FJ388928
LPPIERLHL
>A1U.SE.93.SE6594.AF069672
LPPLERLNL
>A2C.ZA.98.DU178_98ZADU178.AF411965
LPPLERLHL
>A2C.ZM.89.ZAM174.U86768
LPPIERMHL
>A2CD.KE.01.ML1956.EU110089
LPPLERLNL
>A2G.CD.97.97CDKP58.AF316544
LPPLERLHL
>AC.ZA.04.04ZAPS204B1.DQ093606
LPPIERLHL
>ACD.TZ.01.HS123.AY945709
LPPLERLNL
>ACU.CD.08.DRC768.MF372644
LPPLERLCI
>AD.US.99.99US_MSC4068.AY444799
LPPIERLRL
>ADGU.CU.99.CU67.AY894996
LPPLERLHL
>AF2.CM.02.02CM_3163MN.AY371160
LPPLERLHI
>AF2G.CM.97.CM52876.AF377958
LPPLERLHI
>AGU.CM.01.01CM_0989MO.AY371166
LPPIERLHL
>AGU.CM.06.770_8.MH705142
LPPLERLNL
>AHJU.CM.01.01CM_1296NG.AY371162
LPPIERLHI
>AJ.CD.87.PBS0724.MH705159
LPPLERLHL
>AKU.US.x.L873.DQ886038
LPPLERLSL
>AU.CD.87.PBS1342.MH705135
LPPLERLHL
>BC.BR.01.01_BR_RGS45.GQ365651
LPPIERLTI
>BC.BR.01.01_BR_RGS69.GQ365652
LPPIERLNI
>BC.BR.05.05_BR_NSP24.GQ365650
LPPIERLNI
>BC.BR.06.06BR1114.JN692478
LPPIERLNI
>BC.BR.07.DEURF07BR002.KC596068
LPPIERLDI
>BC.BR.10.10BR_PE018.KJ849795
LPPLERLTI
>BC.BR.10.10BR_PE057_2.KT427849
LPPLERLTL
>BC.BR.10.10BR_RJ009.KT427790
LPPIERLTI
>BC.BR.10.10BR_RJ039.KT427778
LPPIERLNI
>BC.BR.10.10BR_RJ091.KT427760
LPPIERLHI
>BC.BR.10.10BR_SP015.KT427822
LPPLERLTL
>BC.BR.92.92BR023.HM100716
LPPIERLNI
>BC.CN.05.05YNRL08sg.KC898976
LPSLERLHI
>BC.CN.05.05YNRL09sg.KC898977
LPPLERLHI
>BC.CN.05.05YNRL20sg.KC898978
LPPLERLTL
>BC.CN.05.BC11.EU363841
LPPLERLHI
>BC.CN.06.06YNRL106sg.KC898981
LPPLERLTL
>BC.CN.06.BC08.EU363838
LPPLERLHI
>BC.CN.07.07CNYN335.KF835521
LPPLERLTL
>BC.CN.07.07CNYN338.KF835524
LPPIERLHI
>BC.CN.07.07CNYN339.KF835525
LPPIERLTL
>BC.CN.07.07CNYN340.KF835526
LPPLERLNI
>BC.CN.07.07CNYN360.KF835539
LPPIERLHI
>BC.CN.07.07CNYN361.KF835540
LPPIERLHI
>BC.CN.07.07CNYN367.KF835544
LPPLERLHI
>BC.CN.07.07YNLC08sg.KC898982
LPPLERLTL
>BC.CN.07.07YNLC18sg.KC898983
LPPIERLHI
>BC.CN.07.07YNLC22sg.KC899007
LPPIERLTL
>BC.CN.07.BC04.EU363834
LPPIERLNI
>BC.CN.07.BC05.EU363835
LPPIERLHI
>BC.CN.07.cq070084.KF250381
LPPLERLHI
>BC.CN.07.gd070112.KF250382
LPPLERLSI
>BC.CN.07.gx070056.KF250383
LPPLERLHI
>BC.CN.07.jx070017.KF250384
LPPIERLHI
>BC.CN.08.08YN065.GU362013
LPPLERLTL
>BC.CN.09.09YNLC10sg.KC898984
LPPLERLTL
>BC.CN.09.09YNLC216027sg.KC898986
LPPIEGLHI
>BC.CN.09.09YNLC216031sg.KC898987
LPPIERLHI
>BC.CN.09.09YNLC216036sg.KC898988
LPPIEGLHI
>BC.CN.09.09YNLC492sg.KC898989
LPPIERLHI
>BC.CN.09.09YNLC499sg.KC898993
LPPLERLTL
>BC.CN.09.09YNRL215025sg.KC899010
LPPLERLTL
>BC.CN.09.09YNYJ217010sg.KC899013
LPPLERLTL
>BC.CN.09.09YNYJ217016sg.KC899014
LPPLERLHI
>BC.CN.09.09YNYJ217036sg.KC899003
LPPIERLHI
>BC.CN.09.09YNYJ479sg.KC899015
LPPLERLTL
>BC.CN.10.DH04.KF250397
LPPIERLHI
>BC.CN.10.DH15.KF250399
LPPLERLHI
>BC.CN.10.JL100091.KF011493
LPPIERLHI
>BC.CN.12.DH23.KF250405
LPPIERLHI
>BC.CN.12.DH24.KF250406
LPPLERLTL
>BC.CN.12.DH33.KF250409
LPPLERLTL
>BC.CN.12.DH36.KF250410
LPPIERLHI
>BC.CN.14.12YN10192.KT960983
LPPIEKLTL
>BC.CN.14.XC2014EU20.KU886698
LPPLERLTI
>BC.CN.14.YN10134.KY406739
LPPIERLHI
>BC.CN.15.SN153.MG742702
LPPLERLTL
>BC.CN.96.YN4007.KF250379
LPPLERLTL
>BC.CN.98.YNRL9828.AY967805
LPPLERLTL
>BC.DO.05.05DO_147691.EU839599
LPPIERLTI
>BC.IN.02.INDNARI_0218440.EU000514
LPPLERLTL
>BC.IN.02.NARI7_3.EU000511
LPPLERLIL
>BC.IN.02.NARI9_3.EU000508
LPPLERLTL
>BC.IN.07.MAN_86.HQ453404
LPPIERLNI
>BC.IN.07.NARI_L5_NEM.J12.FJ515876
LPPLERLNL
>BC.IN.08.Man_40.HM573466
LPPLERLTL
>BC.IN.99.NARI10_2.EU000516
LPPLERLTL
>BC.MM.14.fKSDU97.KU820852
LPPIERLHI
>BC.MM.14.mKSDU81.KU820850
LPPLERLTL
>BC.MM.14.mKSDU92.KU820851
LPQIERLHI
>BC.SE.13.087SE.MF373189
LPPMERLNL
>BC.UY.02.02UY_TRA3026.JN235957
LPPIERLNI
>BC.ZA.09.503_01288_T4.KT183077
LPPIERLHI
>BCF1.AR.04.04AR160677.DQ383754
LPPIERLTL
>BCF1.BR.10.10BR_MG010.KJ849787
LPPLERLSL
>BCF1.BR.10.10BR_PE029.KJ849800
LPPLERLTI
>BCF1.BR.10.10BR_RJ001.KT427793
LPPLERLTL
>BCG.ES.15.100_119.KY496623
LPPIERLSL
>BD.ZA.85.R605.MH234642
LPPLERLTL
>BF1.AR.00.ARCH003.AY037267
LPPLERLTL
>BF1.AR.02.02AR115455.DQ383747
LPPLERLTL
>BF1.AR.04.04AR143170.DQ383750
LPPLDRLTL
>BF1.AR.04.04AR158637.DQ383753
LPPLERLTL
>BF1.AR.05.05AR163052.DQ383755
LPPLERLTL
>BF1.AR.12.DEURF12AR009.KY658687
LPPLERLTL
>BF1.AR.14.DEURF14AR011.MH078535
LPPLERLTL
>BF1.AR.97.A050.AF408631
LPPLERLTL
>BF1.AR.97.A32878.AF408632
LPPLERLTL
>BF1.AR.98.ARCH014.AY037266
LPPLERLTL
>BF1.AR.99.A025.AF408626
LPPLERLTL
>BF1.AR.99.A027.AF332867
LPPLERLTL
>BF1.AR.99.A047.AF408627
LPPLERLTL
>BF1.AR.99.A063.AF408628
LPPLERLTL
>BF1.AR.99.ARMA006.AY037278
LPPLERLSL
>BF1.AR.99.ARMA029.AY037283
LPPLERLTL
>BF1.AR.99.ARMA037.AY037277
LPPLEKLSL
>BF1.AR.99.ARMA097.AY037280
LPPLERLTL
>BF1.BR.00.BREPM13853.DQ085875
LPPLERLTL
>BF1.BR.01.01BR042.DQ358799
LPQLERLTL
>BF1.BR.01.01BR047.DQ358800
LPPIERLTL
>BF1.BR.01.01BR226.DQ358803
LPPLERLTL
>BF1.BR.01.01BR323.DQ358804
LPPLERLHI
>BF1.BR.02.02BR005.DQ358806
LPPLERLTL
>BF1.BR.02.02BR006.DQ358807
LPPLERLTL
>BF1.BR.02.02BR034.DQ358812
LPPLERLHI
>BF1.BR.02.02BR2028.JN692437
LPSLERLTI
>BF1.BR.02.02BRRJSB167.MG365770
LPPLERLHI
>BF1.BR.03.03BR2018.JN692449
LPPLERLTP
>BF1.BR.03.03BR2019.JN692448
LPPLDRLTL
>BF1.BR.03.BREPM1026.EF637055
LPPLERLTL
>BF1.BR.03.BREPM1029.EF637052
LPPLERLSL
>BF1.BR.04.04BR1067.JN692456
LPPLERLTL
>BF1.BR.05.0008SP.JF804805
LPPLERLTL
>BF1.BR.05.0341RI.JF804808
LPPLERLTL
>BF1.BR.05.0632SV.JF804810
LPPIGGLTL
>BF1.BR.05.0736SV.JF804813
LPPLEKLTL
>BF1.BR.06.06BR_FPS561.HM026455
LPPLERLNI
>BF1.BR.07.BP00044_RH02.JN687738
LPPLERLTL
>BF1.BR.09.09BRRJRDS205.MG365769
LPPLERLHI
>BF1.BR.10.10BR_MG017_2.KJ849793
LPPLEKLTL
>BF1.BR.10.10BR_MG030.KT427679
LPPLERLTI
>BF1.BR.10.10BR_MG034.KJ849802
LPPLERLTL
>BF1.BR.10.10BR_MG052.KT427668
LPPLERLTL
>BF1.BR.10.10BR_PE002.KJ849757
LPPLERLTL
>BF1.BR.10.10BR_PE005.KT427746
LPPLERLNL
>BF1.BR.10.10BR_PE043.KT427722
LPPLERLTL
>BF1.BR.10.10BR_PE059.KJ849768
LPPLERLTL
>BF1.BR.10.10BR_PE063.KT427871
LPPLERLTL
>BF1.BR.10.10BR_PE069.KT427710
LPPLERLHI
>BF1.BR.10.10BR_PE078.KT427705
LPPLERLHI
>BF1.BR.10.10BR_PE086.KJ849774
LPPLERLTL
>BF1.BR.10.10BR_PE099.KT427698
LPPLERLTL
>BF1.BR.10.10BR_RJ012.KT427649
LPPLERLTL
>BF1.BR.10.10BR_RJ014.KT427789
LPPIDRLTL
>BF1.BR.10.10BR_RJ029.KT427782
LPPIERLTL
>BF1.BR.10.10BR_RJ031.KT427780
LPPIERLTL
>BF1.BR.10.10BR_RJ036.KT427779
LPPLERLHI
>BF1.BR.10.10BR_RJ041.KJ849826
LPPLERLTL
>BF1.BR.10.10BR_RJ044.KT427776
LPPLERLHI
>BF1.BR.10.10BR_RJ053.KJ849813
LPPLERLTL
>BF1.BR.10.10BR_RJ075.KT427651
LPPLERLTL
>BF1.BR.10.10BR_RJ093.KT427759
LPPLERLHI
>BF1.BR.10.10BR_RJ094.KT427758
LPPXERLTL
>BF1.BR.10.10BR_RJ104.KT427652
LPPLERLTL
>BF1.BR.10.10BR_SP005.KT427828
LPPIERLTI
>BF1.BR.10.10BR_SP010.KT427825
LPPLERLTL
>BF1.BR.10.10BR_SP013.KT427823
LPPLERLHI
>BF1.BR.10.10BR_SP017.KJ849794
LPPLDRLTL
>BF1.BR.10.10BR_SP018.KT427820
LPSLERLTL
>BF1.BR.10.10BR_SP024_2.KT427660
LPPLERLTL
>BF1.BR.10.10BR_SP035.KT427809
LPPLERLTL
>BF1.BR.10.10BR_SP037.KT427807
LPPLERLTL
>BF1.BR.10.10BR_SP048.KJ849810
LPPLERLTL
>BF1.BR.10.10BR_SP054.KT427801
LPPLERLTL
>BF1.BR.10.10BR_SP057.KJ849816
LPPLERLHI
>BF1.BR.10.10BR_SP068.KT427795
LPPLERLTL
>BF1.BR.16.HI2016_11.MG571986
LPPIERLTL
>BF1.BR.16.HI2016_32.MG572011
LPPIERLTL
>BF1.BR.93.93BR029_4.AF005495
LPPLERLHI
>BF1.BR.94.94BR_RJ_41.AY455781
LPPLEKLHI
>BF1.BR.94.94BR_RJ_59.AY455784
LPPLERLHI
>BF1.BR.94.94UFRJ_58.AY455785
LPPLERLHI
>BF1.BR.99.99BRRJSB067.MG365765
LPPLEKLHI
>BF1.BR.99.99UFRJ_16.AY455782
LPPLEKLHI
>BF1.BR.99.99UFRJ_2.AY455780
LPPLERLTI
>BF1.BR.99.99UFRJ_9.AY455783
LPPLERLHI
>BF1.BR.99.BREPM108.AY771589
LPPLERLTL
>BF1.BR.99.BREPM11871.DQ085867
LPPLERLTL
>BF1.BR.99.BREPM11884.DQ085868
LPPLERLTL
>BF1.BR.99.BREPM11932.DQ085870
LPPLERLTL
>BF1.BR.99.BREPM269.AY771591
LPPLERLHI
>BF1.BR.99.BREPM275.AY771592
LPPLERLTL
>BF1.BR.99.BREPM278.AY771593
LPPLERLTL
>BF1.CL.01.CH3.AY536233
LPPLERLTL
>BF1.CL.01.CH6.AY536234
LPPLERLTL
>BF1.ES.08.DEURF08ES008.KU749408
LPPLERLTL
>BF1.ES.08.ES_X2524_2.GQ372989
LPPIERLSL
>BF1.ES.08.X2432_2.FJ853621
LPPLERLHI
>BF1.ES.09.DEMBF09ES003.JX140660
LPPLERLTL
>BF1.ES.09.DEMBF09ES006.JX140661
LPPIERLSL
>BF1.ES.14.ARP1199.KT276259
LPPLDRLTL
>BF1.ES.14.ARP1209.KT276269
LPPLDRLTL
>BF1.ES.14.ARP1212.KT276271
LPPIERLTL
>BF1.IT.01.50610.GU595156
LPPLERLTL
>BF1.IT.01.53143.GU595149
LPPLERLTL
>BF1.IT.02.30638.GU595148
LPPLERLTL
>BF1.IT.02.57954.GU595150
LPPLERLTL
>BF1.IT.02.59211.GU595151
LPPLERLTL
>BF1.IT.05.83166.GU595152
LPPLERLTL
>BF1.IT.06.89072.GU595153
LPPLESLNL
>BF1.IT.08.IT_BF_PRIN_454.FJ904244
LPPLERLTL
>BF1.JP.04.DR6082.AB480298
LPPLERLHI
>BF1.JP.04.DR6190.AB480300
LPPLERLTI
>BF1.JP.x.DR0769.AB253430
LPPLERLTL
>BF1.PY.02.02PY_PSP0060.JN251897
LPPLERLTL
>BF1.PY.02.02PY_PSP0067.JN251898
LPPIDRLTL
>BF1.PY.02.02PY_PSP0070.JN251899
LPPLERLTL
>BF1.PY.02.02PY_PSP0087.JN251900
LPPXERLSL
>BF1.PY.02.02PY_PSP0093.JN251902
LPPLERLTL
>BF1.PY.02.02PY_PSP0094.JN251903
LPPLERLTL
>BF1.PY.03.03PY_PSP0114.JN251905
LPPLERLTL
>BF1.SE.15.103MK.MF373205
LPPLERLCI
>BF1.UY.00.00UY_TSU0020.JN235952
LPPLERLTL
>BF1.UY.01.01UYTRA1020.AY781128
LPPLERLTL
>BF1.UY.01.01UY_TRA1141.JN235953
LPPLERLTL
>BF1.UY.01.01UY_TRA2083.JN235956
LPPLERLTL
>BF1.UY.99.99UY_TRA0107.JN235960
LPPLERLHI
>BF1.UY.99.99UY_TRA0129.JN235963
LPPLERLHI
>BF1.UY.99.URTR17_URTR017.AY037272
LPPLERLTL
>BF1.VE.99.V62.AY536236
LPPLERLTL
>BG.RU.14.RU_KNCh_2014.MF614609
LPPLERLHL
>BG.RU.14.RU_VDL_2014.MF614608
LPPLERLHL
>BG.RU.15.RU_KAE_2015.MF614612
LPPLERLHL
>BG.RU.16.RU_ChTS_2016.MF614614
LPPLERLHL
>CD.BW.00.00BWMO35.1.AY074891
LPPIERLHI
>CD.KE.00.MSA4077.AF457085
LPPLERLNL
>CD.KE.01.ML1076.EU110086
LPPLERLTL
>CD.MW.08.CH492.PL.031108.A2.7.KY112292
LPPIERLHI
>CD.NP.11.11NP079.KU341727
LPPIERLHI
>CD.RW.11.DEURF11RW001.KF716473
LPPIERLTI
>CD.SE.08.029SE.MF373143
LPPIERLHI
>CD.SE.13.081ER.MF373183
LPPLERLNL
>CD.TZ.01.A247.AY253309
LPPIERLNI
>CD.TZ.04.CO3337V2.KX907371
LPPLERLTL
>CD.TZ.04.CO6480V4.KX907408
LPPIERLTI
>CD.TZ.05.CO6811V5.KX907421
LPPLERLTL
>CD.TZ.06.CO3016V6.KX907359
LPPIERLTL
>CD.TZ.97.97TZ07.AF361877
LPPLERLNI
>CD.UG.99.99UGK10192.AF484500
LPPLERLNI
>CD.ZA.13.DEURF13ZA135.KU749418
LPPLERLHL
>CF1.BR.07.DEURF07BR043.KU749397
LPPIERLTI
>CF1.BR.10.10BR_SP023.KT427818
LPPIERLNI
>CF1.ES.15.100348.MF381270
LPPLERLHI
>CF1.SE.13.086SE.MF373188
LPPIERLDI
>CU.CD.02.CG_0373_02V_NGSID2.KY392768
LPPLERLHI
>CU.CD.12.VIR90.MF372650
LPPIERLCI
>CU.JP.04.DR5782.AB286849
LPPLERLTL
>DF1G.ES.04.X963_4.FJ670527
LPPIERLTL
>DG.CM.06.876_14.KP718916
LPPIERLNL
>DG.CY.05.CY063.FJ388908
LPPIERLTL
>DG.GB.13.15228_1_62.3.MF109700
LPPLERLHI
>DG.KE.06.06KECst_014.FJ623495
LPPLERLSL
>DJ.KR.04.04KBH8.DQ054367
LPPIERLTI
>DO.CM.08.YBF274.KX579838
LPPLERLNL
>DO.FR.08.RBF208.GQ351296
LPPLEQLXI
>F1F2.CD.02.CG_0349_02_NGSID5.KY392770
LPPLERLHI
>F1F2.RU.08.D88_845.GQ290462
LPPLERLHI
>F2KU.BE.94.VI1126.AF076475
LPPLERLNL
>GK.NG.09.09NG010067.KX389638
LPPLERLHL
>GKU.SE.95.SE9010.AY352655
LPPIERLRL
>JU.AO.93.93AOHDC250.KU310619
LPPLERLHL
>UO.FR.16.RBF240.KY359384
LPPIERLHI
>U.CA.01.TV749.HM215251
LPPLERLSL
>U.CA.99.TV721.HM215249
LPPLERLSL
>U.CD.01.CG_0066_01_NGSID18.KY392780
LPPLERLHL
>U.CD.02.CG_0059_01_NGSID8.KY392773
LPPLERLTL
>U.CD.02.CG_0575_02_NGSID12.KY392775
LPPLERLNL
>U.CD.83.83CD003_Z3.AF286236
LPPLERLNL
>U.CD.90.90CD121E12.AF457101
LPPLERLHL
>U.CD.x.BCF_Kita.AB485665
LPPIERLCL
>U.CM.07.469_66.KP718920
LPPLERLTL
>U.CY.05.CY090.FJ388921
LPPLENLSL
>U.CY.08.CY223.JF683772
LPPIERLHI
>U.ES.10.DEURF10DZ001.JX140679
LPPIEKLSL
>U.GR.99.99GR303.AY046058
LPSIERLHL
>U.NG.11.DEURF11NG005.MH078558
LPPIERLRL
>U.NG.11.DEURF11NG011.MH078559
LPPLERLHL
>U.NL.01.U_NL_01_H10986_C11.EF029069
LPPLERLTL
>O.BE.87.ANT70.L20587
LPPLEQLSI
>O.CM.03.1225_51.MH705149
LPPLEQLSI
>O.CM.03.296.MH705148
LPALEQLNI
>O.CM.06.20_02.MH705150
LPPLEQLSI
>O.CM.91.MVP5180.L20571
LPPLEQLNI
>O.CM.94.BCF06.AB485666
LPPLEQLSI
>O.CM.94.LA50YBF16.KU168293
LPDLEQLNI
>O.CM.95.LA29YBF26.KU168281
LPPLEQLSI
>O.CM.95.LA33YBF37.KU168285
LPPLEQLSI
>O.CM.96.96CMA102.AY169803
LPPLEQLSI
>O.CM.96.96CMABB009.AY169806
LPPLEQLNI
>O.CM.96.96CMABB637.AY169810
LPPLEQLSI
>O.CM.96.LA51YBF35.KU168294
LPPLEQLSL
>O.CM.96.LA52YBF39.KU168295
LPPLEQLSI
>O.CM.97.97CMABB447.AY169813
LPSLDQLSI
>O.CM.97.97CMABB497.AY169809
LPPLEQLSI
>O.CM.98.98CMA104.AY169802
LPPLEQLSI
>O.CM.98.98CMA105.AY169816
LPPLEQLSI
>O.CM.98.98CMABB141.AY169807
LPPLEQLSI
>O.CM.98.98CMABB197.AY169811
LPPLERLSI
>O.CM.98.98CMABB212.AY169804
LPPLEQLSI
>O.CM.98.98CMU2901.AY169812
LPPLEQLNI
>O.CM.98.98CMU5337.AY169808
LPPLEQLSI
>O.CM.99.99CMU4122.AY169815
LPPLEQLSI
>O.CM.99.AB260.MH705147
LPPLEQLSI
>O.CM.99.DSC1320.AY489739
LPPLEQLSI
>O.CM.x.pCMO2_3.AY618998
LPPIEQLSI
>O.DE.x.DEOXXDE004.KF859742
LPPLEQLNI
>O.ES.01.Read25_HIV_GroupO.KX228804
LPPLEQLSI
>O.FR.01.LA46BCF03.KU168289
LPPLEQLSI
>O.FR.02.LA34RBF130.KU168286
LPPLEQLSI
>O.FR.03.LA31BCF108.KU168283
LPPLEQLSI
>O.FR.03.LA32RBF140.KU168284
LPPLEQLSI
>O.FR.05.LA49RBF189.KU168292
LPPLEQLNI
>O.FR.06.RBF206.KY112585
LPSLEHLSI
>O.FR.92.VAU.AF407418
LPPLEQLSL
>O.FR.94.LA45BCF02.KU168288
LPPLEQLSI
>O.FR.95.LA47BCF09.KU168290
LPPLEQLSI
>O.FR.95.LA48BCF13.KU168291
LPPLEQLSI
>O.FR.98.LA30RBF125.KU168282
LPPLEHLSI
>O.FR.98.LA53BCF109.KU168296
LPPLEQLSI
>O.FR.99.LA54BCF120.KU168297
LPPLEQLSI
>O.GA.10.10Gab1190.JX245014
LPPLEQLSI
>O.GA.11.11Gab6352.JX245015
LPSLEHLSI
>O.SN.99.99SE_MP1299.AJ302646
LPPLEQLSI
>O.SN.99.99SE_MP1300.AJ302647
LPPLEQLSI
>O.US.10.LTNP.JN571034
LPPLEQLSI
>O.US.x.DEOXXUS001.KF859744
LPPLEQLSI
>N.CM.02.DJO0131.AY532635
LPPLDRLTL
>N.CM.04.04CM_1015_04.DQ017382
LPPLERLTL
>N.CM.04.04CM_1131_03.DQ017383
LPPLXRLTL
>N.CM.06.U14296.GQ324962
LPPLDRLTL
>N.CM.06.U14842.GQ324958
LPPLDRLTL
>N.CM.14.14003718.MF767262
LPPLDRLTL
>N.CM.15.S4858.KY498771
LPPIDRLTL
>N.CM.95.YBF30.AJ006022
LPPLDRLTL
>N.CM.97.YBF106.AJ271370
LPPLGRLTL
>P.CM.06.U14788.HQ179987
LPDISQLHI
>P.FR.x.DEPXXFR006.KY953207
LPDLSRLHI
